# Supplementary material for: Integrative analysis of non-targeted metabolome and transcriptome reveals the mechanism of volatile formation in pepper fruit
Source: Front Genet. 2023 Nov 10;14:1290492. doi: 10.3389/fgene.2023.1290492 (PMC10667453; doi:10.3389/fgene.2023.1290492)
Supplement: Supplementary file 1 [file DataSheet1.ZIP]

Archive with 11 entries (10 files):
- Supplementary Table/
- Supplementary Table/Table S1.xlsx
- Supplementary Table/Table S10.xlsx
- Supplementary Table/Table S2.xlsx
- Supplementary Table/Table S3.xlsx
- Supplementary Table/Table S4.xlsx
- Supplementary Table/Table S5.xlsx
- Supplementary Table/Table S6.xlsx
- Supplementary Table/Table S7.xlsx
- Supplementary Table/Table S8.xlsx
- Supplementary Table/Table S9.xlsx
