# Supplementary material for: Integrative analysis of non-targeted metabolome and transcriptome reveals the mechanism of volatile formation in pepper fruit
Source: Front Genet. 2023 Nov 10;14:1290492. doi: 10.3389/fgene.2023.1290492 (PMC10667453; doi:10.3389/fgene.2023.1290492)
Supplement: Supplementary file 1 [file DataSheet1.ZIP › Supplementary Table/Table S1.xlsx]

## Sheet: Sheet1
Supplementary Table S1-Primers for qRT-PCR analysis.
Name	Gene ID	Primer sequences
		Forward (5'–3')	Reverse (5'–3')
AACT2	Capana07g001146	GTTTGCATTGTTGGTGTTGC	AGGTATTCCTGCACCCAATG
DXR	Capana03g000964	AGGGACTTGCCAGTTGAGAA	TTGGGGATGGATGACAATTT
TPS6	Capana02g002125	TCGAGAGCATATCGAAAGCA	GGACCTGGTCTCGAGTTTCA
LOX4	Capana11g000928	CGGCTACATTGTCAAGCTCA	AAGCTTGTCGGGAGAACTCA
ADH2	Capana01g000005	ATGGAAAGTGCAGGTTCAGG	GTTCCACGCAGCTCCTAGAC
AAT2	Capana01g004214	TGCAGTTGAATTGGTCAGGA	AGCTTTTGCAACTCCTCCAA
bHLH48	Capana10g002370	CTGCAATGGTGTTGGATGAG	TTACTCTCCACGTGGGAACC
ARF5	Capana04g000259	TGCGGTATCCCAACAGTACA	GGAGGTTGAGACTTCGCTTG
IAA16	Capana08g001238	GATGGTGCCCCATATTTACG	AAGGTACATCGCCAACAAGC
β-Actin	Capana00g003210	CAGACGGTGAGGATATCC	CAGCAAGATCCAAACGAAG
