# Supplementary material for: Integrative analysis of non-targeted metabolome and transcriptome reveals the mechanism of volatile formation in pepper fruit
Source: Front Genet. 2023 Nov 10;14:1290492. doi: 10.3389/fgene.2023.1290492 (PMC10667453; doi:10.3389/fgene.2023.1290492)
Supplement: Supplementary file 1 [file DataSheet1.ZIP › Supplementary Table/Table S10.xlsx]

## Sheet: 208 DEGs
Supplementary Table S10- 208 Differentially expressed genes (FPKM > 10 and | log2Fold Change | > 2) in terpenes metabolism, fatty acids metabolism, hormones metabolism, cell signaling and transcription factors.
Gene id	Name	function	KOG	WH-G1_fpkm	WH-G2_fpkm	WH-G3_fpkm	QH-G1_fpkm	QH-G2_fpkm	QH-G3_fpkm	WH-M1_fpkm	WH-M2_fpkm	WH-M3_fpkm	QH-M1_fpkm-23	QH-M2_fpkm	QH-M3_fpkm	QH-GvsWH-G_log2FoldChange	QH-GvsWH-G_pvalue	QHMvsWHM_log2FoldChange	QH-MvsWH-M_pvalue	QH-MvsQH-G_log2FoldChange	QH-MvsQH-G_pvalue	WH-MvsWH-G_log2FoldChange	WH-MvsWH-G_pvalue
Capana04g000218	SAUR52	Auxin-responsive protein SAUR52	At1g75590	9.9	22.51	4.09	3.26	4.35	2.97	0	0.13	0.13	1.11	0.72	0.35	-1.76014	0.00793005	3.06285	0.0523682	-2.27125	0.000481456	-7.10843	3.04e-08
Capana03g004186	bHLH62	transcription factor bhlh62	At3g07340	56.04	72.42	27.2	43.69	27.98	18.87	0.77	0.79	0	0.39	0.16	0.05	-0.758405	0.106145	-1.40459	0.342196	-7.23855	1.49e-31	-6.6223	5.34e-16
Capana11g001506	bHLH79	transcription factor bhlh79	At1g59640	20.54	29.11	16.69	12.1	13.3	13.1	1.97	1.3	2.65	1.59	0.79	1.03	-0.761808	0.0100132	-0.790727	0.273174	-3.4838	8.03e-16	-3.46799	8.15e-15
Capana03g001671	FABH1	3-oxoacyl-[acyl-carrier-protein] synthase III	At1g62640	61.11	107.07	62.54	218.67	148.5	139.3	22.67	27.33	27.96	40.55	41.88	33.17	1.15881	0.000392088	0.566177	0.00413514	-2.12874	9.87e-18	-1.54922	2.57e-07
Capana03g004592	KCS11	3-ketoacyl-CoA synthase 11	At2g26640	10.71	20.23	11.89	69.79	46.65	22.5	0.77	1.13	0.42	5.68	7.37	4.93	1.72226	0.000302244	2.95134	2.5e-11	-2.94794	8.96e-12	-4.19067	1.09e-18
Capana01g000113	KASC1	3-oxoacyl-(acyl-carrier-protein) synthase 1	At5g46290	36.94	76.89	28.49	86.96	67.68	35.28	7.82	0.8	1.9	0.38	0.77	7.1	0.441694	0.367539	-0.352643	0.744584	-4.51831	0.000155483	-3.74051	1.94e-06
Capana08g002208	PYK1	pyruvate kinase isozyme 1	At3g22960	41.32	48.58	51.86	153.01	102.66	104.74	33.53	38.78	34.7	14.26	12.63	17.2	1.36711	1.47e-08	-1.28168	2.64e-10	-3.02764	5.62e-33	-0.389233	0.0241792
Capana00g000858	TPS3	terpene synthase 3	At3g25820	8.44	50.33	47.93	289.38	130.36	121.65	0	0	0	0	0	0	2.37165	0.000428197	NA	NA	-12.6125	2.09e-23	-10.0729	1.95e-12
Capana00g000857	TPS2	terpene synthase 2	At2g24210	10.69	72.32	67.26	151.21	68.69	71.86	0	0.11	0	0	0	0	0.985722	0.151533	NA	NA	-12.3937	6.48e-23	-10.2785	2.85e-13
Capana07g000221	bHLH66	transcription factor bhlh66	At2g24260	9.49	14.19	12.39	20.43	26.08	19.91	11.09	9.25	9.16	1.27	2.31	3.15	0.901048	0.000152061	-2.13597	2.38e-08	-3.3004	1.22e-19	-0.272672	0.283966
Capana11g001334	ALDH	aldehyde dehydrogenase	At1g23800	1.99	0.06	1.92	4.05	14.71	2.38	108.04	59.47	193.67	32.94	29.27	20.2	2.41134	0.0255641	-2.13167	8.25e-07	1.9696	0.00191096	6.5207	4.43e-14
Capana00g003643	EIN3	ethylene insensitive 3-like	At3g20770	41.82	7.9	28.16	79.66	73.93	70.41	599.25	636.94	846.33	99.76	81.06	189	1.53572	0.0057401	-2.49511	1.92e-12	0.728642	0.036822	4.75827	1e-17
Capana08g002318	CYCD3	a CYCD3 D-type cyclin	At5g67260	17.82	43.31	14.5	46.28	54.9	39.97	297.86	104.75	286.14	6.36	6.78	3.44	0.924584	0.0399669	-5.37644	1.33e-33	-3.08611	5.75e-23	3.20333	1.08e-08
Capana12g001526	PRR7	pseudo-response regulator 7	At5g02810	22.16	9.95	22.57	46.32	40.13	39.76	129.35	116.92	115.59	23.38	22.78	44.85	1.22094	0.000765311	-1.99333	1.5e-10	-0.466899	0.148493	2.74277	7.92e-15
Capana08g000346	GNAT3	guanine nucleotide-binding protein alpha-1 subunit	At2g26300	19.42	18.72	14.66	33.93	36.1	33.63	122.26	92.79	112.92	32.21	30.72	33.15	0.991642	5.79e-08	-1.77273	3.81e-22	-0.105711	0.454145	2.65173	3.73e-34
Capana02g000158	DGK5	diacylglycerol kinase 5	At2g20900	8.65	4.93	7.02	16.46	10.56	9.81	48.9	26.13	43.53	13.79	9.71	17.57	0.853821	0.0151894	-1.53024	5.9e-06	0.16304	0.632773	2.54119	6.23e-13
Capana08g000070	GL	glutaredoxin-like protein	At3g11920	3.27	2.22	5.07	4.21	4.17	4.03	30.2	16.34	23.61	4.9	4.43	2.72	0.247264	0.504619	-2.54293	8.33e-14	-0.0389649	0.897275	2.74839	9.99e-12
Capana09g002063	NFYB8	nuclear transcription factor y subunit B-8	At2g37060	39.75	33.21	40.67	101.59	61.87	90.82	199.74	106.87	188.74	27.04	26.53	23.54	1.18114	9.07e-06	-2.68435	1.66e-20	-1.71871	1.59e-11	2.14067	2.46e-12
Capana12g001527	PRR37	two-component response regulator-like prr37	--	20.32	11.87	19.63	48.83	40.48	37.62	131.2	130.23	118.34	19.56	21.85	41.85	1.30599	1.73e-05	-2.19205	5.16e-11	-0.60339	0.0989363	2.88813	2.44e-27
Capana00g004724	ACCB	acetyl-CoA carboxylase biotin carboxyl carrier protein	At5g16390	103.1	106.82	74.69	264.97	194.42	249.29	3.44	18.52	5.19	14.39	15.45	6.4	1.33721	1.22e-08	0.41127	0.530687	-4.28784	7.73e-33	-3.37355	4.22e-08
Capana10g001620	ACOX4	acyl-coenzyme a oxidase peroxisomal	At3g51840	48.95	31.85	49.99	130.16	56.88	70.29	334.45	347.4	419.16	411.55	408.45	271.76	0.996574	0.0119047	-0.0138642	0.953125	2.0862	1.5e-08	3.0899	4.83e-35
Capana03g001691	FATB	fatty acyl-ACP thioesterase B	At1g08510	16.68	10.51	14.56	15.2	7.5	8.77	0	0.11	0	0.13	0.1	0	-0.391603	0.302809	1.12095	0.690704	-7.07878	1.95e-19	-8.61039	1.61e-15
Capana02g002775	KCS6	3-ketoacyl-CoA synthase 6	At1g68530	26.89	22.68	37.17	41.06	56.07	34.25	0	0.2	0	0	0.18	0.18	0.613588	0.0413704	0.840671	0.730632	-8.54472	8.33e-53	-8.7577	2.53e-31
Capana08g000628	KCS10	3-ketoacyl-CoA synthase 10	At2g26250	154.45	216.26	126.68	155.15	120.35	97.03	0.11	0.91	0.14	0.19	0.27	1.6	-0.394597	0.182665	0.803482	0.49063	-7.50116	7.58e-28	-8.7167	5.48e-37
Capana11g000719	KCS3	3-ketoacyl-CoA synthase 3	At1g07720	24.28	18.8	28.1	19.37	16.42	12.36	0.62	2.19	0.28	0.54	0.58	0.79	-0.548279	0.0491789	-0.706921	0.398063	-4.65718	1.29e-40	-4.50761	1.3e-11
Capana00g003085	ABA2	xanthoxin dehydrogenase 2	At1g52340	56.47	78.12	44.82	104.7	107.35	128.14	3.23	8.05	2.98	1.71	4.09	1.68	0.944624	0.000265298	-0.935964	0.120839	-5.50949	1.93e-49	-3.63796	8.14e-15
Capana09g000177	LCYE	lycopene epsilon-cyclase	At5g57030	14.36	24.02	14.03	41.55	29.61	48.87	1.58	0.99	0.46	3.23	2.6	2.72	1.21973	0.000190077	1.50122	0.00308065	-3.80804	3.9e-43	-4.10266	6.88e-17
Capana11g000601	PDHB	pyruvate dehydrogenase e1 component subunit	At5g50850	54.98	35.97	91.7	101.08	80.53	60.33	321.2	641.83	404.39	570.9	626.8	524.67	0.42173	0.303031	0.329678	0.263585	2.83516	2.73e-32	2.92055	1.79e-11
Capana01g000351	HMGS1	hydroxymethylglutaryl- synthase-like	At4g11820	16.58	23.51	17.25	21.21	27.14	21.32	1.54	1.67	1.42	5.92	3.12	2.69	0.301151	0.178569	1.34215	0.0019929	-2.56459	5.21e-13	-3.61642	1.21e-37
Capana03g002049	PYL8	abscisic acid receptor 8	At5g53160	45.04	38.03	37.4	27.97	32.24	26.18	3.1	1.37	1.02	5.65	5.29	2.83	-0.463628	0.012667	1.33033	0.0290209	-2.64483	3.71e-16	-4.44747	2.61e-25
Capana00g003839	PP2C8	probable protein phosphatase 2c	At3g11410	28.54	8.3	35.3	12.65	19.01	6.98	429.31	739.63	534.34	669.92	667.56	404.39	-0.892239	0.139743	0.0294523	0.923748	5.4998	5.71e-43	4.57773	4.14e-18
Capana08g002278	GH3-1	auxin responsive GH3 gene family	At2g14960	7.24	0.2	0.84	18.24	9.02	4.12	860.17	552.06	832.79	541.47	603.71	890.62	1.9327	0.0786338	-0.142354	0.619205	6.02424	2.4e-32	8.10079	NA
Capana05g000373	PRR1	two-component response regulator 1	At3g16857	24.28	20.25	22.07	32.57	28.15	21.79	5.14	4.94	4.65	3.59	3.45	5.47	0.326236	0.142732	-0.238384	0.403779	-2.71693	3.57e-21	-2.16031	2.2e-35
Capana09g001771	SAU50	auxin-induced protein 50	At2g36210	0	0	0.26	0.77	0.12	0.21	22.13	11.38	15.68	32.89	21.36	16.81	2.08591	0.315709	0.530407	0.177048	6.14546	1.74e-19	7.58961	1.7e-11
Capana00g000130	ARF5-like	auxin response factor 5 like	At1g19850	5.49	1.36	4.9	1.95	2.26	0.62	20.29	12.21	16.14	22.31	27.45	22.75	-1.28061	0.109105	0.5753	0.046226	3.93211	6.39e-18	2.06179	0.000245777
Capana11g001454	PRR4	two-component response regulator 4	At1g10470	34.47	7.39	28.01	50.42	29.77	25.66	0.71	1.2	0.29	3.13	3.91	1.01	0.613211	0.299322	1.86671	0.0165661	-3.71627	4.72e-13	-4.97155	5.7e-12
Capana04g000551	ABF1	ABA responsive element binding factor 1	At1g49720	11.03	13.7	13.05	10.7	14.06	19.48	48.26	72.57	44.55	52.95	48.54	50.33	0.248926	0.390116	-0.126426	0.61249	1.77988	1.8e-11	2.14661	3.85e-15
Capana04g000259	ARF5	auxin response factor 5	At1g19850	11.36	5.22	9.49	8.51	4.55	2.02	41.94	25.72	37.17	50.31	69.13	50.72	-0.773979	0.179893	0.697704	0.00829813	3.50125	5.83e-13	2.02456	4.1e-08
Capana06g001111	CIPK25	cbl-interacting serine threonine-protein kinase 25	At5g25110	8.58	3.12	6.73	3.5	10.88	8.49	67.4	54.07	62.35	54.59	55.71	95.03	0.320826	0.565121	0.157893	0.576443	3.17077	1.48e-12	3.33424	1.46e-17
Capana03g000145	PP2C16	protein phosphatase 2c 16	At1g72770	85.53	70.11	76.89	98.24	98.25	99.71	284.56	386.64	254.78	295.88	296.89	385.35	0.366384	0.00833776	0.0761153	0.752201	1.72754	1.32e-23	2.01015	1.97e-18
Capana01g002803	WRKY23	wrky transcription factor 23	At2g47260	3.18	5.11	4.32	18.04	11.83	7.41	68.93	74.01	66.33	71.15	58.41	58.08	1.58386	0.000330809	-0.159301	0.368142	2.34045	3.87e-11	4.07385	1.79e-63
Capana10g001975	SAP4	zinc finger a20 and an1 domain-containing stress-associated protein 4	At2g36320	22.09	17.28	16.67	36.73	41.15	33.25	122.3	85.88	95.34	163.58	158.59	113.26	1.00292	4.36e-06	0.519283	0.0358814	1.9739	9.52e-19	2.45305	3.17e-23
Capana03g000296	bHLH68	transcription factor bhlh68	At4g29100_2	17.04	19.09	27.24	20.48	21.77	25.9	1.32	0.84	0.81	0	0.38	1	0.124597	0.658767	-1.10837	0.385868	-5.63161	1.25e-19	-4.40209	2.75e-20
Capana10g002370	bHLH48	transcription factor bhlh48	At3g57800	24.13	35	22.83	29.78	39.28	29.17	6.07	5.74	7.03	0.84	2.26	4.98	0.281383	0.26962	-1.22348	0.0409332	-3.59895	1.57e-10	-2.10455	1.23e-14
Capana03g003279	WRK21	wrky transcription factor 21	At2g30590	15.54	16.96	13.79	13.53	17.14	15.5	3.93	1.04	2.29	4.32	3.9	7.79	0.0168664	0.927914	1.1413	0.0422853	-1.52432	9.69e-06	-2.65799	4.31e-08
Capana11g000757	MYB48	transcription factor myb48	At3g46130	212.27	178.78	129.37	304.03	282.16	373.58	29.7	17.97	18.19	3.22	1.44	4.09	0.901809	0.000430701	-2.91213	4.64e-11	-6.77054	3.81e-79	-2.96558	3.8e-20
Capana04g000890	bHLH143	transcription factor bhlh143	At5g09460	79.39	93.03	74.36	75.98	64.88	78.24	28.55	33.35	25.64	14.07	9.87	22.84	-0.151069	0.369657	-0.906343	0.00890367	-2.22258	6.04e-11	-1.47883	3.4e-14
Capana02g002230	WRKY6	wrky transcription factor 6	At4g04450	17.04	1.52	4.16	18.4	16.75	3.14	189.27	94.91	140.64	278.11	238.67	148.72	0.761502	0.408294	0.64667	0.0600245	4.12416	2.25e-12	4.2432	3.16e-08
Capana10g000710	EJ2	MADS-box protein EJ2	At2g03710	158.87	168.11	161.51	133.37	125.47	134.63	33.53	30.34	34.59	27.72	27.65	28.45	-0.293081	0.00435463	-0.234182	0.158368	-2.22735	1.88e-67	-2.29398	7.38e-65
Capana07g001257	PAT1	scarecrow-like protein PAT1	At5g48150	12.07	11.9	13.56	24.85	23.51	18	3.3	1.96	2.87	3.29	3.1	3.53	0.839467	3.89e-05	0.287674	0.368741	-2.73632	7.56e-34	-2.1914	9.17e-16
Capana03g003680	GAT16	gata transcription factor 16	At5g49300	24.6	27.63	21.7	19.45	18.28	17.79	6.34	1.64	3.47	5.84	2.54	3.8	-0.39523	0.0590093	0.0907478	0.893023	-2.18019	1.89e-08	-2.67653	1.34e-07
Capana08g001585	GAT15	gata transcription factor 15	At3g06740	16.45	20.1	12.92	12.2	13.38	12.59	3	3.96	4.08	5.44	3.98	2.68	-0.352737	0.180952	0.130967	0.788776	-1.65149	6.69e-06	-2.14483	1.53e-09
Capana02g003578	COL7	zinc finger protein CONSTANS-LIKE 7	At5g14370	17.05	21.87	19.2	19.54	24.31	29.09	1.82	1.68	2.57	3	1.43	2.07	0.348812	0.126724	0.0964354	0.839128	-3.48228	9.72e-24	-3.2395	3.19e-29
Capana08g002282	ZFP7	zinc finger protein 7	At1g66140	12.9	13.4	6.84	18.27	14.73	22.95	0.59	0.45	0	0.29	0.21	0.2	0.777463	0.0366525	-0.580842	0.706871	-6.3232	1.03e-22	-4.99219	3.09e-11
Capana03g001081	HAT5-like	homeobox-leucine zipper protein hat5	At3g01470	94.89	53.32	93.99	102.75	85.04	69.87	296.21	361.43	322.13	317.67	262.96	213.46	0.105031	0.739396	-0.305381	0.157734	1.62763	3.05e-11	2.03293	1.17e-12
Capana10g002189	HAT14	homeobox-leucine zipper protein hat14	At5g06710	44.03	10.29	37.54	62.36	36.3	29.62	208.11	111.04	201.55	260.98	230.18	145.2	0.496468	0.389975	0.288658	0.392735	2.31332	3.23e-10	2.52039	4.66e-06
Capana12g002675	ATHB6	homeobox-leucine zipper protein athb-6	At2g22430	106.95	98.95	69.43	105.57	123.51	72.57	11.71	1.99	7.21	5.92	5.34	4.4	0.149121	0.609202	-0.416085	0.477797	-4.26279	2.72e-53	-3.7023	2.11e-10
Capana08g001080	LACS4	long chain acyl- synthetase 4	At4g23850	47.14	68.99	52.53	1.28	4.44	2.91	1.25	0.65	0.49	2.3	3.28	1.44	-4.26858	4.77e-22	1.55505	0.00356651	-0.297869	0.586147	-6.1302	1.4e-56
Capana06g000197	FATA	fatty acyl-ACP thioesterase A	At4g13050	66.62	38.14	67.05	395.22	262.88	198.42	256.3	256.58	222.13	312.54	375.09	263.84	2.33518	3.05e-10	0.37021	0.0647873	0.153733	0.618136	2.11371	4.42e-14
Capana00g002444	AOC	allene oxide cyclase	At1g13280	197.97	306.43	258.82	61.15	138.36	92.23	4.53	14.43	5.03	32.19	16.44	5.23	-1.37086	9.04e-05	1.16214	0.0910677	-2.43182	5.94e-05	-4.9754	4.98e-24
Capana07g000375	OPR3	12-oxophytodienoate reductase 3	At2g06050	8.24	22.26	12.26	0.95	8.65	2.89	0.05	0.2	0.62	6.77	1.57	1.36	-1.76031	0.0209878	3.47753	0.000255176	-0.354067	0.693011	-5.59723	3.87e-14
Capana01g001841	AAO3-like	abscisic-aldehyde oxidase	At2g27150	11.14	14.42	10.64	3.3	4.09	3.51	3.06	1.92	1.59	3.51	2.4	5.62	-1.71062	1.96e-17	0.810629	0.05247	0.0856242	0.81312	-2.44736	4.76e-14
Capana08g002111	TPS11	terpene synthase 11	At3g25810	26.12	25.78	21.71	0.69	1.33	0.48	0	6.33	0.03	0.66	1.17	1.42	-4.86583	6.29e-37	-0.976291	NA	0.387496	0.51584	-3.51566	NA
Capana07g001126	PIF5	phytochrome-interacting factor 5	At3g59060	14.91	18.32	9.26	2.7	4.03	2.66	0.21	0.16	0.19	0.79	1.07	2.31	-2.15833	1.53e-09	2.87264	9.5e-05	-1.16725	0.0233113	-6.20909	5.54e-31
Capana03g000299	IAA27	auxin-responsive protein 27	At4g29080	50.85	113.73	52.4	4.95	19.25	17.81	0.86	0.46	1.29	7.03	4.12	8.45	-2.34891	3.49e-05	2.90333	7.17e-09	-1.0937	0.0461059	-6.35681	8.89e-36
Capana09g000285	IAA27-like	auxin-responsive protein 27	At4g29080	39.54	42.06	37.74	10.19	21.2	17.77	2.37	0.76	2.49	1.66	1.49	3.37	-1.26104	3.66e-05	0.214181	0.736308	-2.90962	1.56e-10	-4.39188	4.12e-25
Capana06g002018	IAA4-like	auxin-responsive protein iaa4	At5g43700	43.4	75.44	45.58	16.64	22.01	37.48	8.62	5.76	7.44	8.99	6.19	12.49	-1.08717	0.00694048	0.341829	0.378281	-1.4571	0.000733185	-2.89773	2.57e-17
Capana00g004127	ARF8	auxin response factor 8	At5g37020	25.79	51.82	26.47	5.04	6.35	8.45	2.14	1.72	2.86	5.77	6	11.18	-2.36743	2.54e-10	1.76823	4.68e-06	0.213661	0.568978	-3.93469	1.72e-23
Capana04g002497	ARF6	auxin response factor 6	At1g30330	73.35	108.97	91.4	29.1	39.21	35.54	4.96	7.68	5.69	27.06	32.79	33.8	-1.37765	1.26e-09	2.35028	5.99e-18	-0.146952	0.482987	-3.88431	3.95e-42
Capana06g001571	PRR2	two-component response regulator 2	At4g18020	26.17	33.1	20.1	2.79	5.25	5.75	4.35	1.62	3.67	7.14	6.74	8.52	-2.50134	1.49e-12	1.2164	0.00238921	0.698809	0.0397861	-3.02535	7.66e-13
Capana02g001716	FLS2	LRR receptor-like serine/threonine-protein kinase	At4g20140	21.46	44.51	26.62	0.27	2.14	2.07	0.02	0.03	0	0.12	0.11	0.06	-4.34597	1.58e-10	2.46415	0.0846219	-3.96661	1.96e-06	-10.7948	1.32e-31
Capana00g003379	NDK4	nucleoside diphosphate kinase 4	At4g23900	93.04	122.5	90.67	50.32	47.72	53.8	3.36	7.56	3.17	19.18	16.85	6.16	-0.991021	9.41e-08	1.57893	0.00421586	-1.84472	1.19e-05	-4.42549	1.67e-28
Capana02g002452	CATA2	catalase isozyme 2	At4g35090	137.87	362.96	99.29	23.76	16.05	49.69	5.96	3.79	8.63	2.64	11.48	13.18	-2.71629	8.32e-06	0.569288	0.381602	-1.7126	0.00941184	-5.01284	1.56e-18
Capana01g003977	REM6	B3 domain-containing protein REM6	At4g31650	9.46	11.65	12.08	2.69	4.37	4.31	2.88	2.13	2.05	1.38	2.28	2.57	-1.51256	5.44e-06	-0.183046	0.744355	-0.873774	0.0852439	-2.21864	1.31e-09
Capana00g004126	ARF12	auxin response factor 12	At5g37020	21.25	54.94	29.46	3.73	7.36	8.17	0.12	0	0.55	3.37	3.72	10.14	-2.42798	4.96e-07	4.67306	2.26e-06	-0.157975	0.790352	-7.26824	1.01e-18
Capana04g002496	ARF8-like2	auxin response factor 8-like2	At5g37020	93.66	125.88	103.16	39.48	54.86	43.22	5.44	11.06	6.97	39.77	40.02	45.61	-1.21124	6.44e-09	2.41376	4.18e-15	-0.129431	0.511952	-3.76466	3.57e-31
Capana04g002498	ARF8-like	auxin response factor 8-like	At5g37020	51.49	75.33	64.07	17.5	31.63	23.53	3.98	7.4	3.3	16.67	19.37	23.13	-1.37385	2.57e-06	2.00842	2.17e-07	-0.293219	0.332257	-3.68554	1.67e-22
Capana02g001947	bHLH162	transcription factor bhlh162	At4g20970	7.27	70.16	17.33	0	0.29	0.44	0	0	0	0.1	0	0	-6.93291	3.59e-11	NA	NA	-2.77884	0.294359	-10.559	2.46e-12
Capana08g002086	bHLH142	transcription factor bhlh142	At5g64340	10.96	27.34	13.86	1.96	3.32	4.59	1.76	1.2	1.16	1.88	1.18	2.02	-2.3721	8.96e-07	0.301302	0.514726	-0.958476	0.0412602	-3.64401	5.37e-15
Capana02g001064	TCP20	transcription factor tcp20	At3g27010	25.83	24.17	14.89	5.6	11.48	5.75	9.57	1.85	6.49	1.4	1	1.66	-1.49125	0.000238352	-2.14194	0.000784784	-2.48611	1.05e-07	-1.84022	0.00182415
Capana03g000409	TCP14	transcription factor tcp14	At3g47620	7.59	26.91	9.5	1.7	6.6	4.95	0.15	0.14	0.18	0.12	0	0	-1.70862	0.00927635	-1.95483	0.293751	-6.74617	9.83e-10	-6.53407	1.09e-18
Capana03g001891	TCP7	transcription factor tcp7	At5g23280	17.41	55.67	12.75	1.56	5.27	3.64	2.36	1.02	1.47	1.98	3.12	2.01	-3.00769	8.76e-06	0.550015	0.302073	-0.563142	0.310861	-4.12939	3.63e-10
Capana03g001055	MYB35	transcription factor myb35	At3g28470	12.36	26.08	8.15	0	0.66	0.26	0	0	0.11	0	0.05	0.34	-5.61367	2e-11	1.87702	0.491429	-1.21371	0.534951	-8.70955	1.85e-13
Capana06g001024	MYB306	myb-related protein 306-like	At3g47600	21.89	25.59	18.4	8.05	6.65	9.1	2.98	0.9	2.08	1.39	0.91	3.9	-1.44807	1.1e-09	0.0578191	0.935549	-1.93479	0.000634379	-3.45219	1.03e-14
Capana01g003545	GATA4	gata transcription factor 4	At3g60530	25.6	58.67	41.19	1.53	11.55	4.36	5.28	4.21	6.75	3.77	2.19	7.06	-2.83053	3.56e-05	-0.321126	0.527614	-0.413389	0.590853	-2.93222	1.96e-13
Capana05g001741	ATHB16-like	homeobox-leucine zipper protein athb-6-like	At4g40060	94.33	217.38	82.82	37.2	55.59	92.28	9.53	5.38	9.18	6.03	9.3	6.52	-1.06826	0.0313858	-0.142047	0.692381	-3.08125	4.57e-15	-4.01825	6.02e-18
Capana11g000079	REV	homeobox-leucine zipper protein revoluta	At5g60690	19.94	29.4	18.23	7.37	11.1	9.16	5.52	3.24	4.41	5.92	5.82	11.31	-1.27014	4.71e-06	0.806137	0.0307388	-0.255524	0.469367	-2.34224	2.84e-13
Capana02g000614	bHLH93	transcription factor bhlh93	At5g65640	9.61	14.54	6.2	1.2	1.11	0.74	0.19	0.41	0.23	13.22	15.27	5	-3.30528	7.97e-13	5.33668	7.08e-17	3.46958	3.2e-11	-5.18047	1.22e-17
Capana03g001450	MYB 1	cyclin-d-binding myb-like transcription factor 1	At5g41020	2.2	2.73	2.59	6.34	7.75	7.11	14.81	14.56	16	2.9	3.24	2.39	1.51665	1.56e-12	-2.41411	1.35e-28	-1.3125	2.3e-08	2.61118	7.47e-39
Capana04g001876	CAMTA4	calmodulin-binding transcription activator 4	At1g67310	0.15	0.68	0.63	7.47	7.88	4.65	12.79	13.54	11.31	0	0.9	0	3.82305	8.17e-08	-5.412	4.98e-10	-4.48891	5.15e-05	4.73921	2.27e-14
Capana11g000350	E2FB	transcription factor e2fb	At2g36010	2.24	2.15	2.36	4.85	7.27	6.81	13.56	11.51	11.19	4.23	2.79	6.56	1.5073	7.23e-08	-1.41755	7.95e-05	-0.474381	0.236132	2.43999	1.83e-25
Capana10g001370	LAX 2	auxin transporter-like protein 2	At2g38120	28.01	15.66	21.45	3.86	4.08	2.2	0.08	0.08	0.04	0.82	0.55	0.57	-2.67258	3.47e-13	3.26294	0.000607115	-2.3745	1.1e-07	-8.31843	6.41e-30
Capana02g001847	ARF3	auxin response factor 3	At2g33860	25.86	23.25	33.34	16.46	13.58	15.27	4.71	6.56	3.61	5.55	4.21	5.08	-0.846118	0.000104834	-0.00751091	0.980549	-1.60545	1.99e-15	-2.45295	1.1e-15
Capana08g002478	B3-8	B3 domain-containing protein os01g0723500-like isoform x1	--	12.52	3.79	21.51	5.14	3.99	3.39	0.73	0.63	1.01	1.01	0.7	1.31	-1.58319	0.0120878	0.345395	0.591085	-2.04161	5.13e-06	-3.97671	9.18e-09
Capana03g004551	bHLH92	transcription factor bhlh92	At5g43650	28.3	9.18	97.41	0	0	0	0	0	0	0.39	0	0	-11.1952	9.11e-14	2.61867	0.510068	2.76724	0.486349	-11.0507	1.47e-13
Capana08g001640	bHLH147	transcription factor bhlh147	At3g17100	130.26	81.24	145.72	17.38	56.83	32.69	28.47	6.98	14.37	3.56	2.29	1.08	-1.73032	0.000241246	-2.84484	4.86e-06	-3.94045	3.95e-12	-2.82493	8.96e-08
Capana06g000933	MYB50	transcription factor myb50	At1g57560	9.06	7.72	16.68	1.25	2.72	1.82	0	0	0	0.1	0.34	0	-2.50931	1.08e-07	3.69088	0.26959	-3.72948	8.12e-05	-9.92708	9.58e-15
Capana08g001999	NAC104	nac transcription factor 104	At5g64530	15.96	2.46	11.58	3.63	5.47	2.43	0.21	0.8	0.39	2.13	2.56	3.13	-1.37334	0.0568371	2.47459	0.000610513	-0.555059	0.255009	-4.40358	3.98e-07
Capana06g000364	C2H2-6	c2h2 zinc finger protein	At2g29660	81.84	76.5	95.6	7.15	11.81	10.25	0	0	0.05	4.29	4.08	31.46	-3.10017	5.08e-37	9.4514	8.15e-11	0.455157	0.554874	-12.1099	5.61e-24
Capana01g004107	BZIP9	basic leucine zipper 9	At5g24800	97.14	70.3	105.44	24.28	20.85	17.53	0.47	0.57	0.22	2.79	1.6	0.86	-2.10729	8.32e-17	2.06081	0.00493004	-3.57154	1.1e-16	-7.75123	6.18e-76
Capana04g000966	ATHB16	homeobox-leucine zipper protein athb 16	At4g40060	31.64	12.4	31.02	6.93	17.54	2.4	0	0	0	0	0	0.24	-1.4757	0.0396921	2.68593	0.498928	-6.8179	5.04e-09	-10.9744	1.57e-17
Capana02g002126	TPS7	terpene synthase 7	At3g25810	0.28	1.93	39.09	6.78	4.03	3.7	0	0	0	0	0	0	-1.49514	NA	NA	NA	-8.13741	7.64e-10	-9.4564	0.000885932
Capana10g000854	JAR1	jasmonic acid-amino synthetase	At2g46370	20.33	3.46	54.42	4.79	5.49	5.96	11.53	3.86	9.9	8.6	9.32	14.49	-2.25717	0.00476284	0.357219	0.421269	0.999429	0.000627995	-1.61202	0.0568968
Capana06g001465	IAA29	auxin-responsive protein iaa29	At4g32280_1	50.89	98.21	231.9	10.56	49.89	50.89	0	0	0.16	0	0.15	0.07	-1.76223	0.0133129	0.477164	0.877254	-8.99089	1.16e-17	-11.174	2.49e-20
Capana02g003485	HAT5	homeobox-leucine zipper protein hat5	At3g01470	75.2	55.26	178	39.42	54.97	42.32	1.81	3.27	0.61	0.39	0.5	1.14	-1.16086	0.0142567	-1.50112	0.0849734	-6.08088	1.61e-47	-5.74366	3.25e-18
Capana12g001573	ACOX2	acyl-coenzyme a oxidase peroxisomal	At5g65110	24.94	23.16	27.85	69.85	50.92	68.36	98.98	110.89	98.08	147.69	161.46	127.84	1.33559	1.22e-10	0.502638	0.00295954	1.21064	3.7e-09	2.03609	5.19e-41
Capana01g001418	HCD1	very-long-chain (3R)-3-hydroxyacyl-CoA dehydratase	At1g65520	119.95	133.64	117.96	63.03	61.82	83.45	15.41	18.03	20.51	15.85	29.91	23.6	-0.814578	1.61e-05	0.359847	0.245443	-1.58506	1.1e-07	-2.76662	2.62e-50
Capana00g003506	OPR1	12-oxophytodienoate reductase 1	At1g76690	45.99	39.12	44.9	21.99	22.97	30.03	0.65	2.45	1.16	2.03	2.61	1.44	-0.77516	0.00014196	0.509838	0.403704	-3.62178	5.38e-33	-4.91356	1.4e-27
Capana03g003392	CYP82G1	cytochrome P450 family 82 subfamily G polypeptide 1	At4g31940	69.22	72.75	112.68	50.07	64.96	79.4	0.04	0	0	0.07	0.04	0	-0.372357	0.211361	1.27578	0.694801	-10.8263	8.01e-35	-12.4987	1.56e-24
Capana07g001815	KSG6	shaggy-related protein kinase zeta	At2g30980	50.5	37.05	48.79	31.01	28.3	33.98	9.6	12.8	7.61	8.08	8.91	17.93	-0.530311	0.00998285	0.215164	0.590397	-1.41347	8.02e-05	-2.16707	1.04e-14
Capana12g001078	PYL9	abscisic acid receptor 9	At1g01360	39.65	36.03	42.31	25.03	31.69	30.1	8.99	10.09	10.16	5.56	6.93	5.85	-0.423944	0.0168216	-0.676107	0.0120445	-2.24217	7.4e-23	-1.99599	9.93e-26
Capana04g001744	LAX3	auxin transporter-like protein 3	At1g77690	15.86	12.45	8.18	9.98	9.88	8.64	0.89	5.86	0.69	1.37	0.45	0.84	-0.339755	0.270773	-1.49228	0.0962076	-3.41313	1.2e-16	-2.27725	0.00494659
Capana07g000068	DGK7	diacylglycerol kinase 7	At5g57690	30.67	26.15	17.96	7.41	17.55	15.89	0.89	3.45	1.51	4.64	5.27	4.04	-0.856316	0.0323614	1.24728	0.0181189	-1.54634	5.1e-05	-3.65653	2.2e-12
Capana04g000307	NTF3	mitogen-activated protein kinase homolog NTF3	At1g59580	32.14	27.01	28.87	22.08	23.38	27.93	10.82	15.69	12.18	3.03	3.14	4.44	-0.242483	0.231613	-1.87004	3.12e-07	-2.78875	2.91e-20	-1.16913	2.74e-06
Capana03g000494	MYB3	myb-like protein	At1g80700	8.22	7.17	6.75	15.15	17.17	17.61	28.69	29.65	30.06	27.4	32.95	21	1.1921	4.69e-07	-0.122165	0.626488	0.704834	0.00649879	2.01277	6.6e-20
Capana11g001813	NAC29	nac transcription factor 29	At1g69490	4.01	0	6.24	62.09	13.06	11.87	163.45	146.69	127.66	88.96	66.81	139.36	3.10318	0.0774888	-0.571062	0.0650298	1.76461	0.00667716	5.4326	0.000557471
Capana08g002245	ZAT10	zinc finger protein zat10	At1g27730	24.32	1.21	8.84	85.05	72.69	40.64	321.91	227.5	307.34	482.58	543.1	241.82	2.53781	0.00300112	0.563781	0.0963236	2.67825	2.43e-11	4.65757	1.04e-08
Capana01g000019	B3-1	B3 domain-containing protein	--	1.11	0.29	1.95	2.46	0.84	0.74	12.18	10.27	10.39	26.27	26.63	23.52	0.28156	0.739997	1.21697	2.24e-11	4.26388	4.33e-20	3.30686	2.41e-08
Capana02g001917	SBP1	squamosa promoter-binding protein 1	At2g33810	359.19	282.94	528.17	229.27	275.79	340.76	11.26	0.43	4.29	1.46	2.09	0.9	-0.452761	0.145224	-1.84427	0.0666472	-7.57123	4.89e-98	-6.1782	9.98e-14
Capana08g002436	EFM	Myb family transcription factor EFM	At2g03500	31.58	40.44	65.61	19.4	35.63	36.71	1.92	0.91	2	3.68	2.5	12.98	-0.569153	0.146118	1.98772	0.0033109	-2.25179	0.000257917	-4.81686	1.76e-28
Capana10g001816	IDD12	zinc finger protein jackdaw/indeterminate-domain 9	At4g02670	24.16	38.31	27.55	9.54	17.93	20.39	2.53	0.65	1.74	3.68	2.5	5.66	-0.890977	0.0126061	1.26807	0.0258946	-2.00942	2.88e-06	-4.17808	1.04e-17
Capana11g000100	IDD9-like	zinc finger protein jackdaw/indeterminate-domain 9 like	At4g02670	37.91	34.79	50.61	18.7	45.54	43.05	9.3	13.4	6.45	3.36	1.71	8.75	-0.186961	0.630636	-1.07941	0.0667896	-2.9477	1.2e-06	-2.06448	1.71e-09
Capana02g002922	HAT22	homeobox-leucine zipper protein hat22	At4g37790	45.97	75.23	57.51	32.57	55.27	41.75	3.39	3.17	1.11	0.49	1.05	0.51	-0.444346	0.133229	-1.90649	0.00558718	-5.9844	1.4e-47	-4.52909	7.01e-24
Capana03g001041	MYB1R1	Transcription factor MYB1R1	At1g74840	570.13	1003.04	918.13	508.54	1106.7	903.89	138.46	254.16	158.68	102.16	113.73	92.41	0.0329126	0.9284	-0.841699	0.0031882	-3.02559	4.83e-22	-2.16019	6.71e-10
Capana03g001205	MYB86	transcription factor myb86	At5g26655	18.9	45.5	11.95	7.81	21.78	21.59	0.25	0.53	0.28	0.15	0.22	0.32	-0.554599	0.357197	-0.647808	0.511343	-6.23153	4.45e-23	-6.14974	4.67e-20
Capana04g001537	NAC2	nac domain-containing protein 2	At1g01720	215.57	68.57	130.85	191.74	120.46	166.87	406.18	543.26	501.94	731.86	776.97	953.09	0.222631	0.622712	0.759964	0.000213123	2.36443	3.97e-22	1.82356	2.08e-05
Capana02g002687	SCL7	scarecrow-like protein 7	At5g66770	117.61	106.4	86.76	60.44	78.35	82.56	18.54	15.83	13.23	14.73	17.2	34.15	-0.471979	0.0252335	0.471502	0.201932	-1.73886	2.08e-06	-2.69071	8.8e-33
Capana00g003509	BLH9	BEL1-like homeodomain protein 9	At5g02030	13.47	14.77	9.6	5.89	8.36	11.2	0.83	0.98	0.65	1.31	0.76	2.22	-0.551027	0.0938315	0.798096	0.159296	-2.56388	5.57e-08	-3.92575	1.66e-30
Capana00g003816	C3H53	zinc finger ccch domain-containing protein 53	At3g21100	94.59	101.71	76.66	46.09	70.29	56.03	6.66	5.57	3.94	7.46	3.96	16.96	-0.645596	0.00421612	0.809439	0.120274	-2.59565	2.95e-07	-4.06186	6.24e-52
Capana03g003575	C3H32	zinc finger ccch domain-containing protein 32	At2g47850	46.55	106.02	53.3	50.13	55.64	50.86	16.56	24.84	14.69	13.15	7.48	14.53	-0.370984	0.292235	-0.676741	0.0560952	-2.14981	1.77e-13	-1.86014	6.2e-06
Capana06g000492	IDD9	zinc finger protein jackdaw/Protein indeterminate-domain 9	At5g03150	20.38	26.62	27.66	17.87	27.5	32.44	12.93	6.16	9.02	4.26	3.67	8.7	0.0785588	0.785522	-0.757331	0.0877307	-2.22011	9.55e-08	-1.39301	4.11e-05
Capana11g001133	SWIM7	zinc finger family protein	Hs22063313	20.92	22.31	41.47	21.21	19.05	25.23	13.21	17.48	9.91	4.74	3.78	3.06	-0.352602	0.343358	-1.81121	2.3e-05	-2.4956	2.86e-13	-1.04488	0.0137149
Capana08g002013	FABZ	3-hydroxyacyl-[acyl-carrier-protein] dehydratase	At5g10160	90.24	90.84	82.64	571.46	372.12	363.99	64.44	157.24	81.17	142.22	144.43	114.13	2.33077	4.36e-21	0.400427	0.270125	-1.70365	2.23e-11	0.215832	0.565768
Capana10g002384	FABI	enoyl-[acyl-carrier protein] reductase	At2g05990	36.43	43.16	30.29	272.12	167.61	176.68	1.73	2.05	0.43	3.01	4.28	2.5	2.51068	4.15e-19	1.21598	0.0456424	-5.97539	1.21e-80	-4.69184	7.06e-20
Capana06g000897	FABG	3-oxoacyl-[acyl-carrier protein] reductase	At1g24360	136.99	223.11	119.42	879.62	607.27	691.68	128.37	181.89	136.13	149.1	155.82	122.21	2.20803	1.14e-12	-0.0662979	0.765689	-2.34835	2.03e-27	-0.0871708	0.785211
Capana09g000953	ACAA1	acetyl-CoA acyltransferase 1	At2g33150	39.55	35	31.59	367.65	203.52	131.89	25.83	23.72	29.78	22.21	22.73	25.62	2.74933	1.06e-11	-0.171064	0.353979	-3.31422	7.88e-18	-0.403321	0.0325501
Capana08g000039	ACCC1	acetyl-CoA carboxylase, biotin carboxylase subunit	At5g35360	111.48	85.06	113.38	463.13	276.21	353.92	47.78	61.77	48.2	64.66	73.97	53.61	1.8383	1.57e-11	0.282701	0.194888	-2.50604	8.13e-22	-0.957639	8.98e-06
Capana01g004020	FABH2	3-oxoacyl-[acyl-carrier-protein] synthase III	At1g62640	6.8	1.78	1.1	80.36	44.46	34.67	0.07	0.19	0.06	0	0.06	0	4.05468	5.99e-09	-2.40371	0.315092	-11.3402	1.34e-19	-4.88576	8.06e-06
Capana10g000625	KCS1	3-ketoacyl-CoA synthase 1	At1g01120	5	5.16	2.09	126.55	74.46	29.75	0.5	0.44	0.53	0.28	0.2	0.07	4.25974	2.96e-13	-1.42623	0.0795753	-8.7107	6.94e-40	-3.0364	5.47e-09
Capana03g002084	PKP2	plastidial pyruvate kinase 2	At5g52920	216.29	206.57	202.83	990.93	815.7	992.57	106.77	150.27	119.37	121.49	110.16	109.93	2.18091	4.65e-49	-0.142683	0.4694	-3.03154	7.42e-85	-0.716668	0.000152206
Capana08g001599	PLPD2	dihydrolipoyl dehydrogenase 2	At3g16950	113.1	163.36	107.25	459.82	306.29	391.38	63.29	72.91	58.91	54.6	50.1	45.9	1.61628	1.24e-09	-0.375894	0.0320935	-2.93963	6.81e-43	-0.959421	7.67e-05
Capana04g001609	DLAT5	dihydrolipoyllysine-residue acetyltransferase component 5 of pyruvate dehydrogenase	At1g34430	119.09	130.4	121.14	536.14	358.73	454.41	48.2	95.39	52.84	88.42	94.01	56.41	1.88534	9.31e-20	0.278609	0.425483	-2.49642	3.03e-19	-0.899744	0.0046459
Capana02g002125	TPS6	terpene synthase 6	At3g25810	0	1.29	23.28	126.6	61.44	58.82	0	0	0	0	0	0	3.34651	NA	NA	NA	-12.2316	1.99e-22	-8.70652	0.0258833
Capana00g003194	DXS1	probable 1-deoxy-d-xylulose-5-phosphate chloroplastic	At4g15560	98.74	147.74	112.01	217.24	109.33	270.22	20.77	53.14	24.72	36.08	36.74	28.81	0.759554	0.0464883	0.0394259	0.918242	-2.55257	7.72e-13	-1.84603	9.4e-06
Capana03g000560	ADAP	ap2-like ethylene-responsive transcription factor	At1g16060	32.09	32.45	28.9	216.39	186.56	204.48	0	0.19	0.12	0.54	0.98	0.85	2.71999	2.01e-82	2.90486	0.00804531	-8.00256	3.67e-168	-8.18021	6.82e-33
Capana11g000176	ZAT5	zinc finger protein zat5-like	At2g28200	3.06	1.14	3.8	13	10.11	11.06	0.06	0	0.36	0	0	0	2.10681	8.34e-06	-3.80906	0.269077	-10.143	8.34e-17	-4.21136	7.96e-05
Capana06g002524	PLCD4	phosphatidylinositol phospholipase	At5g58700	12.66	18.33	17.58	8.63	10.19	10.11	2.79	4.25	2.61	8.8	5.78	7.08	-0.726716	0.000911265	1.16389	0.000349226	-0.413385	0.0882539	-2.31531	8.31e-14
Capana10g001362	PLCD2	phosphoinositide phospholipase c 2	At3g08510	15.81	25.78	14.99	8.75	8.98	17.29	5.96	2.01	4.13	3.91	3.87	5.38	-0.66854	0.0868751	0.120982	0.782952	-1.41051	0.000122943	-2.20962	1.8e-06
Capana01g002647	SPL12	squamosa promoter-binding-like protein 12	At5g43270	9.94	37.98	15.19	6.56	11.8	12.85	3.1	3.05	1.67	2.19	1.12	1.97	-0.990852	0.070772	-0.569033	0.215433	-2.55907	4.22e-10	-2.99636	1.35e-07
Capana06g001620	HAT4	homeobox-leucine zipper protein hat4	At4g16780	17.86	47.05	13.87	2.4	26.84	10.12	0	0	0	0	0	0	-0.984878	0.230707	NA	NA	-10.1953	5.71e-12	-11.0055	1.7e-16
Capana11g001030	PRR26	two-component response regulator	At1g67710	12.24	29.4	14.96	16.93	22.72	26.07	14.61	17.11	13.8	2.64	1.87	4.3	0.239103	0.545387	-2.37217	1.62e-11	-2.89453	6.01e-15	-0.297942	0.447227
Capana05g000895	AHK4	histidine kinase 4	At5g35750	7.55	17.16	4.89	9.63	11.97	11.39	3.98	2.45	3.52	0.69	3.23	0.66	0.181321	0.701843	-1.12081	0.0799429	-2.84925	3.05e-06	-1.55586	0.00247096
Capana08g002648	SAUR51	Auxin-responsive protein SAUR51	At1g75580	0.33	13.65	0	12.79	12.96	7.83	0	0	0	0	0	0	1.30166	0.391957	NA	NA	-8.53045	3.45e-11	-7.0752	0.0096389
Capana02g000177	B3-2	b3 domain-containing protein	--	5.33	9.54	6.07	8.75	10.88	11.92	6.28	6.71	6.09	1.88	2.13	2.35	0.614132	0.038564	-1.58764	1.71e-12	-2.30841	3.83e-23	-0.116878	0.696455
Capana11g001029	PRR11	two-component response regulator arr11	--	20.4	49.64	25.12	37.43	39.94	50.55	23.38	33.24	25.27	2.57	3.06	5.7	0.452496	0.256937	-2.85926	2.57e-12	-3.49665	2.54e-20	-0.199528	0.639041
Capana10g001629	PYL4	abscisic acid receptor 4	At2g38310	26.51	12.42	8.46	17.73	17.22	7.68	0.12	0	0	0	0	0	-0.140094	0.802519	NA	NA	-9.62336	8.84e-14	-8.62044	9.44e-11
Capana09g002114	IDD10	zinc finger protein jackdaw/indeterminate-domain 10	At5g03150	30.27	13.88	16.04	16.7	17.56	21.34	4.57	5.03	4.76	3.06	0.99	1.19	-0.100087	0.785473	-1.45342	0.00363193	-3.39908	9.87e-14	-2.0505	4.48e-08
Capana01g000552	LDH	l-lactate dehydrogenase	At4g17260	6.09	25.48	8.32	12.16	15.65	5.82	0.29	0.45	0.7	1.19	1.12	0.1	-0.220997	0.727403	0.7367	0.459131	-3.79831	2.6e-07	-4.76896	1.1e-11
Capana08g002480	REM11	b3 domain-containing protein REM11	At5g60140	201.52	18.15	119.43	109.64	63.59	70.35	4.77	1.14	2.75	0.89	2.77	3.73	-0.464584	0.527694	-0.230403	0.759218	-5.0448	7.99e-25	-5.27431	1.32e-10
Capana05g001701	ERF1B	ethylene-responsive transcription factor 1	At3g23240	11.46	5.88	5.83	22.42	24.06	12.76	6.8	3.91	5.14	19.71	14.26	34.71	1.3666	0.00140987	2.11468	5.99e-07	0.220572	0.607755	-0.532279	0.229768
Capana01g000005	ADH2	alcohol dehydrogenase	At1g64710	35.67	16.64	29.57	149.73	116.33	62.71	32.7	38.23	55.55	144.12	200.34	128.8	2.02095	3.44e-06	1.90212	7.01e-11	0.528007	0.146966	0.643819	0.086298
Capana01g001577	LOX1	linoleate 13s-lipoxygenase 2- chloroplastic-like	At3g45140	11.83	124.21	18.02	4.55	15.43	16.69	0	0	0	0	0	0	-2.04097	0.0247361	NA	NA	-8.92282	9.11e-11	-10.7978	4.36e-12
Capana08g001238	IAA16	auxin-responsive protein iaa16	At3g04730	29.11	270.69	28.08	2.53	26.8	12.53	0.16	0.15	0	0.39	0.28	1.17	-2.94639	0.00357033	2.55554	0.0617348	-4.49674	2.74e-07	-10.0223	NA
Capana10g002379	SBP9	squamosa promoter-binding-like protein 9	At2g42200	3.22	55.32	5.96	0.18	1.05	0.46	0.11	0	0.05	0.05	0	0.1	-5.22178	9.1e-07	-0.207664	0.931726	-3.57837	0.0098713	-8.62376	1.61e-10
Capana04g001932	C2H2-2	c2h2 zinc finger protein	At1g47860	4.34	29.15	2.15	0.21	5.49	0.33	0	0.66	0.09	0.36	0.35	0.17	-2.54351	0.0467419	0.208292	0.882919	-2.77583	NA	-5.547	1.64e-05
Capana11g001647	ATB13	homeobox-leucine zipper protein athb-13	At1g69780	89.85	370.53	66.83	28.29	117.4	74.35	0	0	0	0	0.17	0.45	-1.23858	0.0925138	4.15352	0.174245	-8.47001	2.74e-27	-13.8691	4.29e-23
Capana04g000806	WAVH1	zinc finger family protein WAVH1	At2g22680	18.38	19.54	38.75	30	30.15	36.16	13.87	21.41	9.92	8.06	8.44	4.83	0.346152	0.326286	-1.08642	0.003683	-2.17208	1.05e-15	-0.746243	0.0867304
Capana12g001743	LUT5	lutein deficient 5	At1g31800	4.01	16.49	9.19	21.48	28.05	29.22	1.78	2.46	1.8	2.45	1.76	2.37	1.43208	0.00404018	0.124997	0.716082	-3.57477	1.17e-46	-2.28363	2.87e-05
Capana01g001154	WD76	wd repeat-containing protein 76	At1g80710	1.88	25.37	1.98	14.8	15.34	40.29	2.7	2.21	3.34	1.06	1.21	1.33	1.30364	NA	-1.19977	0.00114545	-4.28904	1.41e-19	-1.8097	NA
Capana06g001834	AAD6	acyl-[acyl-carrier-protein] desaturase 6	At1g43800	6.44	3.56	0.62	121.18	28.08	11.38	0	0	0	0	0	0	3.94582	4.23e-05	NA	NA	-12.6748	3.13e-11	-8.5543	5.19e-08
Capana12g002714	DXS4	1-deoxy-d-xylulose-5-phosphate synthase	At4g15560	2.86	35.42	10.61	0.9	7.85	1.29	0.03	0.03	0.06	0.05	0	0	-2.2654	0.0248109	-1.21205	0.615227	-7.49146	1.35e-07	-8.57514	1.23e-14
Capana05g002555	GAT9	gata transcription factor 9	At4g32890	28.57	92.82	7.81	21.63	45.01	25.42	0.18	0.41	0.17	0.05	1.01	0.31	-0.464045	0.550173	0.844033	0.495107	-6.07204	1.25e-17	-7.3897	4.34e-16
Capana01g003456	CCD7	carotenoid cleavage dioxygenase 7	At2g44990	2.97	0.65	0.12	126.08	100.21	64.64	0	0.03	0	0	0	0	6.2936	1.12e-12	NA	NA	-14.517	2.71e-32	-7.07565	3.9e-05
Capana03g003272	D27	beta-carotene isomerase D27	At1g64680	27.68	12.16	21.62	127.82	111.73	50.4	4.51	32.31	6.9	31.15	68.85	33.31	2.25209	1.44e-06	1.60251	0.0207319	-1.11921	0.0146033	-0.474934	0.529292
Capana00g004199	GGPS2	geranylgeranyl diphosphate synthase 2	--	0.64	0.24	0	50.35	37.83	21.7	0.19	0	0	0.15	0.11	0.21	6.96648	2.1e-20	1.35675	0.490611	-7.86356	1.85e-36	-2.23872	0.366665
Capana02g003339	WRKY4	wrky transcription factor 4	At1g13960	4.77	4.04	4.03	16.42	13.27	7.89	5.69	1.67	3.93	1.97	1.48	2.7	1.56555	7.04e-06	-0.876097	0.0991108	-2.60419	7.34e-11	-0.168636	0.734117
Capana11g000105	ARF 4	auxin response factor 4	At5g60450	6.74	22.74	9.71	9.54	19.19	15.87	0.87	3.57	1.11	0.55	0.71	0.3	0.209769	0.681841	-1.82891	0.00719142	-4.82608	8.22e-31	-2.80277	3.83e-05
Capana02g002988	LOB 37	LOB domain-containing protein 37	At5g67420	2.92	0.18	1	5.95	7.85	2.06	15.52	0.61	8.38	9.6	15.1	12.14	1.95422	0.0412238	0.588932	0.474999	1.22318	0.0183728	2.59684	0.027246
Capana01g004038	CCD4	carotenoid cleavage dioxygenase 4	At4g19170	1.62	0.11	0.2	43.87	41.83	32.02	0	0	0.03	0	0.06	0	5.94295	2.3e-12	0.749426	0.852634	-10.9088	2.83e-25	-5.66983	0.00210117
Capana07g001653	CHIB	basic endochitinase B	At3g12500	38.81	33.47	18.32	424.96	256.67	27.25	10.66	68.1	70.67	593.31	507.94	221.57	2.99002	0.000194545	3.14339	5.85e-07	0.901908	0.244855	0.73779	0.270629
Capana06g000298	DOF21	Dof zinc finger protein DOF2.1	At5g60200	77.48	21.94	105.94	110.56	131.73	112.47	8.63	6.83	7.08	6.12	5.63	2.99	0.799977	0.136667	-0.613112	0.0965116	-4.5842	5.66e-54	-3.17039	8.85e-09
Capana09g000386	TPS12	terpene synthase 12	At5g23960	0	0.04	0	126.94	114.3	113.87	0	0	0	0	0	0	13.2682	8.1e-29	NA	NA	-14.3195	2.97e-33	NA	NA
Capana04g000802	PCKA	phosphoenolpyruvate carboxykinase	At4g37870	7.09	1.18	7.18	46.4	37.82	32.53	6.76	2.31	29.39	5.16	7.24	34.31	2.92877	2.33e-06	0.281217	0.815548	-1.31553	0.0462523	1.33167	0.156681
Capana05g001982	PLCD 2	phosphatidylinositol phospholipase	At3g08510	45.16	39.78	38.18	160.92	132.96	168.04	267.14	314.39	386.42	118.02	134.75	120.3	1.92645	2.14e-28	-1.37727	8.21e-12	-0.305524	0.0636181	2.99118	3.95e-47
Capana10g001067	C3H69	zinc finger ccch domain-containing protein 69	Hs14730765	32.06	24.56	39.03	59.64	80.4	66.52	112.94	146.23	127.65	59.34	73.24	64.48	1.12556	8.07e-06	-0.975586	3.24e-07	-0.0645913	0.734848	2.03207	1.93e-16
Capana12g000894	MADS27	agamous-like mads-box protein agl27	At5g65060	16.41	17.8	16.08	34.46	23.33	37.31	63.48	84.19	88.13	25.25	38.87	30.94	0.939738	0.000583887	-1.31344	6.4e-07	0.00121917	0.996762	2.24639	2.97e-23
Capana02g003126	C3H62	zinc finger CCCH domain-containing protein 62	At5g66840	26.98	32.17	26.93	17.57	19.98	22.41	4.58	6.22	5.22	19.36	21.89	21.19	-0.500856	0.00370214	1.95955	1.84e-20	0.0602004	0.727542	-2.40889	7.18e-30
Capana06g000346	C3H29	zinc finger ccch domain-containing protein 29	At2g40140	50.38	44.22	59.47	70.19	100.55	66.53	421.94	358.3	393.67	208.75	200.92	158.75	0.637975	0.0100257	-1.04799	1.41e-08	1.26472	1.28e-07	2.94602	1.15e-56
Capana02g002941	BZIP2	bZIP transcription factor 2	At2g22850	4.94	3.71	3.85	7.81	6.94	5.67	45.68	43.53	29.97	12.02	17.5	4.98	0.718297	0.0208026	-1.7913	8.4e-05	0.758755	0.124454	3.26724	5.35e-28
Capana11g002125	TPS	terpene synthase	--	0	0	0	100.13	92.75	114.29	0.15	3.07	0	0	0	0	13.9946	1.2e-31	-7.52256	0.0543479	-14.0843	5.06e-32	7.41832	0.00432225
Capana05g002100	CIPK2	cbl-interacting protein kinase 2	At5g58380	0.16	0.86	0.5	15.15	20.32	10.78	1.38	3.08	1.66	0.11	0.12	0	4.9669	1.17e-19	-4.71899	5.48e-08	-7.62621	9.57e-28	2.03927	0.00498203
Capana09g000081	CIPK14	cbl-interacting serine threonine-protein kinase 14	At5g01820	2.93	3.11	1.99	10.51	14.92	9.22	0.7	0.54	0.65	0.34	0.24	0.04	2.12806	4.04e-11	-1.58822	0.0727748	-5.77962	3.26e-27	-2.07513	2.23e-06
Capana01g001636	NFYA1	nuclear transcription factor y subunit A-1	At5g12840	23.49	16.99	24.97	51.84	36.53	45.93	109.62	169.54	176.42	45.21	41.63	39.79	1.05425	5.38e-05	-1.84938	3.97e-14	-0.0811613	0.690573	2.81524	1.16e-22
Capana08g000387	TMEM222	transmembrane protein 222	At2g26070	1.38	1.07	2.9	1.09	1.92	0.44	14.08	14.17	14.99	5.13	8.66	4.38	-0.620768	0.420686	-1.25411	0.000214051	2.40162	9.85e-05	3.03015	1.43e-12
Capana01g002584	C3H41	zinc finger ccch domain-containing protein 41	Hs8850223	92.12	59.21	87.97	116.21	136.54	120.55	302.55	397.19	332.3	142.95	164.22	199.47	0.656409	0.00544941	-1.029	1.55e-06	0.444841	0.0202427	2.12518	1.85e-17
Capana00g004676	C2C2	bromodomain adjacent to zinc finger domain 2b	--	288.51	229.9	301.02	217.27	151.18	278.58	61.82	63.47	60.32	205.73	261.86	241.59	-0.321791	0.269064	1.93169	1.39e-29	0.13423	0.626939	-2.12578	9.37e-34
Capana04g000095	DWA2	wd repeat-containing protein dwa2	At1g20540	8.2	7.75	8.41	13.53	12.33	11.58	34.34	48.17	37.3	19.19	19.61	21.5	0.635163	0.000550139	-0.993258	3.99e-06	0.694112	7.02e-05	2.31468	1.45e-25
Capana12g000182	MYB2	transcription factor myb 2	At3g06490	1.94	0	0.51	24.14	47.83	9.19	0.35	0.27	0	0	0.12	0.12	5.04325	4.36e-06	-1.36264	0.49012	-8.39485	3.09e-18	-1.96414	0.289203
Capana02g003021	GH3-1-like	auxin responsive GH3 gene family	At2g14960	1.18	0.4	16.06	18.6	37.18	4.86	0.24	0.13	0.03	0.25	0.12	0	1.7877	0.130099	-0.118147	0.938432	-7.34381	5.81e-16	-5.44257	2.42e-05
Capana03g004588	CIPK7	cbl-interacting serine threonine-protein kinase 7	At3g23000	7.33	0.82	3.54	11.69	27.42	5.82	1.87	0.58	3.82	1.06	0.89	0.12	1.94399	0.0180683	-1.59697	0.0786992	-4.43247	9.34e-09	-0.8823	0.331917
Capana02g003053	WRKY7	wrky transcription factor 7	At4g24240	9.88	8.06	9.61	19.52	23.63	19.96	1.42	3.1	1.25	12.12	4.77	0.35	1.21138	9.55e-10	1.57566	0.102538	-1.86802	0.0335	-2.23968	3.74e-07
Capana05g002225	MYB78	transcription factor myb78-like	At5g49620	2.22	0.13	0.23	39.7	30.02	15.75	30.6	18.9	28.25	65.49	66.59	29.95	5.05117	5.73e-08	1.05836	0.00446874	0.925783	0.0381055	4.92246	3.31e-08
Capana04g000406	BZR1	Protein BRASSINAZOLE-RESISTANT 1	At1g75080	9.78	23.38	17.22	4.76	12.11	6.9	0.55	0.82	0.23	1.74	7.09	7.26	-1.06338	0.0259068	3.33197	3.72e-06	-0.561272	0.35931	-4.96916	1.58e-18
Capana02g002284	PSY	phytoene synthase	At5g17230	4.72	23.82	9.17	10.36	9.81	22.35	1.21	0.13	0.56	1.7	0.85	3.49	0.202083	0.752312	1.67068	0.0494114	-2.81079	1.23e-06	-4.29704	2.67e-07
Capana08g000691	KCS11-like	3-ketoacyl-CoA synthase 11	At2g26640	12.31	3.85	35.46	37.24	25.99	19.75	29.23	26.56	27.11	120.6	116.51	104.93	0.698958	0.332872	2.04295	8.49e-43	2.04753	9.21e-14	0.699839	0.311905
Capana02g000680	WRKY15	wrky transcription factor 15	At2g23320	4.47	1.3	2.7	13.15	2.52	1.9	5.2	13.52	5.5	67.68	55.72	60.82	1.06814	0.234428	2.92309	6.46e-13	3.40084	5.11e-07	1.53026	0.0184336
Capana00g003170	CDF3-like	cyclic dof factor 3-like	--	5.32	3.02	6.23	11.44	5.45	4.62	9.89	14.49	9.38	50.34	36.58	28.61	0.573242	0.277691	1.77219	6.09e-08	2.43628	1.57e-08	1.22628	0.00248157
Capana03g004213	WD	wd repeat-containing	At3g13340	47.21	22.25	28.64	35.4	25.36	19.39	88.01	70.77	90.6	236.8	205.03	190.02	-0.275434	0.476211	1.33977	6.97e-13	2.98273	2.97e-28	1.36319	4.1e-05

## Sheet: PCC>0.85
Supplementary Table S10-Combinations between volatiles and differentially expressed genes with PCC > 0.85
Gene	Symbol	Volatile	PCC
Capana04g000218	SAUR52	Methyl vinyl ketone	0.870167
Capana03g004186	bHLH62	Methyl vinyl ketone	0.860713
Capana11g001506	bHLH79	Methyl vinyl ketone	0.852885
Capana03g001671	FABH1	3-Pentanone	0.867134
Capana03g004592	KCS11	3-Pentanone	0.86522
Capana01g000113	KASC1	3-Pentanone	0.867194
Capana08g002208	PYK1	3-Pentanone	0.904632
Capana00g000858	TPS3	3-Pentanone	0.862339
Capana00g000857	TPS2	3-Pentanone	0.866213
Capana07g000221	bHLH66	3-Pentanone	0.850772
Capana11g001334	ALDH	Acetylacetone	0.90642
Capana00g003643	EIN3	Acetylacetone	0.912713
Capana08g002318	CYCD3	Acetylacetone	0.942945
Capana12g001526	PRR7	Acetylacetone	0.874011
Capana08g000346	GNAT3	Acetylacetone	0.918165
Capana02g000158	DGK5	Acetylacetone	0.917188
Capana08g000070	GL	Acetylacetone	0.938304
Capana09g002063	NFYB8	Acetylacetone	0.873374
Capana12g001527	PRR37	Acetylacetone	0.858083
Capana00g004724	ACCB	2,3-Pentanedione	0.885628
Capana03g001671	FABH1	2,3-Pentanedione	0.893262
Capana10g001620	ACOX4	2,3-Pentanedione	-0.870298
Capana03g001691	FATB	2,3-Pentanedione	0.890174
Capana01g000113	KASC1	2,3-Pentanedione	0.9472
Capana02g002775	KCS6	2,3-Pentanedione	0.903466
Capana08g000628	KCS10	2,3-Pentanedione	0.916691
Capana11g000719	KCS3	2,3-Pentanedione	0.85863
Capana00g003085	ABA2	2,3-Pentanedione	0.895811
Capana09g000177	LCYE	2,3-Pentanedione	0.855276
Capana11g000601	PDHB	2,3-Pentanedione	-0.870023
Capana00g000857	TPS2	2,3-Pentanedione	0.917484
Capana01g000351	HMGS1	2,3-Pentanedione	0.92573
Capana03g002049	PYL8	2,3-Pentanedione	0.853189
Capana00g003839	PP2C8	2,3-Pentanedione	-0.897966
Capana08g002278	GH3-1	2,3-Pentanedione	-0.894884
Capana05g000373	PRR1	2,3-Pentanedione	0.978157
Capana09g001771	SAU50	2,3-Pentanedione	-0.869115
Capana00g000130	ARF5-like	2,3-Pentanedione	-0.909635
Capana11g001454	PRR4	2,3-Pentanedione	0.880601
Capana04g000551	ABF1	2,3-Pentanedione	-0.892645
Capana04g000259	ARF5	2,3-Pentanedione	-0.86899
Capana06g001111	CIPK25	2,3-Pentanedione	-0.895235
Capana03g000145	PP2C16	2,3-Pentanedione	-0.880935
Capana01g002803	WRKY23	2,3-Pentanedione	-0.883924
Capana10g001975	SAP4	2,3-Pentanedione	-0.865028
Capana03g000296	bHLH68	2,3-Pentanedione	0.89326
Capana10g002370	bHLH48	2,3-Pentanedione	0.929982
Capana03g003279	WRK21	2,3-Pentanedione	0.876543
Capana11g000757	MYB48	2,3-Pentanedione	0.886393
Capana04g000890	bHLH143	2,3-Pentanedione	0.911446
Capana02g002230	WRKY6	2,3-Pentanedione	-0.861499
Capana10g000710	EJ2	2,3-Pentanedione	0.898614
Capana07g001257	PAT1	2,3-Pentanedione	0.93695
Capana03g003680	GAT16	2,3-Pentanedione	0.876759
Capana08g001585	GAT15	2,3-Pentanedione	0.8546
Capana02g003578	COL7	2,3-Pentanedione	0.89117
Capana08g002282	ZFP7	2,3-Pentanedione	0.890803
Capana03g001081	HAT5-like	2,3-Pentanedione	-0.873127
Capana10g002189	HAT14	2,3-Pentanedione	-0.851886
Capana12g002675	ATHB6	2,3-Pentanedione	0.939571
Capana08g001080	LACS4	2-Methyl-4-hexanone	0.961573
Capana06g000197	FATA	2-Methyl-4-hexanone	-0.851763
Capana00g002444	AOC	2-Methyl-4-hexanone	0.8675
Capana07g000375	OPR3	2-Methyl-4-hexanone	0.853354
Capana01g001841	AAO3-like	2-Methyl-4-hexanone	0.938759
Capana08g002111	TPS11	2-Methyl-4-hexanone	0.936707
Capana07g001126	PIF5	2-Methyl-4-hexanone	0.964693
Capana03g000299	IAA27	2-Methyl-4-hexanone	0.957219
Capana09g000285	IAA27-like	2-Methyl-4-hexanone	0.858809
Capana06g002018	IAA4-like	2-Methyl-4-hexanone	0.897373
Capana00g004127	ARF8	2-Methyl-4-hexanone	0.958141
Capana04g002497	ARF6	2-Methyl-4-hexanone	0.868617
Capana04g000218	SAUR52	2-Methyl-4-hexanone	0.92091
Capana06g001571	PRR2	2-Methyl-4-hexanone	0.967269
Capana02g001716	FLS2	2-Methyl-4-hexanone	0.970377
Capana00g003379	NDK4	2-Methyl-4-hexanone	0.861948
Capana02g002452	CATA2	2-Methyl-4-hexanone	0.953638
Capana01g003977	REM6	2-Methyl-4-hexanone	0.887565
Capana00g004126	ARF12	2-Methyl-4-hexanone	0.930513
Capana04g002496	ARF8-like2	2-Methyl-4-hexanone	0.85134
Capana04g002498	ARF8-like	2-Methyl-4-hexanone	0.869363
Capana02g001947	bHLH162	2-Methyl-4-hexanone	0.876372
Capana08g002086	bHLH142	2-Methyl-4-hexanone	0.95467
Capana02g001064	TCP20	2-Methyl-4-hexanone	0.896558
Capana03g000409	TCP14	2-Methyl-4-hexanone	0.895858
Capana03g001891	TCP7	2-Methyl-4-hexanone	0.931658
Capana03g001055	MYB35	2-Methyl-4-hexanone	0.984389
Capana06g001024	MYB306	2-Methyl-4-hexanone	0.92539
Capana01g003545	GATA4	2-Methyl-4-hexanone	0.932722
Capana05g001741	ATHB16-like	2-Methyl-4-hexanone	0.880042
Capana11g000079	REV	2-Methyl-4-hexanone	0.93023
Capana12g001526	PRR7	2-Heptanone	-0.884486
Capana02g000614	bHLH93	2-Heptanone	0.866067
Capana03g001450	MYB 1	2-Heptanone	-0.860845
Capana04g001876	CAMTA4	2-Heptanone	-0.859405
Capana11g000350	E2FB	2-Heptanone	-0.897258
Capana12g001527	PRR37	2-Heptanone	-0.882948
Capana08g001080	LACS4	3,5-Octadien-2-one	0.88013
Capana08g002111	TPS11	3,5-Octadien-2-one	0.91712
Capana10g001370	LAX 2	3,5-Octadien-2-one	0.964779
Capana09g000285	IAA27-like	3,5-Octadien-2-one	0.852148
Capana02g001847	ARF3	3,5-Octadien-2-one	0.883936
Capana01g003977	REM6	3,5-Octadien-2-one	0.910751
Capana08g002478	B3-8	3,5-Octadien-2-one	0.903228
Capana03g004551	bHLH92	3,5-Octadien-2-one	0.85653
Capana08g001640	bHLH147	3,5-Octadien-2-one	0.950147
Capana06g000933	MYB50	3,5-Octadien-2-one	0.954701
Capana08g001999	NAC104	3,5-Octadien-2-one	0.853785
Capana06g000364	C2H2-6	3,5-Octadien-2-one	0.94927
Capana01g004107	BZIP9	3,5-Octadien-2-one	0.970532
Capana04g000966	ATHB16	3,5-Octadien-2-one	0.897666
Capana03g001691	FATB	Methanol	0.859081
Capana01g000113	KASC1	Methanol	0.850405
Capana00g000857	TPS2	Methanol	0.895169
Capana05g000373	PRR1	Methanol	0.872685
Capana11g001454	PRR4	Methanol	0.858639
Capana02g002126	TPS7	Isopropyl Alcohol	0.927668
Capana10g000854	JAR1	Isopropyl Alcohol	0.903361
Capana06g001465	IAA29	Isopropyl Alcohol	0.956237
Capana08g002478	B3-8	Isopropyl Alcohol	0.897584
Capana03g004551	bHLH92	Isopropyl Alcohol	0.975821
Capana06g000933	MYB50	Isopropyl Alcohol	0.933451
Capana02g003485	HAT5	Isopropyl Alcohol	0.913078
Capana12g001573	ACOX2	2-Butanol	-0.942257
Capana10g001620	ACOX4	2-Butanol	-0.889992
Capana01g001418	HCD1	2-Butanol	0.922892
Capana00g002444	AOC	2-Butanol	0.914435
Capana00g003506	OPR1	2-Butanol	0.924929
Capana08g000628	KCS10	2-Butanol	0.898205
Capana11g000719	KCS3	2-Butanol	0.888044
Capana11g000601	PDHB	2-Butanol	-0.873383
Capana03g003392	CYP82G1	2-Butanol	0.905676
Capana09g000285	IAA27-like	2-Butanol	0.933973
Capana06g002018	IAA4-like	2-Butanol	0.864421
Capana07g001815	KSG6	2-Butanol	0.868842
Capana03g002049	PYL8	2-Butanol	0.921379
Capana12g001078	PYL9	2-Butanol	0.959201
Capana08g002278	GH3-1	2-Butanol	-0.853232
Capana09g001771	SAU50	2-Butanol	-0.869178
Capana00g000130	ARF5-like	2-Butanol	-0.870059
Capana04g001744	LAX3	2-Butanol	0.863025
Capana02g001847	ARF3	2-Butanol	0.869385
Capana04g000259	ARF5	2-Butanol	-0.859494
Capana06g001111	CIPK25	2-Butanol	-0.861851
Capana07g000068	DGK7	2-Butanol	0.893837
Capana00g003379	NDK4	2-Butanol	0.904118
Capana03g000145	PP2C16	2-Butanol	-0.896683
Capana04g000307	NTF3	2-Butanol	0.916655
Capana01g002803	WRKY23	2-Butanol	-0.908757
Capana03g000494	MYB3	2-Butanol	-0.872012
Capana06g001024	MYB306	2-Butanol	0.869472
Capana11g001813	NAC29	2-Butanol	-0.853597
Capana08g002245	ZAT10	2-Butanol	-0.865764
Capana10g001975	SAP4	2-Butanol	-0.913235
Capana01g000019	B3-1	2-Butanol	-0.86186
Capana03g000296	bHLH68	2-Butanol	0.861496
Capana10g002370	bHLH48	2-Butanol	0.875275
Capana02g001917	SBP1	2-Butanol	0.887128
Capana03g003279	WRK21	2-Butanol	0.856894
Capana08g002436	EFM	2-Butanol	0.867496
Capana10g001816	IDD12	2-Butanol	0.921322
Capana11g000100	IDD9-like	2-Butanol	0.901469
Capana02g002922	HAT22	2-Butanol	0.957968
Capana04g000890	bHLH143	2-Butanol	0.909645
Capana11g001506	bHLH79	2-Butanol	0.936494
Capana02g002230	WRKY6	2-Butanol	-0.869467
Capana10g000710	EJ2	2-Butanol	0.937395
Capana03g001041	MYB1R1	2-Butanol	0.910375
Capana03g001205	MYB86	2-Butanol	0.854207
Capana04g001537	NAC2	2-Butanol	-0.869895
Capana02g002687	SCL7	2-Butanol	0.918478
Capana00g003509	BLH9	2-Butanol	0.921254
Capana03g003680	GAT16	2-Butanol	0.916285
Capana08g001585	GAT15	2-Butanol	0.934017
Capana00g003816	C3H53	2-Butanol	0.947159
Capana03g003575	C3H32	2-Butanol	0.875082
Capana06g000492	IDD9	2-Butanol	0.864286
Capana10g002189	HAT14	2-Butanol	-0.868171
Capana12g002675	ATHB6	2-Butanol	0.856771
Capana09g001771	SAU50	1-Penten-3-ol	-0.856239
Capana08g002245	ZAT10	1-Penten-3-ol	-0.850001
Capana10g001975	SAP4	1-Penten-3-ol	-0.892538
Capana04g000890	bHLH143	1-Penten-3-ol	0.870587
Capana02g002230	WRKY6	1-Penten-3-ol	-0.872185
Capana11g001133	SWIM7	1-Pentanol	0.889197
Capana08g002013	FABZ	1-Hexanol	0.872853
Capana10g002384	FABI	1-Hexanol	0.925692
Capana06g000897	FABG	1-Hexanol	0.889964
Capana09g000953	ACAA1	1-Hexanol	0.872828
Capana08g000039	ACCC1	1-Hexanol	0.91783
Capana01g004020	FABH2	1-Hexanol	0.887822
Capana00g004724	ACCB	1-Hexanol	0.916133
Capana03g001671	FABH1	1-Hexanol	0.96075
Capana10g000625	KCS1	1-Hexanol	0.850833
Capana03g004592	KCS11	1-Hexanol	0.915799
Capana09g000177	LCYE	1-Hexanol	0.898121
Capana03g002084	PKP2	1-Hexanol	0.862299
Capana08g001599	PLPD2	1-Hexanol	0.918123
Capana08g002208	PYK1	1-Hexanol	0.876803
Capana04g001609	DLAT5	1-Hexanol	0.913623
Capana00g000858	TPS3	1-Hexanol	0.931562
Capana00g000857	TPS2	1-Hexanol	0.922189
Capana02g002125	TPS6	1-Hexanol	0.895568
Capana00g003194	DXS1	1-Hexanol	0.859814
Capana03g000560	ADAP	1-Hexanol	0.873007
Capana11g000176	ZAT5	1-Hexanol	0.874545
Capana07g001257	PAT1	1-Hexanol	0.875911
Capana08g001080	LACS4	Propanal	0.912909
Capana12g001573	ACOX2	Propanal	-0.892428
Capana01g001418	HCD1	Propanal	0.949852
Capana00g002444	AOC	Propanal	0.950776
Capana00g003506	OPR1	Propanal	0.906736
Capana08g000628	KCS10	Propanal	0.927341
Capana11g000719	KCS3	Propanal	0.857076
Capana01g001841	AAO3-like	Propanal	0.895414
Capana08g002111	TPS11	Propanal	0.889014
Capana07g001126	PIF5	Propanal	0.950101
Capana03g000299	IAA27	Propanal	0.9194
Capana09g000285	IAA27-like	Propanal	0.952495
Capana06g002018	IAA4-like	Propanal	0.935015
Capana07g001815	KSG6	Propanal	0.854112
Capana03g002049	PYL8	Propanal	0.89102
Capana12g001078	PYL9	Propanal	0.886923
Capana04g001744	LAX3	Propanal	0.876313
Capana00g004127	ARF8	Propanal	0.889894
Capana04g002497	ARF6	Propanal	0.890537
Capana02g001847	ARF3	Propanal	0.879478
Capana04g000218	SAUR52	Propanal	0.896108
Capana06g001571	PRR2	Propanal	0.869539
Capana06g002524	PLCD4	Propanal	0.868499
Capana07g000068	DGK7	Propanal	0.901067
Capana10g001362	PLCD2	Propanal	0.892853
Capana02g001716	FLS2	Propanal	0.917121
Capana00g003379	NDK4	Propanal	0.96843
Capana02g002452	CATA2	Propanal	0.883641
Capana01g003977	REM6	Propanal	0.911277
Capana00g004126	ARF12	Propanal	0.88534
Capana04g002496	ARF8-like2	Propanal	0.886403
Capana04g002498	ARF8-like	Propanal	0.901623
Capana08g002086	bHLH142	Propanal	0.906107
Capana02g001064	TCP20	Propanal	0.898462
Capana03g000409	TCP14	Propanal	0.895924
Capana03g000494	MYB3	Propanal	-0.896928
Capana03g001055	MYB35	Propanal	0.895621
Capana06g001024	MYB306	Propanal	0.968864
Capana01g003545	GATA4	Propanal	0.88421
Capana01g004107	BZIP9	Propanal	0.873572
Capana05g001741	ATHB16-like	Propanal	0.916096
Capana11g000079	REV	Propanal	0.914986
Capana03g004186	bHLH62	Propanal	0.944458
Capana10g001816	IDD12	Propanal	0.934289
Capana02g002922	HAT22	Propanal	0.910112
Capana04g000890	bHLH143	Propanal	0.884139
Capana11g001506	bHLH79	Propanal	0.974963
Capana01g002647	SPL12	Propanal	0.875848
Capana10g000710	EJ2	Propanal	0.897237
Capana03g001205	MYB86	Propanal	0.867553
Capana02g002687	SCL7	Propanal	0.900544
Capana00g003509	BLH9	Propanal	0.911604
Capana03g003680	GAT16	Propanal	0.916037
Capana08g001585	GAT15	Propanal	0.93558
Capana00g003816	C3H53	Propanal	0.939926
Capana03g003575	C3H32	Propanal	0.912025
Capana06g001620	HAT4	Propanal	0.86295
Capana11g001030	PRR26	2-Propenal	0.894353
Capana05g000895	AHK4	2-Propenal	0.891795
Capana08g002648	SAUR51	2-Propenal	0.867242
Capana02g000177	B3-2	2-Propenal	0.858045
Capana11g001029	PRR11	2-Propenal	0.919406
Capana08g001080	LACS4	Butanal	0.912586
Capana01g001418	HCD1	Butanal	0.856444
Capana06g000197	FATA	Butanal	-0.892956
Capana01g001841	AAO3-like	Butanal	0.861305
Capana08g002111	TPS11	Butanal	0.964262
Capana10g001370	LAX 2	Butanal	0.948382
Capana07g001126	PIF5	Butanal	0.858734
Capana09g000285	IAA27-like	Butanal	0.885986
Capana02g001847	ARF3	Butanal	0.876909
Capana06g001571	PRR2	Butanal	0.855512
Capana02g001716	FLS2	Butanal	0.853018
Capana01g003977	REM6	Butanal	0.925403
Capana08g001640	bHLH147	Butanal	0.912479
Capana06g000933	MYB50	Butanal	0.898323
Capana06g001024	MYB306	Butanal	0.89043
Capana06g000364	C2H2-6	Butanal	0.926654
Capana01g004107	BZIP9	Butanal	0.94804
Capana12g001573	ACOX2	Methacrolein	-0.887692
Capana00g003506	OPR1	Methacrolein	0.861743
Capana03g001691	FATB	Methacrolein	0.850273
Capana08g000628	KCS10	Methacrolein	0.871551
Capana03g002049	PYL8	Methacrolein	0.882454
Capana12g001078	PYL9	Methacrolein	0.85831
Capana04g001744	LAX3	Methacrolein	0.960673
Capana10g001629	PYL4	Methacrolein	0.905606
Capana07g000068	DGK7	Methacrolein	0.889257
Capana04g000307	NTF3	Methacrolein	0.899159
Capana02g001064	TCP20	Methacrolein	0.86926
Capana10g001975	SAP4	Methacrolein	-0.861403
Capana03g004186	bHLH62	Methacrolein	0.903619
Capana09g002114	IDD10	Methacrolein	0.905749
Capana04g000890	bHLH143	Methacrolein	0.880528
Capana11g001506	bHLH79	Methacrolein	0.882601
Capana10g000710	EJ2	Methacrolein	0.864026
Capana02g002687	SCL7	Methacrolein	0.896784
Capana00g003509	BLH9	Methacrolein	0.879791
Capana03g003680	GAT16	Methacrolein	0.873732
Capana08g001585	GAT15	Methacrolein	0.888845
Capana00g003816	C3H53	Methacrolein	0.887035
Capana10g001620	ACOX4	2-Butenal	-0.853089
Capana03g001691	FATB	2-Butenal	0.878835
Capana01g000113	KASC1	2-Butenal	0.857177
Capana08g000628	KCS10	2-Butenal	0.919348
Capana11g000719	KCS3	2-Butenal	0.907459
Capana03g003392	CYP82G1	2-Butenal	0.875001
Capana00g000857	TPS2	2-Butenal	0.864688
Capana01g000351	HMGS1	2-Butenal	0.851321
Capana03g002049	PYL8	2-Butenal	0.852627
Capana12g001078	PYL9	2-Butenal	0.864087
Capana08g002278	GH3-1	2-Butenal	-0.865352
Capana05g000373	PRR1	2-Butenal	0.871786
Capana00g000130	ARF5-like	2-Butenal	-0.851228
Capana04g000551	ABF1	2-Butenal	-0.850376
Capana02g001847	ARF3	2-Butenal	0.861173
Capana06g001111	CIPK25	2-Butenal	-0.876518
Capana03g000145	PP2C16	2-Butenal	-0.864125
Capana01g002803	WRKY23	2-Butenal	-0.864075
Capana03g000494	MYB3	2-Butenal	-0.862551
Capana10g001975	SAP4	2-Butenal	-0.85919
Capana03g000296	bHLH68	2-Butenal	0.88853
Capana02g001917	SBP1	2-Butenal	0.850473
Capana02g002922	HAT22	2-Butenal	0.887467
Capana04g000890	bHLH143	2-Butenal	0.898644
Capana10g000710	EJ2	2-Butenal	0.913495
Capana03g003680	GAT16	2-Butenal	0.889316
Capana08g001585	GAT15	2-Butenal	0.853682
Capana03g003575	C3H32	2-Butenal	0.858872
Capana08g002111	TPS11	Hexanal	0.917177
Capana10g001370	LAX 2	Hexanal	0.871853
Capana07g001126	PIF5	Hexanal	0.907409
Capana06g001571	PRR2	Hexanal	0.888672
Capana02g001064	TCP20	Hexanal	0.900994
Capana06g001024	MYB306	Hexanal	0.853202
Capana10g001620	ACOX4	(Z)-2-heptenal	-0.867179
Capana03g001691	FATB	(Z)-2-heptenal	0.867215
Capana01g000113	KASC1	(Z)-2-heptenal	0.953056
Capana08g000628	KCS10	(Z)-2-heptenal	0.965621
Capana11g000719	KCS3	(Z)-2-heptenal	0.873381
Capana11g000601	PDHB	(Z)-2-heptenal	-0.854419
Capana01g000552	LDH	(Z)-2-heptenal	0.90502
Capana00g000857	TPS2	(Z)-2-heptenal	0.871406
Capana01g000351	HMGS1	(Z)-2-heptenal	0.911128
Capana03g002049	PYL8	(Z)-2-heptenal	0.874797
Capana00g003839	PP2C8	(Z)-2-heptenal	-0.874188
Capana08g002278	GH3-1	(Z)-2-heptenal	-0.876458
Capana05g000373	PRR1	(Z)-2-heptenal	0.911379
Capana00g000130	ARF5-like	(Z)-2-heptenal	-0.856333
Capana04g000551	ABF1	(Z)-2-heptenal	-0.886663
Capana06g001111	CIPK25	(Z)-2-heptenal	-0.883706
Capana03g000145	PP2C16	(Z)-2-heptenal	-0.882944
Capana01g002803	WRKY23	(Z)-2-heptenal	-0.878346
Capana03g000494	MYB3	(Z)-2-heptenal	-0.850293
Capana03g000296	bHLH68	(Z)-2-heptenal	0.85787
Capana03g004186	bHLH62	(Z)-2-heptenal	0.900175
Capana10g002370	bHLH48	(Z)-2-heptenal	0.91183
Capana03g003279	WRK21	(Z)-2-heptenal	0.873031
Capana02g002922	HAT22	(Z)-2-heptenal	0.902308
Capana04g000890	bHLH143	(Z)-2-heptenal	0.908587
Capana11g001506	bHLH79	(Z)-2-heptenal	0.880066
Capana10g000710	EJ2	(Z)-2-heptenal	0.914046
Capana03g003680	GAT16	(Z)-2-heptenal	0.91835
Capana08g001585	GAT15	(Z)-2-heptenal	0.904361
Capana00g003816	C3H53	(Z)-2-heptenal	0.85766
Capana03g003575	C3H32	(Z)-2-heptenal	0.89692
Capana03g001081	HAT5-like	(Z)-2-heptenal	-0.873714
Capana12g002675	ATHB6	(Z)-2-heptenal	0.914803
Capana08g001080	LACS4	5-Ethylcyclopent-1-enecarboxaldehyde	0.976048
Capana06g000197	FATA	5-Ethylcyclopent-1-enecarboxaldehyde	-0.882819
Capana00g002444	AOC	5-Ethylcyclopent-1-enecarboxaldehyde	0.891266
Capana01g001841	AAO3-like	5-Ethylcyclopent-1-enecarboxaldehyde	0.927861
Capana08g002111	TPS11	5-Ethylcyclopent-1-enecarboxaldehyde	0.981231
Capana10g001370	LAX 2	5-Ethylcyclopent-1-enecarboxaldehyde	0.927726
Capana07g001126	PIF5	5-Ethylcyclopent-1-enecarboxaldehyde	0.900118
Capana03g000299	IAA27	5-Ethylcyclopent-1-enecarboxaldehyde	0.863329
Capana09g000285	IAA27-like	5-Ethylcyclopent-1-enecarboxaldehyde	0.890409
Capana00g004127	ARF8	5-Ethylcyclopent-1-enecarboxaldehyde	0.875352
Capana04g002497	ARF6	5-Ethylcyclopent-1-enecarboxaldehyde	0.886673
Capana02g001847	ARF3	5-Ethylcyclopent-1-enecarboxaldehyde	0.858132
Capana06g001571	PRR2	5-Ethylcyclopent-1-enecarboxaldehyde	0.920833
Capana02g001716	FLS2	5-Ethylcyclopent-1-enecarboxaldehyde	0.935036
Capana01g003977	REM6	5-Ethylcyclopent-1-enecarboxaldehyde	0.961595
Capana00g004126	ARF12	5-Ethylcyclopent-1-enecarboxaldehyde	0.859407
Capana04g002496	ARF8-like2	5-Ethylcyclopent-1-enecarboxaldehyde	0.862361
Capana04g002498	ARF8-like	5-Ethylcyclopent-1-enecarboxaldehyde	0.893229
Capana08g001640	bHLH147	5-Ethylcyclopent-1-enecarboxaldehyde	0.897992
Capana08g002086	bHLH142	5-Ethylcyclopent-1-enecarboxaldehyde	0.871789
Capana02g001064	TCP20	5-Ethylcyclopent-1-enecarboxaldehyde	0.852276
Capana03g001055	MYB35	5-Ethylcyclopent-1-enecarboxaldehyde	0.856778
Capana06g000933	MYB50	5-Ethylcyclopent-1-enecarboxaldehyde	0.911559
Capana06g001024	MYB306	5-Ethylcyclopent-1-enecarboxaldehyde	0.910553
Capana01g003545	GATA4	5-Ethylcyclopent-1-enecarboxaldehyde	0.919923
Capana06g000364	C2H2-6	5-Ethylcyclopent-1-enecarboxaldehyde	0.953722
Capana01g004107	BZIP9	5-Ethylcyclopent-1-enecarboxaldehyde	0.942393
Capana11g000079	REV	5-Ethylcyclopent-1-enecarboxaldehyde	0.866319
Capana08g001080	LACS4	Benzaldehyde	0.951187
Capana01g001418	HCD1	Benzaldehyde	0.855301
Capana00g002444	AOC	Benzaldehyde	0.899115
Capana01g001841	AAO3-like	Benzaldehyde	0.899968
Capana08g002111	TPS11	Benzaldehyde	0.964926
Capana10g001370	LAX 2	Benzaldehyde	0.927845
Capana07g001126	PIF5	Benzaldehyde	0.899873
Capana09g000285	IAA27-like	Benzaldehyde	0.902416
Capana04g002497	ARF6	Benzaldehyde	0.852272
Capana02g001847	ARF3	Benzaldehyde	0.878593
Capana06g001571	PRR2	Benzaldehyde	0.877118
Capana02g001716	FLS2	Benzaldehyde	0.913111
Capana00g003379	NDK4	Benzaldehyde	0.86429
Capana01g003977	REM6	Benzaldehyde	0.946166
Capana04g002498	ARF8-like	Benzaldehyde	0.867156
Capana08g001640	bHLH147	Benzaldehyde	0.907564
Capana02g001064	TCP20	Benzaldehyde	0.891803
Capana06g000933	MYB50	Benzaldehyde	0.892445
Capana06g001024	MYB306	Benzaldehyde	0.91599
Capana01g003545	GATA4	Benzaldehyde	0.899401
Capana06g000364	C2H2-6	Benzaldehyde	0.915608
Capana01g004107	BZIP9	Benzaldehyde	0.94362
Capana11g001454	PRR4	Tetradecanal	0.866814
Capana08g002480	REM11	Tetradecanal	0.888092
Capana05g001701	ERF1B	13-Methyltetradecanal	0.892796
Capana08g001080	LACS4	Hexadecanal	0.887384
Capana00g002444	AOC	Hexadecanal	0.865147
Capana07g000375	OPR3	Hexadecanal	0.861532
Capana01g001841	AAO3-like	Hexadecanal	0.859828
Capana03g000299	IAA27	Hexadecanal	0.899885
Capana06g002018	IAA4-like	Hexadecanal	0.874999
Capana00g004127	ARF8	Hexadecanal	0.895318
Capana04g002497	ARF6	Hexadecanal	0.862596
Capana02g001716	FLS2	Hexadecanal	0.919463
Capana02g002452	CATA2	Hexadecanal	0.851516
Capana01g003977	REM6	Hexadecanal	0.873285
Capana00g004126	ARF12	Hexadecanal	0.921246
Capana04g002498	ARF8-like	Hexadecanal	0.871563
Capana02g001947	bHLH162	Hexadecanal	0.860888
Capana08g002086	bHLH142	Hexadecanal	0.923973
Capana03g000409	TCP14	Hexadecanal	0.871261
Capana03g001055	MYB35	Hexadecanal	0.851048
Capana01g003545	GATA4	Hexadecanal	0.931201
Capana01g002647	SPL12	Hexadecanal	0.863048
Capana01g000005	ADH2	cis-9-Hexadecenal	0.863495
Capana01g001577	LOX1	Heptadecanal	0.879892
Capana07g001126	PIF5	Heptadecanal	0.895983
Capana03g000299	IAA27	Heptadecanal	0.898667
Capana08g001238	IAA16	Heptadecanal	0.903365
Capana00g004127	ARF8	Heptadecanal	0.89319
Capana04g000218	SAUR52	Heptadecanal	0.96216
Capana06g001571	PRR2	Heptadecanal	0.877305
Capana02g001716	FLS2	Heptadecanal	0.857016
Capana02g002452	CATA2	Heptadecanal	0.950984
Capana00g004126	ARF12	Heptadecanal	0.854958
Capana02g001947	bHLH162	Heptadecanal	0.882804
Capana08g002086	bHLH142	Heptadecanal	0.880618
Capana10g002379	SBP9	Heptadecanal	0.889935
Capana03g000409	TCP14	Heptadecanal	0.877025
Capana03g001891	TCP7	Heptadecanal	0.95092
Capana03g001055	MYB35	Heptadecanal	0.956125
Capana04g001932	C2H2-2	Heptadecanal	0.909635
Capana05g001741	ATHB16-like	Heptadecanal	0.860599
Capana11g000079	REV	Heptadecanal	0.85823
Capana11g001647	ATB13	Heptadecanal	0.881899
Capana01g001577	LOX1	9,17-Octadecadienal	0.865706
Capana07g001126	PIF5	9,17-Octadecadienal	0.900802
Capana03g000299	IAA27	9,17-Octadecadienal	0.89441
Capana08g001238	IAA16	9,17-Octadecadienal	0.890144
Capana00g004127	ARF8	9,17-Octadecadienal	0.888021
Capana04g000218	SAUR52	9,17-Octadecadienal	0.959227
Capana06g001571	PRR2	9,17-Octadecadienal	0.880778
Capana02g001716	FLS2	9,17-Octadecadienal	0.852325
Capana02g002452	CATA2	9,17-Octadecadienal	0.942932
Capana02g001947	bHLH162	9,17-Octadecadienal	0.867907
Capana08g002086	bHLH142	9,17-Octadecadienal	0.87309
Capana10g002379	SBP9	9,17-Octadecadienal	0.874445
Capana03g000409	TCP14	9,17-Octadecadienal	0.868842
Capana03g001891	TCP7	9,17-Octadecadienal	0.942415
Capana03g001055	MYB35	9,17-Octadecadienal	0.952181
Capana04g001932	C2H2-2	9,17-Octadecadienal	0.899362
Capana05g001741	ATHB16-like	9,17-Octadecadienal	0.854428
Capana11g000079	REV	9,17-Octadecadienal	0.858144
Capana11g001647	ATB13	9,17-Octadecadienal	0.874311
Capana04g000806	WAVH1	Methyl acetate	0.850688
Capana01g001418	HCD1	Isobutyl isobutyrate	0.901339
Capana00g003506	OPR1	Isobutyl isobutyrate	0.886138
Capana03g001691	FATB	Isobutyl isobutyrate	0.922733
Capana08g000628	KCS10	Isobutyl isobutyrate	0.943377
Capana11g000719	KCS3	Isobutyl isobutyrate	0.898586
Capana07g001815	KSG6	Isobutyl isobutyrate	0.869868
Capana03g002049	PYL8	Isobutyl isobutyrate	0.880541
Capana12g001078	PYL9	Isobutyl isobutyrate	0.85284
Capana04g001744	LAX3	Isobutyl isobutyrate	0.856109
Capana02g001847	ARF3	Isobutyl isobutyrate	0.888232
Capana00g003379	NDK4	Isobutyl isobutyrate	0.916856
Capana03g000494	MYB3	Isobutyl isobutyrate	-0.905815
Capana06g001024	MYB306	Isobutyl isobutyrate	0.889799
Capana03g004186	bHLH62	Isobutyl isobutyrate	0.928188
Capana04g000890	bHLH143	Isobutyl isobutyrate	0.908854
Capana11g001506	bHLH79	Isobutyl isobutyrate	0.905393
Capana10g000710	EJ2	Isobutyl isobutyrate	0.914388
Capana02g002687	SCL7	Isobutyl isobutyrate	0.851155
Capana03g003680	GAT16	Isobutyl isobutyrate	0.921918
Capana08g001585	GAT15	Isobutyl isobutyrate	0.893833
Capana00g003816	C3H53	Isobutyl isobutyrate	0.866562
Capana03g003575	C3H32	Isobutyl isobutyrate	0.850022
Capana12g001743	LUT5	4-Methylpentanoic acid methylester	0.903583
Capana09g000177	LCYE	4-Methylpentanoic acid methylester	0.857975
Capana08g002648	SAUR51	4-Methylpentanoic acid methylester	0.878505
Capana01g001154	WD76	4-Methylpentanoic acid methylester	0.861231
Capana06g001834	AAD6	2-Methyl-1-propyl butyrate	0.861041
Capana03g001671	FABH1	2-Methyl-1-propyl butyrate	0.857745
Capana03g004592	KCS11	2-Methyl-1-propyl butyrate	0.871049
Capana01g000113	KASC1	2-Methyl-1-propyl butyrate	0.875519
Capana00g000858	TPS3	2-Methyl-1-propyl butyrate	0.857996
Capana00g000857	TPS2	2-Methyl-1-propyl butyrate	0.897683
Capana08g002013	FABZ	isobutyl 2-methylbutyrate	0.86934
Capana10g002384	FABI	isobutyl 2-methylbutyrate	0.904584
Capana06g000897	FABG	isobutyl 2-methylbutyrate	0.881704
Capana09g000953	ACAA1	isobutyl 2-methylbutyrate	0.874172
Capana08g000039	ACCC1	isobutyl 2-methylbutyrate	0.884872
Capana01g004020	FABH2	isobutyl 2-methylbutyrate	0.877644
Capana00g004724	ACCB	isobutyl 2-methylbutyrate	0.871143
Capana03g001671	FABH1	isobutyl 2-methylbutyrate	0.944441
Capana10g000625	KCS1	isobutyl 2-methylbutyrate	0.855213
Capana03g004592	KCS11	isobutyl 2-methylbutyrate	0.906076
Capana09g000177	LCYE	isobutyl 2-methylbutyrate	0.857773
Capana08g001599	PLPD2	isobutyl 2-methylbutyrate	0.89945
Capana08g002208	PYK1	isobutyl 2-methylbutyrate	0.874928
Capana04g001609	DLAT5	isobutyl 2-methylbutyrate	0.885644
Capana00g000858	TPS3	isobutyl 2-methylbutyrate	0.933184
Capana00g000857	TPS2	isobutyl 2-methylbutyrate	0.925483
Capana02g002125	TPS6	isobutyl 2-methylbutyrate	0.888796
Capana10g002384	FABI	Methyl hexanoate	0.857008
Capana06g000897	FABG	Methyl hexanoate	0.864883
Capana03g001671	FABH1	Methyl hexanoate	0.910252
Capana03g004592	KCS11	Methyl hexanoate	0.86206
Capana08g001599	PLPD2	Methyl hexanoate	0.869857
Capana00g000858	TPS3	Methyl hexanoate	0.862381
Capana08g002648	SAUR51	Methyl hexanoate	0.92545
Capana01g001577	LOX1	Isoamyl propionate	0.937928
Capana12g002714	DXS4	Isoamyl propionate	0.892383
Capana07g001126	PIF5	Isoamyl propionate	0.855402
Capana03g000299	IAA27	Isoamyl propionate	0.905764
Capana08g001238	IAA16	Isoamyl propionate	0.95763
Capana00g004127	ARF8	Isoamyl propionate	0.896535
Capana04g000218	SAUR52	Isoamyl propionate	0.968324
Capana02g001716	FLS2	Isoamyl propionate	0.856245
Capana02g002452	CATA2	Isoamyl propionate	0.965447
Capana00g004126	ARF12	Isoamyl propionate	0.872759
Capana02g001947	bHLH162	Isoamyl propionate	0.936411
Capana08g002086	bHLH142	Isoamyl propionate	0.896572
Capana10g002379	SBP9	Isoamyl propionate	0.950279
Capana03g000409	TCP14	Isoamyl propionate	0.908398
Capana03g001891	TCP7	Isoamyl propionate	0.976357
Capana03g001055	MYB35	Isoamyl propionate	0.953719
Capana04g001932	C2H2-2	Isoamyl propionate	0.957917
Capana05g001741	ATHB16-like	Isoamyl propionate	0.873495
Capana11g001647	ATB13	Isoamyl propionate	0.918963
Capana01g002647	SPL12	Isoamyl propionate	0.86491
Capana05g002555	GAT9	Isoamyl propionate	0.856763
Capana08g002013	FABZ	Isobutyl isovalerate	0.877189
Capana09g000953	ACAA1	Isobutyl isovalerate	0.874348
Capana01g004020	FABH2	Isobutyl isovalerate	0.865586
Capana10g000625	KCS1	Isobutyl isovalerate	0.87662
Capana01g003456	CCD7	Isobutyl isovalerate	0.86311
Capana03g003272	D27	Isobutyl isovalerate	0.858902
Capana00g004199	GGPS2	Isobutyl isovalerate	0.875655
Capana08g002013	FABZ	Hexyl acetate	0.905118
Capana10g002384	FABI	Hexyl acetate	0.907616
Capana06g000897	FABG	Hexyl acetate	0.888226
Capana09g000953	ACAA1	Hexyl acetate	0.934505
Capana08g000039	ACCC1	Hexyl acetate	0.884597
Capana01g004020	FABH2	Hexyl acetate	0.927594
Capana06g001834	AAD6	Hexyl acetate	0.903134
Capana03g001671	FABH1	Hexyl acetate	0.917
Capana10g000625	KCS1	Hexyl acetate	0.933259
Capana03g004592	KCS11	Hexyl acetate	0.942959
Capana01g003456	CCD7	Hexyl acetate	0.894932
Capana03g003272	D27	Hexyl acetate	0.870479
Capana08g001599	PLPD2	Hexyl acetate	0.870797
Capana08g002208	PYK1	Hexyl acetate	0.889265
Capana04g001609	DLAT5	Hexyl acetate	0.876681
Capana00g004199	GGPS2	Hexyl acetate	0.906439
Capana00g000858	TPS3	Hexyl acetate	0.936889
Capana00g000857	TPS2	Hexyl acetate	0.861506
Capana02g002125	TPS6	Hexyl acetate	0.910662
Capana02g003339	WRKY4	Hexyl acetate	0.86161
Capana00g000857	TPS2	2-methyl-butanoic acid butyl ester	0.855661
Capana08g002278	GH3-1	2-methyl-butanoic acid butyl ester	-0.852889
Capana03g000296	bHLH68	2-methyl-butanoic acid butyl ester	0.871888
Capana04g000890	bHLH143	2-methyl-butanoic acid butyl ester	0.865811
Capana10g000710	EJ2	2-methyl-butanoic acid butyl ester	0.852356
Capana04g001744	LAX3	Formic acid, (2-methylphenyl)methyl ester	0.853493
Capana11g000105	ARF 4	Formic acid, (2-methylphenyl)methyl ester	0.877369
Capana03g003575	C3H32	Formic acid, (2-methylphenyl)methyl ester	0.883347
Capana10g002189	HAT14	Formic acid, (2-methylphenyl)methyl ester	-0.850599
Capana03g003575	C3H32	Isoamyl 2-methylbutyrate	0.877832
Capana08g002013	FABZ	Isopentyl isopentanoate	0.850492
Capana03g003272	D27	Isopentyl isopentanoate	0.885421
Capana08g002111	TPS11	4-Methyl-1-pentylisobutyrate	0.86925
Capana08g001080	LACS4	amyl butyrate	0.930618
Capana00g002444	AOC	amyl butyrate	0.874985
Capana07g000375	OPR3	amyl butyrate	0.85168
Capana01g001841	AAO3-like	amyl butyrate	0.870704
Capana08g002111	TPS11	amyl butyrate	0.867961
Capana03g000299	IAA27	amyl butyrate	0.891821
Capana00g004127	ARF8	amyl butyrate	0.89358
Capana04g002497	ARF6	amyl butyrate	0.870738
Capana02g001716	FLS2	amyl butyrate	0.945592
Capana01g003977	REM6	amyl butyrate	0.910009
Capana00g004126	ARF12	amyl butyrate	0.915033
Capana04g002498	ARF8-like	amyl butyrate	0.87547
Capana02g001947	bHLH162	amyl butyrate	0.854528
Capana08g002086	bHLH142	amyl butyrate	0.923742
Capana03g001055	MYB35	amyl butyrate	0.860197
Capana01g003545	GATA4	amyl butyrate	0.960985
Capana10g002384	FABI	Hexyl isobutyrate	0.86142
Capana08g000039	ACCC1	Hexyl isobutyrate	0.866743
Capana03g001671	FABH1	Hexyl isobutyrate	0.880501
Capana08g001599	PLPD2	Hexyl isobutyrate	0.86056
Capana04g001609	DLAT5	Hexyl isobutyrate	0.861178
Capana00g000858	TPS3	Hexyl isobutyrate	0.881693
Capana00g000857	TPS2	Hexyl isobutyrate	0.87553
Capana02g002125	TPS6	Hexyl isobutyrate	0.856298
Capana05g001701	ERF1B	Pentyl 3-methylbutyrate	0.857572
Capana02g002988	LOB 37	4-Methylpentyl 2-methylbutanoate	-0.853576
Capana08g001080	LACS4	trans-2-hexenyl butyrate	0.881963
Capana08g002111	TPS11	trans-2-hexenyl butyrate	0.928681
Capana10g001370	LAX 2	trans-2-hexenyl butyrate	0.918156
Capana02g001847	ARF3	trans-2-hexenyl butyrate	0.859674
Capana01g003977	REM6	trans-2-hexenyl butyrate	0.906323
Capana08g002478	B3-8	trans-2-hexenyl butyrate	0.870481
Capana03g004551	bHLH92	trans-2-hexenyl butyrate	0.861675
Capana08g001640	bHLH147	trans-2-hexenyl butyrate	0.917807
Capana06g000933	MYB50	trans-2-hexenyl butyrate	0.944742
Capana06g000364	C2H2-6	trans-2-hexenyl butyrate	0.923789
Capana01g004107	BZIP9	trans-2-hexenyl butyrate	0.937698
Capana01g000005	ADH2	4-Methylpentyl isovalerate	0.887453
Capana05g001701	ERF1B	4-Methylpentyl isovalerate	0.892439
Capana03g001671	FABH1	Isopentyl hexanoate	0.874332
Capana10g000625	KCS1	Isopentyl hexanoate	0.869704
Capana03g004592	KCS11	Isopentyl hexanoate	0.915144
Capana01g000113	KASC1	Isopentyl hexanoate	0.914157
Capana00g000858	TPS3	Isopentyl hexanoate	0.850619
Capana08g002648	SAUR51	Isopentyl hexanoate	0.88746
Capana08g002013	FABZ	Hexyl 2-methylbutyrate	0.922413
Capana10g002384	FABI	Hexyl 2-methylbutyrate	0.8556
Capana06g000897	FABG	Hexyl 2-methylbutyrate	0.862128
Capana09g000953	ACAA1	Hexyl 2-methylbutyrate	0.899137
Capana01g004020	FABH2	Hexyl 2-methylbutyrate	0.898364
Capana10g000625	KCS1	Hexyl 2-methylbutyrate	0.892185
Capana03g004592	KCS11	Hexyl 2-methylbutyrate	0.860128
Capana01g003456	CCD7	Hexyl 2-methylbutyrate	0.889406
Capana01g004038	CCD4	Hexyl 2-methylbutyrate	0.855398
Capana03g003272	D27	Hexyl 2-methylbutyrate	0.888541
Capana00g004199	GGPS2	Hexyl 2-methylbutyrate	0.898183
Capana00g000858	TPS3	Hexyl 2-methylbutyrate	0.860841
Capana02g002125	TPS6	Hexyl 2-methylbutyrate	0.881746
Capana08g002013	FABZ	cis-3-Hexenyl isovalerate	0.882071
Capana09g000953	ACAA1	cis-3-Hexenyl isovalerate	0.884204
Capana01g004020	FABH2	cis-3-Hexenyl isovalerate	0.870184
Capana10g000625	KCS1	cis-3-Hexenyl isovalerate	0.899081
Capana03g004592	KCS11	cis-3-Hexenyl isovalerate	0.864812
Capana01g003456	CCD7	cis-3-Hexenyl isovalerate	0.879711
Capana03g003272	D27	cis-3-Hexenyl isovalerate	0.926464
Capana00g004199	GGPS2	cis-3-Hexenyl isovalerate	0.894925
Capana08g002013	FABZ	3-methylbutyric acid hexyl ester	0.870111
Capana08g002013	FABZ	cis-3-Hexenyl-2-methylbutyrate	0.919552
Capana10g002384	FABI	cis-3-Hexenyl-2-methylbutyrate	0.882593
Capana06g000897	FABG	cis-3-Hexenyl-2-methylbutyrate	0.878385
Capana09g000953	ACAA1	cis-3-Hexenyl-2-methylbutyrate	0.902867
Capana08g000039	ACCC1	cis-3-Hexenyl-2-methylbutyrate	0.876131
Capana01g004020	FABH2	cis-3-Hexenyl-2-methylbutyrate	0.905716
Capana06g001834	AAD6	cis-3-Hexenyl-2-methylbutyrate	0.851922
Capana03g001671	FABH1	cis-3-Hexenyl-2-methylbutyrate	0.85161
Capana10g000625	KCS1	cis-3-Hexenyl-2-methylbutyrate	0.888197
Capana03g004592	KCS11	cis-3-Hexenyl-2-methylbutyrate	0.874243
Capana01g003456	CCD7	cis-3-Hexenyl-2-methylbutyrate	0.884072
Capana01g004038	CCD4	cis-3-Hexenyl-2-methylbutyrate	0.851699
Capana04g001609	DLAT5	cis-3-Hexenyl-2-methylbutyrate	0.860893
Capana00g004199	GGPS2	cis-3-Hexenyl-2-methylbutyrate	0.890819
Capana00g000858	TPS3	cis-3-Hexenyl-2-methylbutyrate	0.891937
Capana02g002125	TPS6	cis-3-Hexenyl-2-methylbutyrate	0.899621
Capana01g000005	ADH2	Butanoic acid, 3-methyl-, heptyl ester	0.866224
Capana05g001701	ERF1B	Butanoic acid, 3-methyl-, heptyl ester	0.899472
Capana03g001671	FABH1	Hexyl hexanoate	0.874833
Capana08g001599	PLPD2	Hexyl hexanoate	0.857917
Capana08g002208	PYK1	Hexyl hexanoate	0.860519
Capana00g000858	TPS3	Hexyl hexanoate	0.889427
Capana00g000857	TPS2	Hexyl hexanoate	0.909007
Capana01g000005	ADH2	6-Methylheptyl 3-methylbutanoate	0.852471
Capana05g001701	ERF1B	6-Methylheptyl 3-methylbutanoate	0.914532
Capana08g002013	FABZ	cis-3-Hexenyl hexanoate	0.865476
Capana09g000953	ACAA1	cis-3-Hexenyl hexanoate	0.87185
Capana01g004020	FABH2	cis-3-Hexenyl hexanoate	0.867726
Capana10g000625	KCS1	cis-3-Hexenyl hexanoate	0.874002
Capana03g004592	KCS11	cis-3-Hexenyl hexanoate	0.883194
Capana01g003456	CCD7	cis-3-Hexenyl hexanoate	0.866486
Capana03g003272	D27	cis-3-Hexenyl hexanoate	0.855392
Capana00g004199	GGPS2	cis-3-Hexenyl hexanoate	0.875235
Capana00g000858	TPS3	cis-3-Hexenyl hexanoate	0.85575
Capana01g000005	ADH2	6-Methylhept-4-en-1-yl 3-methylbutanoate	0.868413
Capana05g001701	ERF1B	6-Methylhept-4-en-1-yl 3-methylbutanoate	0.91321
Capana09g000953	ACAA1	Isobutyl 8-methylnonanoate	0.865371
Capana10g000625	KCS1	Isobutyl 8-methylnonanoate	0.878188
Capana03g004592	KCS11	Isobutyl 8-methylnonanoate	0.902298
Capana00g000858	TPS3	Isobutyl 8-methylnonanoate	0.861077
Capana05g001701	ERF1B	Isobutyl 8-methylnon-6-enoate	0.897912
Capana01g000005	ADH2	2-Methylbutyl 8-methylnon-6-enoate	0.952866
Capana07g001653	CHIB	2-Methylbutyl 8-methylnon-6-enoate	0.915641
Capana02g002775	KCS6	Methyl salicylate	0.869479
Capana08g002208	PYK1	Methyl salicylate	0.853682
Capana00g000858	TPS3	Methyl salicylate	0.856127
Capana00g000857	TPS2	Methyl salicylate	0.93515
Capana05g000373	PRR1	Methyl salicylate	0.860371
Capana03g000296	bHLH68	Methyl salicylate	0.856407
Capana04g000806	WAVH1	Methyl salicylate	0.853583
Capana07g001257	PAT1	Methyl salicylate	0.895389
Capana06g000298	DOF21	Methyl salicylate	0.857194
Capana08g001080	LACS4	Benzyl isobutyrate	0.963708
Capana01g001418	HCD1	Benzyl isobutyrate	0.855727
Capana00g002444	AOC	Benzyl isobutyrate	0.914067
Capana07g000375	OPR3	Benzyl isobutyrate	0.880529
Capana12g002714	DXS4	Benzyl isobutyrate	0.880522
Capana01g001841	AAO3-like	Benzyl isobutyrate	0.92639
Capana08g002111	TPS11	Benzyl isobutyrate	0.913666
Capana07g001126	PIF5	Benzyl isobutyrate	0.919828
Capana03g000299	IAA27	Benzyl isobutyrate	0.959325
Capana09g000285	IAA27-like	Benzyl isobutyrate	0.863443
Capana06g002018	IAA4-like	Benzyl isobutyrate	0.915532
Capana00g004127	ARF8	Benzyl isobutyrate	0.955288
Capana04g002497	ARF6	Benzyl isobutyrate	0.904337
Capana04g000218	SAUR52	Benzyl isobutyrate	0.891552
Capana06g001571	PRR2	Benzyl isobutyrate	0.910997
Capana02g001716	FLS2	Benzyl isobutyrate	0.984863
Capana00g003379	NDK4	Benzyl isobutyrate	0.895845
Capana02g002452	CATA2	Benzyl isobutyrate	0.939307
Capana01g003977	REM6	Benzyl isobutyrate	0.919731
Capana00g004126	ARF12	Benzyl isobutyrate	0.956799
Capana04g002496	ARF8-like2	Benzyl isobutyrate	0.874943
Capana04g002498	ARF8-like	Benzyl isobutyrate	0.904721
Capana02g001947	bHLH162	Benzyl isobutyrate	0.907169
Capana08g002086	bHLH142	Benzyl isobutyrate	0.975099
Capana03g000409	TCP14	Benzyl isobutyrate	0.921493
Capana03g001891	TCP7	Benzyl isobutyrate	0.915607
Capana03g001055	MYB35	Benzyl isobutyrate	0.95257
Capana06g001024	MYB306	Benzyl isobutyrate	0.919397
Capana01g003545	GATA4	Benzyl isobutyrate	0.964796
Capana05g001741	ATHB16-like	Benzyl isobutyrate	0.891086
Capana11g000079	REV	Benzyl isobutyrate	0.916106
Capana10g001816	IDD12	Benzyl isobutyrate	0.866969
Capana11g001506	bHLH79	Benzyl isobutyrate	0.865307
Capana01g002647	SPL12	Benzyl isobutyrate	0.890558
Capana08g002013	FABZ	12-Methyl-oxa-cyclododecan-2-one	0.939116
Capana10g002384	FABI	12-Methyl-oxa-cyclododecan-2-one	0.87447
Capana06g000897	FABG	12-Methyl-oxa-cyclododecan-2-one	0.887732
Capana09g000953	ACAA1	12-Methyl-oxa-cyclododecan-2-one	0.900085
Capana08g000039	ACCC1	12-Methyl-oxa-cyclododecan-2-one	0.877808
Capana01g004020	FABH2	12-Methyl-oxa-cyclododecan-2-one	0.907444
Capana10g000625	KCS1	12-Methyl-oxa-cyclododecan-2-one	0.884421
Capana01g003456	CCD7	12-Methyl-oxa-cyclododecan-2-one	0.894309
Capana01g004038	CCD4	12-Methyl-oxa-cyclododecan-2-one	0.86768
Capana03g003272	D27	12-Methyl-oxa-cyclododecan-2-one	0.883866
Capana04g001609	DLAT5	12-Methyl-oxa-cyclododecan-2-one	0.864039
Capana00g004199	GGPS2	12-Methyl-oxa-cyclododecan-2-one	0.899084
Capana09g000386	TPS12	12-Methyl-oxa-cyclododecan-2-one	0.865126
Capana00g000858	TPS3	12-Methyl-oxa-cyclododecan-2-one	0.869078
Capana02g002125	TPS6	12-Methyl-oxa-cyclododecan-2-one	0.894251
Capana05g001701	ERF1B	Isopentyl 8-methylnon-6-enoate	0.868808
Capana03g001671	FABH1	benzyl 2-methyl butyrate	0.887515
Capana01g000113	KASC1	benzyl 2-methyl butyrate	0.934932
Capana00g000857	TPS2	benzyl 2-methyl butyrate	0.930112
Capana08g002648	SAUR51	benzyl 2-methyl butyrate	0.878027
Capana08g002013	FABZ	benzyl valerate	0.922814
Capana10g002384	FABI	benzyl valerate	0.883767
Capana06g000897	FABG	benzyl valerate	0.880852
Capana09g000953	ACAA1	benzyl valerate	0.921758
Capana08g000039	ACCC1	benzyl valerate	0.862031
Capana01g004020	FABH2	benzyl valerate	0.921148
Capana10g000625	KCS1	benzyl valerate	0.922552
Capana03g004592	KCS11	benzyl valerate	0.895589
Capana01g003456	CCD7	benzyl valerate	0.931142
Capana01g004038	CCD4	benzyl valerate	0.904019
Capana03g003272	D27	benzyl valerate	0.909651
Capana00g004199	GGPS2	benzyl valerate	0.937491
Capana04g000802	PCKA	benzyl valerate	0.8556
Capana09g000386	TPS12	benzyl valerate	0.880603
Capana00g000858	TPS3	benzyl valerate	0.875988
Capana02g002125	TPS6	benzyl valerate	0.895845
Capana02g003339	WRKY4	benzyl valerate	0.867186
Capana12g001526	PRR7	4-Methylpentyl 8-methylnon-6-enoate	-0.887457
Capana05g001982	PLCD 2	4-Methylpentyl 8-methylnon-6-enoate	-0.863288
Capana08g000346	GNAT3	4-Methylpentyl 8-methylnon-6-enoate	-0.916253
Capana08g000070	GL	4-Methylpentyl 8-methylnon-6-enoate	-0.874103
Capana03g001450	MYB 1	4-Methylpentyl 8-methylnon-6-enoate	-0.906483
Capana04g001876	CAMTA4	4-Methylpentyl 8-methylnon-6-enoate	-0.851335
Capana11g000350	E2FB	4-Methylpentyl 8-methylnon-6-enoate	-0.877983
Capana12g001527	PRR37	4-Methylpentyl 8-methylnon-6-enoate	-0.886162
Capana10g001067	C3H69	4-Methylpentyl 8-methylnon-6-enoate	-0.88377
Capana12g000894	MADS27	4-Methylpentyl 8-methylnon-6-enoate	-0.854629
Capana02g003126	C3H62	4-Methylpentyl 8-methylnon-6-enoate	0.895317
Capana06g000346	C3H29	4-Methylpentyl 8-methylnon-6-enoate	-0.871632
Capana02g002941	BZIP2	4-Methylpentyl 8-methylnon-6-enoate	-0.924958
Capana08g002013	FABZ	2-Cyclopentene-1-carboxylic acid, 1,3-dimethyl-2-ethyl-, ethyl ester	0.902154
Capana10g002384	FABI	2-Cyclopentene-1-carboxylic acid, 1,3-dimethyl-2-ethyl-, ethyl ester	0.855832
Capana06g000897	FABG	2-Cyclopentene-1-carboxylic acid, 1,3-dimethyl-2-ethyl-, ethyl ester	0.858958
Capana09g000953	ACAA1	2-Cyclopentene-1-carboxylic acid, 1,3-dimethyl-2-ethyl-, ethyl ester	0.879368
Capana01g004020	FABH2	2-Cyclopentene-1-carboxylic acid, 1,3-dimethyl-2-ethyl-, ethyl ester	0.88398
Capana10g000625	KCS1	2-Cyclopentene-1-carboxylic acid, 1,3-dimethyl-2-ethyl-, ethyl ester	0.866638
Capana01g003456	CCD7	2-Cyclopentene-1-carboxylic acid, 1,3-dimethyl-2-ethyl-, ethyl ester	0.874052
Capana03g003272	D27	2-Cyclopentene-1-carboxylic acid, 1,3-dimethyl-2-ethyl-, ethyl ester	0.86082
Capana00g004199	GGPS2	2-Cyclopentene-1-carboxylic acid, 1,3-dimethyl-2-ethyl-, ethyl ester	0.879035
Capana00g000858	TPS3	2-Cyclopentene-1-carboxylic acid, 1,3-dimethyl-2-ethyl-, ethyl ester	0.852036
Capana02g002125	TPS6	2-Cyclopentene-1-carboxylic acid, 1,3-dimethyl-2-ethyl-, ethyl ester	0.869299
Capana09g000953	ACAA1	Hexyl benzoate	0.869139
Capana01g004020	FABH2	Hexyl benzoate	0.859526
Capana06g001834	AAD6	Hexyl benzoate	0.876053
Capana03g001671	FABH1	Hexyl benzoate	0.857171
Capana10g000625	KCS1	Hexyl benzoate	0.855718
Capana03g004592	KCS11	Hexyl benzoate	0.87736
Capana00g000858	TPS3	Hexyl benzoate	0.890933
Capana02g002125	TPS6	Hexyl benzoate	0.86408
Capana08g002013	FABZ	13-Tetradecanolide	0.892495
Capana09g000953	ACAA1	13-Tetradecanolide	0.856667
Capana01g004020	FABH2	13-Tetradecanolide	0.851913
Capana03g003272	D27	13-Tetradecanolide	0.863279
Capana02g002125	TPS6	13-Tetradecanolide	0.85479
Capana03g003272	D27	Oxacyclotetradecan-2-one	0.871669
Capana08g002013	FABZ	resorcinol monobenzoate	0.957829
Capana10g002384	FABI	resorcinol monobenzoate	0.945078
Capana06g000897	FABG	resorcinol monobenzoate	0.931345
Capana09g000953	ACAA1	resorcinol monobenzoate	0.979606
Capana08g000039	ACCC1	resorcinol monobenzoate	0.918995
Capana01g004020	FABH2	resorcinol monobenzoate	0.978096
Capana06g001834	AAD6	resorcinol monobenzoate	0.897737
Capana03g001671	FABH1	resorcinol monobenzoate	0.909401
Capana10g000625	KCS1	resorcinol monobenzoate	0.978801
Capana03g004592	KCS11	resorcinol monobenzoate	0.953887
Capana01g003456	CCD7	resorcinol monobenzoate	0.97547
Capana01g004038	CCD4	resorcinol monobenzoate	0.942254
Capana03g003272	D27	resorcinol monobenzoate	0.888636
Capana03g002084	PKP2	resorcinol monobenzoate	0.884373
Capana08g001599	PLPD2	resorcinol monobenzoate	0.889418
Capana08g002208	PYK1	resorcinol monobenzoate	0.902599
Capana04g001609	DLAT5	resorcinol monobenzoate	0.905659
Capana00g004199	GGPS2	resorcinol monobenzoate	0.982747
Capana11g002125	TPS	resorcinol monobenzoate	0.865627
Capana09g000386	TPS12	resorcinol monobenzoate	0.916579
Capana00g000858	TPS3	resorcinol monobenzoate	0.945028
Capana02g002125	TPS6	resorcinol monobenzoate	0.953691
Capana05g002100	CIPK2	resorcinol monobenzoate	0.886754
Capana09g000081	CIPK14	resorcinol monobenzoate	0.857692
Capana03g000560	ADAP	resorcinol monobenzoate	0.896056
Capana02g003339	WRKY4	resorcinol monobenzoate	0.93846
Capana11g000176	ZAT5	resorcinol monobenzoate	0.89008
Capana08g000628	KCS10	4-Methylpentyl 4-methylpentanoate	0.866309
Capana08g001080	LACS4	Geranylacetone	0.863723
Capana08g002111	TPS11	Geranylacetone	0.883093
Capana03g000299	IAA27	Geranylacetone	0.85155
Capana02g001716	FLS2	Geranylacetone	0.880865
Capana02g002452	CATA2	Geranylacetone	0.871437
Capana08g002086	bHLH142	Geranylacetone	0.864786
Capana03g001891	TCP7	Geranylacetone	0.864614
Capana03g001055	MYB35	Geranylacetone	0.909555
Capana01g000113	KASC1	(2Z)-2-Penten-1-ol	0.862423
Capana08g002013	FABZ	Himachalol	0.852628
Capana10g000625	KCS1	Himachalol	0.855233
Capana03g004592	KCS11	Himachalol	0.872012
Capana01g003456	CCD7	Himachalol	0.867535
Capana03g003272	D27	Himachalol	0.850535
Capana00g004199	GGPS2	Himachalol	0.8715
Capana08g001080	LACS4	(E,E)-2,4-Heptadienal	0.868872
Capana01g001841	AAO3-like	(E,E)-2,4-Heptadienal	0.868131
Capana08g002111	TPS11	(E,E)-2,4-Heptadienal	0.901253
Capana07g001126	PIF5	(E,E)-2,4-Heptadienal	0.948323
Capana03g000299	IAA27	(E,E)-2,4-Heptadienal	0.859379
Capana09g000285	IAA27-like	(E,E)-2,4-Heptadienal	0.850133
Capana04g000218	SAUR52	(E,E)-2,4-Heptadienal	0.872189
Capana06g001571	PRR2	(E,E)-2,4-Heptadienal	0.905143
Capana07g000068	DGK7	(E,E)-2,4-Heptadienal	0.875075
Capana02g001716	FLS2	(E,E)-2,4-Heptadienal	0.852735
Capana02g001064	TCP20	(E,E)-2,4-Heptadienal	0.938466
Capana03g001055	MYB35	(E,E)-2,4-Heptadienal	0.898733
Capana06g001024	MYB306	(E,E)-2,4-Heptadienal	0.878605
Capana11g000079	REV	(E,E)-2,4-Heptadienal	0.869977
Capana08g001080	LACS4	(E,Z)-2,6-Nonadienal	0.879836
Capana01g001841	AAO3-like	(E,Z)-2,6-Nonadienal	0.853698
Capana08g002111	TPS11	(E,Z)-2,6-Nonadienal	0.948488
Capana10g001370	LAX 2	(E,Z)-2,6-Nonadienal	0.957361
Capana07g001126	PIF5	(E,Z)-2,6-Nonadienal	0.889572
Capana06g001571	PRR2	(E,Z)-2,6-Nonadienal	0.885883
Capana08g001640	bHLH147	(E,Z)-2,6-Nonadienal	0.856428
Capana02g001064	TCP20	(E,Z)-2,6-Nonadienal	0.893039
Capana06g001024	MYB306	(E,Z)-2,6-Nonadienal	0.870595
Capana06g000364	C2H2-6	(E,Z)-2,6-Nonadienal	0.879357
Capana01g004107	BZIP9	(E,Z)-2,6-Nonadienal	0.895982
Capana01g001636	NFYA1	Eucalyptol	0.852507
Capana11g001334	ALDH	perillen	0.904853
Capana00g003643	EIN3	perillen	0.977088
Capana12g001526	PRR7	perillen	0.892721
Capana05g001982	PLCD 2	perillen	0.914092
Capana08g000346	GNAT3	perillen	0.903837
Capana08g000070	GL	perillen	0.850792
Capana08g000387	TMEM222	perillen	0.879519
Capana01g001636	NFYA1	perillen	0.973798
Capana03g001450	MYB 1	perillen	0.899077
Capana12g001527	PRR37	perillen	0.898654
Capana10g001067	C3H69	perillen	0.860743
Capana12g000894	MADS27	perillen	0.943804
Capana01g002584	C3H41	perillen	0.892061
Capana06g000346	C3H29	perillen	0.853603
Capana00g004676	C2C2	perillen	-0.852104
Capana04g000095	DWA2	perillen	0.875089
Capana08g002013	FABZ	(+)-α-Longipinene	0.89627
Capana10g002384	FABI	(+)-α-Longipinene	0.923137
Capana06g000897	FABG	(+)-α-Longipinene	0.904509
Capana09g000953	ACAA1	(+)-α-Longipinene	0.945753
Capana08g000039	ACCC1	(+)-α-Longipinene	0.868332
Capana01g004020	FABH2	(+)-α-Longipinene	0.936356
Capana06g001834	AAD6	(+)-α-Longipinene	0.851437
Capana03g001671	FABH1	(+)-α-Longipinene	0.944683
Capana10g000625	KCS1	(+)-α-Longipinene	0.958855
Capana03g004592	KCS11	(+)-α-Longipinene	0.977438
Capana01g000113	KASC1	(+)-α-Longipinene	0.857569
Capana01g003456	CCD7	(+)-α-Longipinene	0.948467
Capana01g004038	CCD4	(+)-α-Longipinene	0.915499
Capana03g002084	PKP2	(+)-α-Longipinene	0.850919
Capana08g001599	PLPD2	(+)-α-Longipinene	0.885844
Capana08g002208	PYK1	(+)-α-Longipinene	0.905143
Capana04g001609	DLAT5	(+)-α-Longipinene	0.872625
Capana00g004199	GGPS2	(+)-α-Longipinene	0.956357
Capana09g000386	TPS12	(+)-α-Longipinene	0.878971
Capana00g000858	TPS3	(+)-α-Longipinene	0.932225
Capana00g000857	TPS2	(+)-α-Longipinene	0.862242
Capana02g002125	TPS6	(+)-α-Longipinene	0.902751
Capana08g002648	SAUR51	(+)-α-Longipinene	0.888714
Capana05g002100	CIPK2	(+)-α-Longipinene	0.898754
Capana09g000081	CIPK14	(+)-α-Longipinene	0.895492
Capana03g000560	ADAP	(+)-α-Longipinene	0.87598
Capana02g003339	WRKY4	(+)-α-Longipinene	0.9393
Capana12g000182	MYB2	(+)-α-Longipinene	0.85072
Capana11g000176	ZAT5	(+)-α-Longipinene	0.854924
Capana07g001257	PAT1	(+)-α-Longipinene	0.873446
Capana01g000005	ADH2	β-Elemen	0.90607
Capana07g001653	CHIB	β-Elemen	0.884804
Capana03g003272	D27	Caryophyllene	0.862158
Capana08g002013	FABZ	(E)-β-Famesene	0.873082
Capana03g003272	D27	(E)-β-Famesene	0.868173
Capana08g002013	FABZ	(+)-Δ-cadinene	0.853196
Capana08g002013	FABZ	α-Ionol	0.935345
Capana10g002384	FABI	α-Ionol	0.887016
Capana06g000897	FABG	α-Ionol	0.901965
Capana09g000953	ACAA1	α-Ionol	0.881255
Capana08g000039	ACCC1	α-Ionol	0.879402
Capana01g004020	FABH2	α-Ionol	0.895717
Capana03g001671	FABH1	α-Ionol	0.859316
Capana10g000625	KCS1	α-Ionol	0.874475
Capana03g004592	KCS11	α-Ionol	0.875063
Capana01g003456	CCD7	α-Ionol	0.910265
Capana01g004038	CCD4	α-Ionol	0.900281
Capana03g003272	D27	α-Ionol	0.922544
Capana03g002084	PKP2	α-Ionol	0.860796
Capana04g001609	DLAT5	α-Ionol	0.883245
Capana00g004199	GGPS2	α-Ionol	0.908937
Capana11g002125	TPS	α-Ionol	0.863609
Capana09g000386	TPS12	α-Ionol	0.894106
Capana00g000858	TPS3	α-Ionol	0.859567
Capana02g002125	TPS6	α-Ionol	0.87445
Capana03g000560	ADAP	α-Ionol	0.866469
Capana00g000857	TPS2	β-Ionone	0.884175
Capana09g000953	ACAA1	2,2,4,6,6-pentamethyl-heptane	0.856116
Capana10g000625	KCS1	2,2,4,6,6-pentamethyl-heptane	0.885039
Capana03g004592	KCS11	2,2,4,6,6-pentamethyl-heptane	0.901522
Capana01g003456	CCD7	2,2,4,6,6-pentamethyl-heptane	0.881627
Capana01g004038	CCD4	2,2,4,6,6-pentamethyl-heptane	0.855287
Capana00g004199	GGPS2	2,2,4,6,6-pentamethyl-heptane	0.889703
Capana02g003021	GH3-1-like	2,2,4,6,6-pentamethyl-heptane	0.891105
Capana05g002100	CIPK2	2,2,4,6,6-pentamethyl-heptane	0.861168
Capana09g000081	CIPK14	2,2,4,6,6-pentamethyl-heptane	0.881329
Capana03g004588	CIPK7	2,2,4,6,6-pentamethyl-heptane	0.880543
Capana02g003339	WRKY4	2,2,4,6,6-pentamethyl-heptane	0.92311
Capana12g000182	MYB2	2,2,4,6,6-pentamethyl-heptane	0.91427
Capana07g001257	PAT1	2,2,4,6,6-pentamethyl-heptane	0.872393
Capana08g001080	LACS4	2-Methyldodecane	0.941558
Capana00g002444	AOC	2-Methyldodecane	0.872377
Capana07g000375	OPR3	2-Methyldodecane	0.85244
Capana01g001841	AAO3-like	2-Methyldodecane	0.891263
Capana08g002111	TPS11	2-Methyldodecane	0.856499
Capana03g000299	IAA27	2-Methyldodecane	0.90051
Capana00g004127	ARF8	2-Methyldodecane	0.903299
Capana04g002497	ARF6	2-Methyldodecane	0.866887
Capana06g001571	PRR2	2-Methyldodecane	0.868491
Capana02g001716	FLS2	2-Methyldodecane	0.953676
Capana02g002452	CATA2	2-Methyldodecane	0.852103
Capana01g003977	REM6	2-Methyldodecane	0.921324
Capana00g004126	ARF12	2-Methyldodecane	0.918565
Capana04g002498	ARF8-like	2-Methyldodecane	0.868785
Capana02g001947	bHLH162	2-Methyldodecane	0.859227
Capana08g002086	bHLH142	2-Methyldodecane	0.932447
Capana03g000409	TCP14	2-Methyldodecane	0.852279
Capana03g001055	MYB35	2-Methyldodecane	0.876571
Capana01g003545	GATA4	2-Methyldodecane	0.968463
Capana06g000364	C2H2-6	2-Methyldodecane	0.851318
Capana11g000079	REV	2-Methyldodecane	0.860461
Capana03g004592	KCS11	Tetradecane	0.856001
Capana01g000113	KASC1	Tetradecane	0.944649
Capana00g000857	TPS2	Tetradecane	0.885498
Capana01g000351	HMGS1	Tetradecane	0.850535
Capana05g000373	PRR1	Tetradecane	0.879296
Capana10g002370	bHLH48	Tetradecane	0.862995
Capana07g001257	PAT1	Tetradecane	0.877093
Capana12g002675	ATHB6	Tetradecane	0.867668
Capana00g000857	TPS2	2-methyltetradecane	0.862593
Capana08g002013	FABZ	Pentadecane	0.89141
Capana10g002384	FABI	Pentadecane	0.88758
Capana06g000897	FABG	Pentadecane	0.871245
Capana09g000953	ACAA1	Pentadecane	0.898541
Capana08g000039	ACCC1	Pentadecane	0.885765
Capana01g004020	FABH2	Pentadecane	0.897362
Capana06g001834	AAD6	Pentadecane	0.888929
Capana03g001671	FABH1	Pentadecane	0.870913
Capana10g000625	KCS1	Pentadecane	0.871284
Capana03g004592	KCS11	Pentadecane	0.866158
Capana08g001599	PLPD2	Pentadecane	0.856204
Capana04g001609	DLAT5	Pentadecane	0.86351
Capana00g004199	GGPS2	Pentadecane	0.851858
Capana00g000858	TPS3	Pentadecane	0.925754
Capana02g002125	TPS6	Pentadecane	0.913906
Capana01g000005	ADH2	1-Methyltricyclo[2 2 1 0(2,6)]heptane	0.871103
Capana05g001701	ERF1B	1-Methyltricyclo[2 2 1 0(2,6)]heptane	0.915422
Capana11g001334	ALDH	Propanoic acid	0.928763
Capana00g003643	EIN3	Propanoic acid	0.892655
Capana08g002318	CYCD3	Propanoic acid	0.861366
Capana08g002013	FABZ	(2E)-2-Hexenoic acid	0.876364
Capana09g000953	ACAA1	(2E)-2-Hexenoic acid	0.898592
Capana01g004020	FABH2	(2E)-2-Hexenoic acid	0.878669
Capana10g000625	KCS1	(2E)-2-Hexenoic acid	0.915122
Capana03g004592	KCS11	(2E)-2-Hexenoic acid	0.903645
Capana01g003456	CCD7	(2E)-2-Hexenoic acid	0.878733
Capana03g003272	D27	(2E)-2-Hexenoic acid	0.898055
Capana00g004199	GGPS2	(2E)-2-Hexenoic acid	0.89355
Capana00g000858	TPS3	(2E)-2-Hexenoic acid	0.870709
Capana02g002125	TPS6	(2E)-2-Hexenoic acid	0.858927
Capana05g001701	ERF1B	Octanoic acid	0.882548
Capana08g002013	FABZ	n-Decanoic acid	0.864497
Capana10g002384	FABI	n-Decanoic acid	0.868879
Capana09g000953	ACAA1	n-Decanoic acid	0.868602
Capana01g004020	FABH2	n-Decanoic acid	0.871321
Capana03g001671	FABH1	n-Decanoic acid	0.891381
Capana10g000625	KCS1	n-Decanoic acid	0.88611
Capana03g004592	KCS11	n-Decanoic acid	0.934085
Capana01g003456	CCD7	n-Decanoic acid	0.899681
Capana01g004038	CCD4	n-Decanoic acid	0.88214
Capana03g003272	D27	n-Decanoic acid	0.938649
Capana00g004199	GGPS2	n-Decanoic acid	0.90246
Capana00g000858	TPS3	n-Decanoic acid	0.856714
Capana02g002125	TPS6	n-Decanoic acid	0.85467
Capana09g000081	CIPK14	n-Decanoic acid	0.874317
Capana02g003053	WRKY7	n-Decanoic acid	0.854546
Capana12g000182	MYB2	n-Decanoic acid	0.85278
Capana07g001257	PAT1	n-Decanoic acid	0.869533
Capana03g003272	D27	8-Methyl-6-nonenoic acid	0.9503
Capana03g001671	FABH1	ectocarpene	0.85022
Capana03g004592	KCS11	ectocarpene	0.877941
Capana00g000858	TPS3	ectocarpene	0.877495
Capana00g000857	TPS2	ectocarpene	0.884817
Capana02g002125	TPS6	ectocarpene	0.852061
Capana08g002013	FABZ	α-himachalene	0.959293
Capana10g002384	FABI	α-himachalene	0.936156
Capana06g000897	FABG	α-himachalene	0.931562
Capana09g000953	ACAA1	α-himachalene	0.948283
Capana08g000039	ACCC1	α-himachalene	0.917857
Capana01g004020	FABH2	α-himachalene	0.950673
Capana06g001834	AAD6	α-himachalene	0.858405
Capana03g001671	FABH1	α-himachalene	0.916429
Capana10g000625	KCS1	α-himachalene	0.944202
Capana03g004592	KCS11	α-himachalene	0.942997
Capana01g003456	CCD7	α-himachalene	0.953265
Capana01g004038	CCD4	α-himachalene	0.927789
Capana03g003272	D27	α-himachalene	0.911858
Capana03g002084	PKP2	α-himachalene	0.885603
Capana08g001599	PLPD2	α-himachalene	0.889687
Capana08g002208	PYK1	α-himachalene	0.879274
Capana04g001609	DLAT5	α-himachalene	0.913474
Capana00g004199	GGPS2	α-himachalene	0.957552
Capana11g002125	TPS	α-himachalene	0.870011
Capana09g000386	TPS12	α-himachalene	0.912025
Capana00g000858	TPS3	α-himachalene	0.937401
Capana02g002125	TPS6	α-himachalene	0.942662
Capana05g002100	CIPK2	α-himachalene	0.864018
Capana03g000560	ADAP	α-himachalene	0.895282
Capana02g003339	WRKY4	α-himachalene	0.878356
Capana11g000176	ZAT5	α-himachalene	0.88141
Capana08g002013	FABZ	1,1,4a-Trimethyl-5,6-dimethylenedecahydronaphthalene	0.871887
Capana10g002384	FABI	1,1,4a-Trimethyl-5,6-dimethylenedecahydronaphthalene	0.882561
Capana06g000897	FABG	1,1,4a-Trimethyl-5,6-dimethylenedecahydronaphthalene	0.879658
Capana09g000953	ACAA1	1,1,4a-Trimethyl-5,6-dimethylenedecahydronaphthalene	0.892497
Capana08g000039	ACCC1	1,1,4a-Trimethyl-5,6-dimethylenedecahydronaphthalene	0.882815
Capana01g004020	FABH2	1,1,4a-Trimethyl-5,6-dimethylenedecahydronaphthalene	0.899336
Capana06g001834	AAD6	1,1,4a-Trimethyl-5,6-dimethylenedecahydronaphthalene	0.855913
Capana10g000625	KCS1	1,1,4a-Trimethyl-5,6-dimethylenedecahydronaphthalene	0.867572
Capana01g003456	CCD7	1,1,4a-Trimethyl-5,6-dimethylenedecahydronaphthalene	0.860807
Capana08g001599	PLPD2	1,1,4a-Trimethyl-5,6-dimethylenedecahydronaphthalene	0.860531
Capana08g002208	PYK1	1,1,4a-Trimethyl-5,6-dimethylenedecahydronaphthalene	0.872621
Capana04g001609	DLAT5	1,1,4a-Trimethyl-5,6-dimethylenedecahydronaphthalene	0.862887
Capana00g004199	GGPS2	1,1,4a-Trimethyl-5,6-dimethylenedecahydronaphthalene	0.865736
Capana00g000858	TPS3	1,1,4a-Trimethyl-5,6-dimethylenedecahydronaphthalene	0.897572
Capana02g002125	TPS6	1,1,4a-Trimethyl-5,6-dimethylenedecahydronaphthalene	0.907516
Capana02g003339	WRKY4	1,1,4a-Trimethyl-5,6-dimethylenedecahydronaphthalene	0.866658
Capana03g001691	FATB	(R)-β-Himachalene	0.861359
Capana01g000113	KASC1	(R)-β-Himachalene	0.886675
Capana08g000628	KCS10	(R)-β-Himachalene	0.8662
Capana05g000373	PRR1	(R)-β-Himachalene	0.870363
Capana08g002013	FABZ	Isocaryophillene	0.926894
Capana10g002384	FABI	Isocaryophillene	0.892279
Capana06g000897	FABG	Isocaryophillene	0.88504
Capana09g000953	ACAA1	Isocaryophillene	0.905047
Capana08g000039	ACCC1	Isocaryophillene	0.883118
Capana01g004020	FABH2	Isocaryophillene	0.90823
Capana03g001671	FABH1	Isocaryophillene	0.869023
Capana10g000625	KCS1	Isocaryophillene	0.897398
Capana03g004592	KCS11	Isocaryophillene	0.897316
Capana01g003456	CCD7	Isocaryophillene	0.903811
Capana01g004038	CCD4	Isocaryophillene	0.877477
Capana03g003272	D27	Isocaryophillene	0.887494
Capana04g001609	DLAT5	Isocaryophillene	0.873459
Capana00g004199	GGPS2	Isocaryophillene	0.908773
Capana09g000386	TPS12	Isocaryophillene	0.866254
Capana00g000858	TPS3	Isocaryophillene	0.897415
Capana02g002125	TPS6	Isocaryophillene	0.908595
Capana01g000005	ADH2	o-Xylene	-0.861769
Capana05g002225	MYB78	o-Xylene	-0.873457
Capana01g000005	ADH2	p-Cymene	-0.858174
Capana06g000197	FATA	2-Methoxyphenol	-0.859044
Capana08g002111	TPS11	2-Methoxyphenol	0.925366
Capana10g001370	LAX 2	2-Methoxyphenol	0.852895
Capana08g002013	FABZ	ar-himachalene	0.955979
Capana10g002384	FABI	ar-himachalene	0.901728
Capana06g000897	FABG	ar-himachalene	0.914795
Capana09g000953	ACAA1	ar-himachalene	0.916079
Capana08g000039	ACCC1	ar-himachalene	0.896434
Capana01g004020	FABH2	ar-himachalene	0.92682
Capana10g000625	KCS1	ar-himachalene	0.907199
Capana03g004592	KCS11	ar-himachalene	0.87873
Capana01g003456	CCD7	ar-himachalene	0.935319
Capana01g004038	CCD4	ar-himachalene	0.918761
Capana03g003272	D27	ar-himachalene	0.906604
Capana03g002084	PKP2	ar-himachalene	0.872211
Capana04g001609	DLAT5	ar-himachalene	0.89084
Capana00g004199	GGPS2	ar-himachalene	0.936497
Capana11g002125	TPS	ar-himachalene	0.876077
Capana09g000386	TPS12	ar-himachalene	0.910615
Capana00g000858	TPS3	ar-himachalene	0.880775
Capana02g002125	TPS6	ar-himachalene	0.908479
Capana03g000560	ADAP	ar-himachalene	0.874072
Capana11g000176	ZAT5	ar-himachalene	0.851707
Capana01g003545	GATA4	3-Methylfuran	0.865674
Capana08g001080	LACS4	2-Ethylfuran	0.858215
Capana01g001418	HCD1	2-Ethylfuran	0.875689
Capana00g002444	AOC	2-Ethylfuran	0.919301
Capana07g000375	OPR3	2-Ethylfuran	0.85904
Capana08g000628	KCS10	2-Ethylfuran	0.893976
Capana01g001577	LOX1	2-Ethylfuran	0.860427
Capana01g000552	LDH	2-Ethylfuran	0.887614
Capana12g002714	DXS4	2-Ethylfuran	0.894425
Capana07g001126	PIF5	2-Ethylfuran	0.856314
Capana03g000299	IAA27	2-Ethylfuran	0.910842
Capana09g000285	IAA27-like	2-Ethylfuran	0.864701
Capana06g002018	IAA4-like	2-Ethylfuran	0.913825
Capana04g000406	BZR1	2-Ethylfuran	0.856804
Capana00g004127	ARF8	2-Ethylfuran	0.871698
Capana04g000218	SAUR52	2-Ethylfuran	0.884135
Capana10g001362	PLCD2	2-Ethylfuran	0.86954
Capana02g001716	FLS2	2-Ethylfuran	0.902262
Capana00g003379	NDK4	2-Ethylfuran	0.911475
Capana02g002452	CATA2	2-Ethylfuran	0.888778
Capana01g003977	REM6	2-Ethylfuran	0.858085
Capana00g004126	ARF12	2-Ethylfuran	0.896177
Capana02g001947	bHLH162	2-Ethylfuran	0.864351
Capana08g002086	bHLH142	2-Ethylfuran	0.918187
Capana04g002498	ARF8-like	2-Ethylfuran	0.857728
Capana03g000409	TCP14	2-Ethylfuran	0.935025
Capana03g001891	TCP7	2-Ethylfuran	0.865425
Capana03g001055	MYB35	2-Ethylfuran	0.871188
Capana06g001024	MYB306	2-Ethylfuran	0.886135
Capana01g003545	GATA4	2-Ethylfuran	0.894906
Capana05g001741	ATHB16-like	2-Ethylfuran	0.920332
Capana11g000079	REV	2-Ethylfuran	0.864151
Capana11g001647	ATB13	2-Ethylfuran	0.889809
Capana03g004186	bHLH62	2-Ethylfuran	0.881463
Capana10g001816	IDD12	2-Ethylfuran	0.903006
Capana02g002922	HAT22	2-Ethylfuran	0.900449
Capana04g000890	bHLH143	2-Ethylfuran	0.855032
Capana11g001506	bHLH79	2-Ethylfuran	0.92933
Capana01g002647	SPL12	2-Ethylfuran	0.939623
Capana03g001205	MYB86	2-Ethylfuran	0.873762
Capana03g003680	GAT16	2-Ethylfuran	0.852455
Capana08g001585	GAT15	2-Ethylfuran	0.878734
Capana00g003816	C3H53	2-Ethylfuran	0.857868
Capana03g003575	C3H32	2-Ethylfuran	0.958463
Capana06g001620	HAT4	2-Ethylfuran	0.873807
Capana12g001573	ACOX2	2-Pentylfuran	-0.856605
Capana10g001370	LAX 2	2-Pentylfuran	0.901051
Capana09g000285	IAA27-like	2-Pentylfuran	0.880523
Capana02g001847	ARF3	2-Pentylfuran	0.890445
Capana06g000364	C2H2-6	2-Pentylfuran	0.863234
Capana01g003977	REM6	2-Pentylfuran	0.896282
Capana08g002478	B3-8	2-Pentylfuran	0.858891
Capana08g001640	bHLH147	2-Pentylfuran	0.939241
Capana06g000933	MYB50	2-Pentylfuran	0.91608
Capana01g004107	BZIP9	2-Pentylfuran	0.934494
Capana02g003485	HAT5	2-Pentylfuran	0.859062
Capana04g000966	ATHB16	2-Pentylfuran	0.893662
Capana01g001418	HCD1	cis-2-(2-Pentenyl)furan	0.866888
Capana08g000628	KCS10	cis-2-(2-Pentenyl)furan	0.857763
Capana01g001577	LOX1	cis-2-(2-Pentenyl)furan	0.896587
Capana02g002284	PSY	cis-2-(2-Pentenyl)furan	0.879129
Capana07g001126	PIF5	cis-2-(2-Pentenyl)furan	0.851446
Capana03g000299	IAA27	cis-2-(2-Pentenyl)furan	0.90297
Capana08g001238	IAA16	cis-2-(2-Pentenyl)furan	0.865493
Capana06g002018	IAA4-like	cis-2-(2-Pentenyl)furan	0.9527
Capana05g000895	AHK4	cis-2-(2-Pentenyl)furan	0.852536
Capana00g004127	ARF8	cis-2-(2-Pentenyl)furan	0.87178
Capana04g000218	SAUR52	cis-2-(2-Pentenyl)furan	0.925645
Capana10g001362	PLCD2	cis-2-(2-Pentenyl)furan	0.967088
Capana00g003379	NDK4	cis-2-(2-Pentenyl)furan	0.891084
Capana02g002452	CATA2	cis-2-(2-Pentenyl)furan	0.927533
Capana00g004126	ARF12	cis-2-(2-Pentenyl)furan	0.873398
Capana02g001947	bHLH162	cis-2-(2-Pentenyl)furan	0.855216
Capana08g002086	bHLH142	cis-2-(2-Pentenyl)furan	0.89822
Capana03g000409	TCP14	cis-2-(2-Pentenyl)furan	0.926303
Capana03g001891	TCP7	cis-2-(2-Pentenyl)furan	0.887867
Capana03g001055	MYB35	cis-2-(2-Pentenyl)furan	0.873905
Capana06g001024	MYB306	cis-2-(2-Pentenyl)furan	0.873204
Capana05g001741	ATHB16-like	cis-2-(2-Pentenyl)furan	0.98352
Capana11g000079	REV	cis-2-(2-Pentenyl)furan	0.857564
Capana11g001647	ATB13	cis-2-(2-Pentenyl)furan	0.917346
Capana03g004186	bHLH62	cis-2-(2-Pentenyl)furan	0.872074
Capana10g001816	IDD12	cis-2-(2-Pentenyl)furan	0.904562
Capana11g001506	bHLH79	cis-2-(2-Pentenyl)furan	0.923525
Capana01g002647	SPL12	cis-2-(2-Pentenyl)furan	0.944782
Capana03g001205	MYB86	cis-2-(2-Pentenyl)furan	0.940413
Capana00g003509	BLH9	cis-2-(2-Pentenyl)furan	0.887483
Capana05g002555	GAT9	cis-2-(2-Pentenyl)furan	0.888446
Capana08g001585	GAT15	cis-2-(2-Pentenyl)furan	0.882487
Capana03g003575	C3H32	cis-2-(2-Pentenyl)furan	0.926836
Capana06g001620	HAT4	cis-2-(2-Pentenyl)furan	0.85338
Capana08g000691	KCS11-like	1-Methylpyrrole	0.869873
Capana02g000680	WRKY15	1-Methylpyrrole	0.872617
Capana05g002225	MYB78	1-Methylpyrrole	0.859638
Capana00g003170	CDF3-like	1-Methylpyrrole	0.887132
Capana03g004213	WD	1-Methylpyrrole	0.855203
Capana08g001080	LACS4	Isovaleric Anhydride	0.912869
Capana00g002444	AOC	Isovaleric Anhydride	0.867694
Capana06g001465	IAA29	Isovaleric Anhydride	0.885876
Capana00g004127	ARF8	Isovaleric Anhydride	0.856087
Capana04g002497	ARF6	Isovaleric Anhydride	0.884486
Capana06g000364	C2H2-6	Isovaleric Anhydride	0.891992
Capana02g001716	FLS2	Isovaleric Anhydride	0.906888
Capana01g003977	REM6	Isovaleric Anhydride	0.920722
Capana00g004126	ARF12	Isovaleric Anhydride	0.880878
Capana01g001841	AAO3-like	Isovaleric Anhydride	0.87043
Capana08g002086	bHLH142	Isovaleric Anhydride	0.870366
Capana04g002498	ARF8-like	Isovaleric Anhydride	0.883274
Capana06g000933	MYB50	Isovaleric Anhydride	0.898246
Capana01g003545	GATA4	Isovaleric Anhydride	0.929751
