# Supplementary material for: Integrative analysis of non-targeted metabolome and transcriptome reveals the mechanism of volatile formation in pepper fruit
Source: Front Genet. 2023 Nov 10;14:1290492. doi: 10.3389/fgene.2023.1290492 (PMC10667453; doi:10.3389/fgene.2023.1290492)
Supplement: Supplementary file 1 [file DataSheet1.ZIP › Supplementary Table/Table S2.xlsx]

## Sheet: Sheet1
Supplementary Table S1-Volatiles detected in two pepper varieties during fruit development
Index	Classification	Name	CAS	Match factor	RT
20	Ketones	Acetone	67-64-1	936	2.361
36	Ketones	2-Butanone	78-93-3	875	3.119
41	Ketones	3-Methyl-2-butanone	563-80-4	814	3.547
48	Ketones	Methyl vinyl ketone	78-94-4	849	3.776
50	Ketones	2,3-Butanedione	431-03-8	784	4.399
51	Ketones	3-Pentanone	96-22-0	871	4.437
57	Ketones	2-Methyl-3-pentanone	565-69-5	897	4.908
58	Ketones	Acetylacetone	123-54-6	714	5.18
76	Ketones	2,3-Pentanedione	600-14-6	823	6.724
86	Ketones	2-Methyl-4-hexanone	623-56-3	817	7.273
132	Ketones	2-Heptanone	110-43-0	804	10.646
312	Ketones	3,5-Octadien-2-one	30086-02-3	716	20.315
35	Alcohols	Methanol	67-56-1	964	3.11
42	Alcohols	Isopropyl Alcohol	67-63-0	708	3.608
45	Alcohols	Ethanol	64-17-5	876	3.695
67	Alcohols	2-Butanol	78-92-2	833	5.915
112	Alcohols	1-Methoxy-2-propanol	107-98-2	747	9.335
125	Alcohols	1-Penten-3-ol	616-25-1	917	10.303
154	Alcohols	3-Methyl-1-butanol	123-51-3	843	11.864
176	Alcohols	1-Pentanol	71-41-0	936	13.162
210	Alcohols	4-Methyl-1-pentanol	626-89-1	918	15.065
230	Alcohols	1-Hexanol	111-27-3	916	16.153
325	Alcohols	E-2-Hexadecacen-1-ol	26993-32-8	833	20.924
510	Alcohols	Benzyl alcohol	100-51-6	810	28.429
531	Alcohols	Phenylethyl Alcohol	60-12-8	916	29.209
12	Aldehydes	Acetaldehyde	75-07-0	838	1.888
17	Aldehydes	Propanal	123-38-6	847	2.218
19	Aldehydes	Isobutyraldehyde	78-84-2	795	2.347
23	Aldehydes	2-Propenal	107-02-8	838	2.563
27	Aldehydes	Butanal	123-72-8	731	2.852
29	Aldehydes	Methacrolein	78-85-3	876	2.881
37	Aldehydes	2-Methylbutyraldehyde	96-17-3	835	3.29
38	Aldehydes	Isovaleraldehyde	590-86-3	840	3.351
71	Aldehydes	2-Butenal	4170-30-3	851	6.023
90	Aldehydes	Hexanal	66-25-1	896	7.672
106	Aldehydes	trans-2-Pentenal	1576-87-0	870	8.843
139	Aldehydes	3-Methyl-2-butenal	107-86-8	774	11.117
209	Aldehydes	(Z)-2-heptenal	57266-86-1	740	14.934
256	Aldehydes	5-Ethylcyclopent-1-enecarboxaldehyde	36431-51-3	815	17.509
308	Aldehydes	Benzaldehyde	100-52-7	902	20.191
468	Aldehydes	z-9-tetradecenal	53939-27-8	736	26.841
518	Aldehydes	Tetradecanal	124-25-4	826	28.677
567	Aldehydes	13-Methyltetradecanal	75853-51-9	889	30.839
587	Aldehydes	Pentadecanal	2765-11-9	788	31.819
608	Aldehydes	Hexadecanal	629-80-1	809	32.981
611	Aldehydes	cis-11-Hexadecenal	53939-28-9	766	33.248
614	Aldehydes	cis-9-Hexadecenal	56219-04-6	747	33.414
656	Aldehydes	Heptadecanal	629-90-3	785	35.892
676	Aldehydes	9,17-Octadecadienal	85263-73-6	727	37.142
22	Esters	Methyl acetate	79-20-9	918	2.444
31	Esters	Ethyl Acetate	141-78-6	821	2.971
63	Esters	Methyl isovalerate	556-24-1	756	5.553
92	Esters	Isobutyl isobutyrate	97-85-8	865	7.824
113	Esters	4-Methylpentanoic acid methylester	2412-80-8	757	9.338
115	Esters	2-Methyl-1-propyl butyrate	539-90-2	890	9.868
131	Esters	isobutyl 2-methylbutyrate	2445-67-2	954	10.514
134	Esters	Methyl hexanoate	106-70-7	776	10.784
137	Esters	Isoamyl propionate	105-68-0	740	10.856
138	Esters	Isobutyl isovalerate	589-59-3	861	11.02
141	Esters	Isopentyl isobutyrate	2050-01-3	860	11.074
160	Esters	Hexyl acetate	142-92-7	750	12.204
161	Esters	2-methyl-butanoic acid butyl ester	15706-73-7	761	12.297
168	Esters	Pentyl 2-methylpropanoate	2445-72-9	853	12.733
169	Esters	Formic acid, (2-methylphenyl)methyl ester	PubChem CID：2753149	808	12.737
178	Esters	Isoamyl butyrate	106-27-4	804	13.363
187	Esters	Isoamyl 2-methylbutyrate	27625-35-0	957	13.772
196	Esters	Isopentyl isopentanoate	659-70-1	828	14.331
200	Esters	4-Methyl-1-pentylisobutyrate	35852-44-9	949	14.449
208	Esters	amyl butyrate	540-18-1	780	14.909
214	Esters	Amyl2-methylbutyrate	68039-26-9	940	15.299
220	Esters	Hexyl isobutyrate	2349-07-7	924	15.713
221	Esters	Pentyl 3-methylbutyrate	25415-62-7	930	15.83
241	Esters	4-Methylpentyl 2-methylbutanoate	PubChem CID 85790712	951	16.928
244	Esters	3-Hexenyl butyrate	53398-84-8	761	16.949
248	Esters	trans-2-hexenyl butyrate	53398-83-7	713	17.212
252	Esters	4-Methylpentyl isovalerate	850309-45-4	951	17.433
258	Esters	4-Methylhexyl isobutyrate	1215127-77-7	754	17.738
261	Esters	Isopentyl hexanoate	2198-61-0	710	17.852
269	Esters	Hexyl 2-methylbutyrate	10032-15-2	971	18.209
272	Esters	cis-3-Hexenyl isovalerate	35154-45-1	841	18.544
275	Esters	3-methylbutyric acid hexyl ester	10032-13-0	911	18.736
291	Esters	cis-3-Hexenyl-2-methylbutyrate	53398-85-9	825	19.357
323	Esters	heptyl 2-methylbutyrate	50862-12-9	831	20.826
331	Esters	Butanoic acid, 3-methyl-, heptyl ester	56423-43-9	871	21.309
343	Esters	Hexyl hexanoate	6378-65-0	819	21.726
361	Esters	6-Methylheptyl 3-methylbutanoate	PubChem CID: 86037110	877	22.681
365	Esters	cis-3-Hexenyl hexanoate	31501-11-8	755	22.759
369	Esters	6-Methylhept-4-en-1-yl 3-methylbutanoate	1215128-06-5	879	23.008
388	Esters	Octyl-3-methylbutanoate	7786-58-5	930	23.753
424	Esters	Isobutyl 8-methylnonanoate	PubChem CID: 91692812	796	25.132
434	Esters	Isobutyl 8-methylnon-6-enoate	PubChem CID 91693049	909	25.538
448	Esters	2-Methylbutyl 8-methylnon-6-enoate	PubChem CID: 91695619	784	26.089
449	Esters	Methyl salicylate	119-36-8	959	26.163
455	Esters	hexyl caprylate	1117-55-1	756	26.384
457	Esters	Benzyl isobutyrate	103-28-6	782	26.438
486	Esters	citronellyl isovalerate	68922-10-1	826	27.499
487	Esters	Isoamyl decanoate	2306-91-4	791	27.499
492	Esters	12-Methyl-oxa-cyclododecan-2-one	95338-31-1	736	27.722
494	Esters	Isopentyl 8-methylnon-6-enoate	PubChem CID: 91695620	935	27.847
506	Esters	benzyl 2-methyl butyrate	56423-40-6	893	28.295
520	Esters	benzyl valerate	10361-39-4	930	28.793
523	Esters	Hexyl 8-methylnon-6-enoate	PubChem CID: 91691557	790	28.939
540	Esters	4-Methylpentyl 8-methylnonanoate	PubChem CID: 91691679	855	29.701
547	Esters	4-Methylpentyl 8-methylnon-6-enoate	PubChem CID: 91691565	909	30.022
557	Esters	2-Cyclopentene-1-carboxylic acid, 1,3-dimethyl-2-ethyl-, ethyl ester	PubChem CID: 579294	710	30.463
582	Esters	Benzyl caproate	6938-45-0	738	31.449
583	Esters	Hexyl benzoate	6789-88-4	805	31.489
586	Esters	13-Tetradecanolide	27198-63-6	926	31.685
594	Esters	Oxacyclotetradecan-2-one	1725-04-8	931	32.249
622	Esters	resorcinol monobenzoate	136-36-7	713	33.807
319	Esters	4-Methylpentyl 4-methylpentanoate	35852-42-7	878	20.628
61	Terpenoids	1-Penten-3-one	1629-58-9	920	5.499
500	Terpenoids	Geranylacetone	3796-70-1	762	28.129
212	Terpenoids	(2Z)-2-Penten-1-ol	1576-95-0	832	15.127
219	Terpenoids	(E)-2,6-Dimethylocta-3,7-diene-2,6-diol	51276-34-7	736	15.558
644	Terpenoids	Himachalol	1891-45-8	717	35.035
278	Terpenoids	(E,E)-2,4-Heptadienal	4313-03-5	752	8.85
350	Terpenoids	(E,Z)-2,6-Nonadienal	557-48-2	703	9.196
110	Terpenoids	3-Carene	13466-78-9	876	9.22
126	Terpenoids	3-hexen-1-al	4440-65-7	734	10.429
135	Terpenoids	D-Limonene	5989-27-5	881	10.884
147	Terpenoids	Eucalyptol	470-82-6	736	11.508
163	Terpenoids	3-Thujene	2867-05-2	751	12.329
170	Terpenoids	(Z)-β-ocimene	13877-91-3	865	12.77
186	Terpenoids	Terpinolene	586-62-9	872	13.631
260	Terpenoids	perillen	539-52-6	761	17.673
282	Terpenoids	(+)-a-Longipinene	5989-08-2	916	19.256
330	Terpenoids	Linalool	78-70-6	754	21.19
355	Terpenoids	β-Elemen	515-13-9	753	22.23
359	Terpenoids	Caryophyllene	87-44-5	797	22.483
396	Terpenoids	(E)-β-Famesene	18794-84-8	796	24.138
445	Terpenoids	(+)-Δ-cadinene	483-76-1	853	26.071
464	Terpenoids	α-Cadinene	24406-05-1	716	26.717
490	Terpenoids	Dihydro-β-ionone	17283-81-7	829	27.625
497	Terpenoids	α-Ionone	127-41-3	757	28.025
528	Terpenoids	α-Ionol	25312-34-9	777	29.103
534	Terpenoids	α-Calacorene	21391-99-1	704	29.309
543	Terpenoids	β-Ionone	14901-07-6	936	29.846
589	Terpenoids	Nerolidol	40716-66-3	899	31.931
4	Alkanes	Pentane	109-66-0	792	1.687
40	Alkanes	Methylene chloride	75-09-2	784	3.46
52	Alkanes	2,2,4,6,6-pentamethyl-heptane	13475-82-6	861	4.578
100	Alkanes	Undecane	1120-21-4	844	8.348
151	Alkanes	Dodecane	112-40-3	824	11.629
181	Alkanes	2-Methyldodecane	1560-97-0	766	13.539
206	Alkanes	Tridecane	629-50-5	822	15.072
238	Alkanes	2-Methyltridecane	1560-96-9	816	16.843
245	Alkanes	1,1-dimethyl-2-nonylcyclopropane	41977-38-2	726	17.223
262	Alkanes	Tetradecane	629-59-4	946	17.948
292	Alkanes	2-methyltetradecane	1560-95-8	910	19.579
317	Alkanes	Pentadecane	629-62-9	857	20.607
348	Alkanes	2-methylpentadecane	1560-93-6	904	21.969
370	Alkanes	Hexadecane	544-76-3	809	23.022
400	Alkanes	15-Methylhexadecane	1560-92-5	917	24.301
482	Alkanes	1-Methyltricyclo[2.2.1.0(2,6)]heptane	PubChem CID: 564664	785	27.301
271	Acids	Acetic acid	64-19-7	808	18.459
320	Acids	Propanoic acid	79-09-4	856	20.703
391	Acids	Isovaleric acid	503-74-2	811	23.897
392	Acids	2-Methyl butyric acid	116-53-0	817	23.921
432	Acids	Pentanoic acid	109-52-4	872	25.436
472	Acids	4-Methylvaleric acid	646-07-1	846	26.886
493	Acids	Hexanoic acid	142-62-1	856	27.79
551	Acids	(2E)-2-Hexenoic acid	13419-69-7	736	30.253
592	Acids	Octanoic acid	124-07-2	826	32.151
648	Acids	n-Decanoic acid	334-48-5	796	35.23
652	Acids	8-Methyl-6-nonenoic acid	21382-25-2	940	35.537
688	Acids	Linolenic acid	463-40-1	707	38.27
10	alkenes	1,4-Pentadiene	591-93-5	753	1.841
64	alkenes	3,6,6-Trimethyl-bicyclo(3.1.1)hept-2-ene	4889-83-2	777	5.705
152	alkenes	Trans-​2-​Hexenal	6728-26-3	938	11.7
235	alkenes	ectocarpene	33156-93-3	920	16.436
270	alkenes	7-Tetradecene	10374-74-0	898	18.307
296	alkenes	2-Methyl-1-tetradecene	52254-38-3	829	19.815
385	alkenes	α-himachalene	3853-83-6	942	23.444
401	alkenes	1,1,4a-Trimethyl-5,6-dimethylenedecahydronaphthalene	PubChem CID: 609227	722	24.362
407	alkenes	7-phenylheptanoyl chloride	61868-19-7	745	24.523
410	alkenes	γ-Himachalen	53111-25-4	946	24.681
412	alkenes	3,5,5,9-Tetramethyl-4a,5,6,7,8,9-hexahydro-2H-benzo[7]annulene	PubChem CID: 91710598	721	24.812
420	alkenes	(R)-β-Himachalene	1461-03-6	936	24.99
427	alkenes	Isocaryophillene	13877-93-5	872	25.272
479	alkenes	(3E,7E)-4,8,12-Trimethyltrideca-1,3,7,11-tetraene	62235-06-7	809	27.225
44	Aromatic compound	Benzene	71-43-2	880	3.669
70	Aromatic compound	Toluene	108-88-3	951	5.987
102	Aromatic compound	Ethylbenzene	100-41-4	929	8.499
104	Aromatic compound	m-Xylene	108-38-3	916	8.742
107	Aromatic compound	p-Xylene	106-42-3	937	8.916
127	Aromatic compound	o-Xylene	95-47-6	950	10.342
143	Aromatic compound	propylbenzene	103-65-1	746	11.223
153	Aromatic compound	4-Ethyltoluene	622-96-8	716	11.762
177	Aromatic compound	p-Cymene	99-87-6	720	13.232
180	Aromatic compound	1,2,3-Trimethylbenzene	526-73-8	724	13.472
495	Aromatic compound	2-Methoxyphenol	90-05-1	879	27.978
509	Aromatic compound	ar-himachalene	19419-67-1	911	28.364
18	Furans	Furan	110-00-9	779	2.238
26	Furans	3-Methylfuran	930-27-8	896	2.781
49	Furans	2-Ethylfuran	3208-16-0	913	3.925
162	Furans	2-Pentylfuran	3777-69-3	827	12.448
193	Furans	cis-2-(2-Pentenyl)furan	70424-13-4	757	14.247
108	Miscellaneous	1-Methylpyrrole	96-54-8	905	8.993
136	Miscellaneous	Pyridine	110-86-1	748	10.917
277	Miscellaneous	Isovaleric Anhydride	1468-39-9	708	18.685
318	Miscellaneous	2-Methoxy-3-isobutyl pyrazine	24683-00-9	807	20.556
362	Miscellaneous	Benzohydrazide	613-94-5	729	22.668
Note: A few volatiles have no CAS number, which is replaced by PubChem CID in NCBI database.
