# Supplementary material for: Integrative analysis of non-targeted metabolome and transcriptome reveals the mechanism of volatile formation in pepper fruit
Source: Front Genet. 2023 Nov 10;14:1290492. doi: 10.3389/fgene.2023.1290492 (PMC10667453; doi:10.3389/fgene.2023.1290492)
Supplement: Supplementary file 1 [file DataSheet1.ZIP › Supplementary Table/Table S3.xlsx]

## Sheet: QH-G VS WH-G
Supplementary Table S2-Differentially expressed volatiles between QH and WH varieties at 30 DAA stage.
id	Name	Classification	Mean QH-G	Mean WH-G	VIP	P-Value	Q-Value	Fold Change	Log_Foldchange
269	Hexyl 2-methylbutyrate	Esters	10.3316	0.409233	1.52451	0.0161156	0.0134802	25.2462	4.658
131	isobutyl 2-methylbutyrate	Esters	0.245385	0.108456	1.0569	0.0356617	0.0229875	2.26252	1.17793
252	4-Methylpentyl isovalerate	Esters	18.5373	3.69859	1.33414	0.0107543	0.0108591	5.01199	2.32538
200	4-Methyl-1-pentylisobutyrate	Esters	2.2956	10.1065	1.43679	0.0027122	0.00560879	0.227141	-2.13834
385	α-himachalene	alkenes	1.10927	0.296133	1.35759	0.000833696	0.00411075	3.74585	1.90529
652	8-Methyl-6-nonenoic acid	Acids	3.02875	0.756423	1.3841	0.0110862	0.0109758	4.00404	2.00146
494	Isopentyl 8-methylnon-6-enoate	Esters	2.92604	0.747088	1.50295	0.00458016	0.00739809	3.9166	1.9696
594	Oxacyclotetradecan-2-one	Esters	0.0443878	0.00615114	1.46374	0.014182	0.0124171	7.2162	2.85124
221	Pentyl 3-methylbutyrate	Esters	3.96946	0.174125	1.56149	0.00257851	0.00556057	22.7966	4.51075
388	Octyl-3-methylbutanoate	Esters	2.58441	0.00880279	1.61426	0.00373823	0.00664599	293.589	8.19766
520	benzyl valerate	Esters	2.96454	0.102756	1.58817	0.00272479	0.00561312	28.8503	4.85051
586	13-Tetradecanolide	Esters	0.126961	0.0373707	1.27514	0.0208518	0.0161987	3.39733	1.7644
210	4-Methyl-1-pentanol	Alcohols	1.34942	4.89662	1.53208	0.00262193	0.00557668	0.275581	-1.85945
282	(+)-a-Longipinene	Terpenoids	0.461311	0.0718077	1.11663	0.0110144	0.010951	6.42426	2.68353
275	3-methylbutyric acid hexyl ester	Esters	21.4686	0.601105	1.52136	0.000375013	0.00329976	35.7152	5.15847
509	ar-himachalene	Aromatic compound	0.269154	0.0116895	1.59725	0.000779909	0.00405457	23.0252	4.52514
434	Isobutyl 8-methylnon-6-enoate	Esters	0.112971	0.0128592	1.54739	0.00533825	0.00802084	8.78521	3.13508
108	1-Methylpyrrole	Miscellaneous	0.0433796	0.0185941	1.11913	0.0223494	0.0169795	2.33297	1.22217
308	Benzaldehyde	Aldehydes	0.0182879	0.112222	1.20611	0.00110885	0.00451661	0.162961	-2.6174
589	Nerolidol	Terpenoids	0.0185646	0.131778	1.51571	0.00327115	0.00615959	0.140878	-2.82748
270	7-Tetradecene	alkenes	0.00259139	0.0425016	1.41384	0.0297583	0.0205533	0.0609717	-4.03572
57	2-Methyl-3-pentanone	Ketones	1.63865e-07	0.00854424	1.64409	0.00205589	0.00532452	1.91784e-05	-15.6702
26	3-Methylfuran	Furans	1.63865e-07	0.00690407	1.37561	0.00643134	0.00877975	2.37345e-05	-15.3627
90	Hexanal	Aldehydes	0.00487768	0.534143	1.17838	0.0150359	0.0128847	0.00913178	-6.77489
567	13-Methyltetradecanal	Aldehydes	0.303367	0.0049833	1.61887	0.00140681	0.00485535	60.8767	5.92782
369	6-Methylhept-4-en-1-yl 3-methylbutanoate	Esters	27.5796	0.0697628	1.24139	0.00170417	0.00510391	395.334	8.62693
495	2-Methoxyphenol	Aromatic compound	1.63865e-07	0.0538642	1.37334	0.00912175	0.0102102	3.04218e-06	-18.3265
361	6-Methylheptyl 3-methylbutanoate	Esters	4.22494	0.00632792	1.35725	0.00283425	0.00564947	667.666	9.38298
427	Isocaryophillene	alkenes	1.0104	0.307491	1.35727	0.000982429	0.00434919	3.28595	1.71631
432	Pentanoic acid	Acids	1.63865e-07	0.129256	1.64773	0.0002558	0.00282729	1.26775e-06	-19.5893
331	Butanoic acid, 3-methyl-, heptyl ester	Esters	12.0634	0.0238127	1.29554	0.00191123	0.00524144	506.598	8.9847
138	Isobutyl isovalerate	Esters	2.90046	0.0175136	1.60804	0.0106857	0.0108345	165.612	7.37167
540	4-Methylpentyl 8-methylnonanoate	Esters	0.121615	0.338061	1.51627	0.000144006	0.00224853	0.359742	-1.47497
445	(+)-Δ-cadinene	Terpenoids	0.854057	1.20683e-07	1.40085	0.0109421	0.0109257	7.07687e+06	22.7547
17	Propanal	Aldehydes	0.0334321	0.0715527	1.27096	0.00249183	0.00552704	0.467238	-1.09777
154	3-Methyl-1-butanol	Alcohols	0.0133174	0.0415027	1.37901	0.00679318	0.00900129	0.320879	-1.6399
196	Isopentyl isopentanoate	Esters	1.79677	0.0327453	1.10701	0.00222656	0.0054114	54.8713	5.77798
592	Octanoic acid	Acids	0.115563	0.0301739	1.59649	0.000293251	0.00299985	3.8299	1.93731
291	cis-3-Hexenyl-2-methylbutyrate	Esters	10.9367	2.01757	1.47609	0.0103909	0.0107259	5.42073	2.43849
31	Ethyl Acetate	Esters	0.00297304	0.00119731	1.02565	0.0109279	0.0109208	2.4831	1.31214
86	2-Methyl-4-hexanone	Ketones	0.000253832	0.0127325	1.48185	0.00353585	0.00644208	0.0199357	-5.6485
256	5-Ethylcyclopent-1-enecarboxaldehyde	Aldehydes	1.63865e-07	0.189551	1.64788	0.000113333	0.0021892	8.6449e-07	-20.1416
391	Isovaleric acid	Acids	0.531395	0.056951	1.59923	0.000586244	0.00378936	9.33073	3.22199
510	Benzyl alcohol	Alcohols	0.0470813	0.000429182	1.32625	0.00204181	0.00531685	109.7	6.77742
479	(3E,7E)-4,8,12-Trimethyltrideca-1,3,7,11-tetraene	alkenes	0.862297	0.227307	1.4869	0.000140424	0.0022428	3.79354	1.92354
608	Hexadecanal	Aldehydes	0.0243341	0.071476	1.14736	0.0223637	0.0169867	0.340452	-1.55448
359	Caryophyllene	Terpenoids	0.28713	0.0215419	1.44519	0.0118768	0.0112391	13.3289	3.73649
396	(E)-β-Famesene	Terpenoids	3.06011	0.0783144	1.61043	0.000812718	0.00408954	39.0747	5.28816
648	n-Decanoic acid	Acids	0.518458	0.188847	1.324	0.00944113	0.010348	2.74539	1.45701
482	1-Methyltricyclo[2.2.1.0(2,6)]heptane	Alkanes	0.847182	0.0027268	1.50735	0.00640998	0.00876625	310.687	8.27932
448	2-Methylbutyl 8-methylnon-6-enoate	Esters	2.75321	0.0415747	1.62016	0.00881481	0.0100721	66.2232	6.04926
208	amyl butyrate	Esters	0.00265726	0.332899	1.48922	0.00556807	0.00819281	0.00798219	-6.969
181	2-Methyldodecane	Alkanes	1.63865e-07	0.0152528	1.64435	0.00775513	0.00954782	1.07432e-05	-16.5062
500	Geranylacetone	Ketones	1.63865e-07	0.00962815	1.37115	0.0109535	0.0109297	1.70193e-05	-15.8425
455	hexyl caprylate	Esters	0.0923099	0.034631	1.31161	0.00251926	0.00553786	2.66553	1.41442
365	cis-3-Hexenyl hexanoate	Esters	0.314341	0.104562	1.17144	0.0322516	0.0216226	3.00627	1.58797
355	β-Elemen	Terpenoids	0.0920943	0.00307243	1.12616	0.000174741	0.00233865	29.9744	4.90566
278	(E,E)-2,4-Heptadienal	Aldehydes	0.006881	0.0564245	1.09746	0.0106137	0.0108083	0.121951	-3.03563
492	12-Methyl-oxa-cyclododecan-2-one	Esters	2.73911	0.0075892	1.63554	0.00573874	0.00831599	360.923	8.49555
551	(2E)-2-Hexenoic acid	Acids	0.106803	0.0434303	1.21125	0.0224005	0.0170055	2.45919	1.29818
126	3-hexen-1-al	Terpenoids	1.63865e-07	0.00258338	1.11977	0.0404299	0.0250118	6.34304e-05	-13.9445
27	Butanal	Aldehydes	0.000829345	0.00675483	1.15509	5.63547e-05	0.00199834	0.122778	-3.02588
362	Benzohydrazide	Miscellaneous	1.63865e-07	0.0108673	1.13138	0.0341798	0.0224075	1.50787e-05	-16.0171
180	1,2,3-Trimethylbenzene	Aromatic compound	0.000947879	0.00409927	1.0949	0.0368367	0.0234337	0.231231	-2.11259
177	p-Cymene	Aromatic compound	0.00730539	0.0150775	1.34555	0.00445453	0.00729473	0.484522	-1.04537
464	α-Cadinene	Terpenoids	0.158575	0.00983342	1.56639	0.0013491	0.00479806	16.1261	4.01133
248	trans-2-hexenyl butyrate	Esters	1.63865e-07	0.132534	1.63603	0.0466456	0.0276199	1.23639e-06	-19.6254
557	2-Cyclopentene-1-carboxylic acid, 1,3-dimethyl-2-ethyl-, ethyl ester	Esters	0.086958	0.00923929	1.57435	0.00338206	0.00628023	9.41177	3.23447
277	Isovaleric Anhydride	Miscellaneous	0.00184679	0.032454	1.42327	0.0105098	0.0107702	0.0569048	-4.13531
534	α-Calacorene	Terpenoids	0.0488439	0.00096	1.20718	0.00067526	0.00392567	50.8791	5.669
350	(E,Z)-2,6-Nonadienal	Aldehydes	1.63865e-07	0.00912376	1.64084	0.0116825	0.0111745	1.79602e-05	-15.7648
Note: The content of volatiles represents the relative content of internal standard 2-octanol.

## Sheet: QH-M VS WH-M
Supplementary Table S2-Differentially expressed volatiles between QH and WH varieties at 50 DAA stage.
id	Name	Classification	Mean QH-M	Mean WH-M	VIP	P-Value	Q-Value	Fold Change	Log_Foldchange
269	Hexyl 2-methylbutyrate	Esters	4.53908	0.203415	1.6802	0.00174498	0.0152608	22.3144	4.4799
252	4-Methylpentyl isovalerate	Esters	24.3878	2.52748	1.57025	0.00336605	0.0158267	9.64905	3.27039
410	γ-Himachalen	alkenes	2.81747	0.320419	1.64464	0.000145125	0.00839217	8.7931	3.13637
385	α-himachalene	alkenes	0.416779	0.181614	1.22211	0.0100772	0.0219788	2.29487	1.19841
494	Isopentyl 8-methylnon-6-enoate	Esters	2.58843	0.601028	1.36363	0.00541042	0.0170955	4.30668	2.10658
594	Oxacyclotetradecan-2-one	Esters	0.0301826	0.00347189	1.58078	0.0171994	0.0285758	8.69341	3.11992
221	Pentyl 3-methylbutyrate	Esters	2.50115	0.0628191	1.58455	0.0217288	0.0322876	39.8151	5.31525
388	Octyl-3-methylbutanoate	Esters	2.37142	1.15078e-07	1.81708	0.00190338	0.0153557	2.0607e+07	24.2966
520	benzyl valerate	Esters	0.883122	0.0202296	1.21894	0.0337267	0.0399052	43.655	5.44807
586	13-Tetradecanolide	Esters	0.077173	0.0267293	1.23722	0.0259286	0.0353053	2.88721	1.52967
210	4-Methyl-1-pentanol	Alcohols	1.44969	5.4157	1.65967	0.00437914	0.0159742	0.267682	-1.90141
49	2-Ethylfuran	Furans	0.00547339	0.0224656	1.46313	0.0186966	0.0298961	0.243635	-2.03721
275	3-methylbutyric acid hexyl ester	Esters	11.0977	0.0374825	1.75696	0.00163185	0.0151827	296.076	8.20982
509	ar-himachalene	Aromatic compound	0.0980144	0.00844022	1.67857	0.00340843	0.0158346	11.6128	3.53764
434	Isobutyl 8-methylnon-6-enoate	Esters	0.0913966	0.00715578	1.50999	0.0173712	0.0287325	12.7724	3.67496
308	Benzaldehyde	Aldehydes	1.36141e-07	0.0211923	1.81575	0.00100284	0.014466	6.42407e-06	-17.2481
589	Nerolidol	Terpenoids	0.0162777	0.0804506	1.27918	0.0452876	0.0461118	0.202331	-2.30521
57	2-Methyl-3-pentanone	Ketones	1.36141e-07	0.00692074	1.81449	0.00477188	0.016232	1.96714e-05	-15.6335
90	Hexanal	Aldehydes	1.36141e-07	0.0708446	1.52491	0.0222426	0.0326597	1.92169e-06	-18.9892
567	13-Methyltetradecanal	Aldehydes	0.243743	0.00151407	1.42707	0.043845	0.0452513	160.986	7.33079
369	6-Methylhept-4-en-1-yl 3-methylbutanoate	Esters	31.5778	1.15078e-07	1.81706	0.0011274	0.0146644	2.74402e+08	28.0317
495	2-Methoxyphenol	Aromatic compound	1.36141e-07	0.0212968	1.81481	0.00187321	0.0153388	6.39257e-06	-17.2552
361	6-Methylheptyl 3-methylbutanoate	Esters	7.63804	1.15078e-07	1.81681	0.00272644	0.0156799	6.63725e+07	25.9841
29	Methacrolein	Aldehydes	0.00375116	0.0107658	1.49586	0.00579732	0.0175615	0.348435	-1.52104
110	3-Carene	Terpenoids	0.00395242	0.0299026	1.6827	0.00129777	0.0148801	0.132177	-2.91946
427	Isocaryophillene	alkenes	0.488425	0.168205	1.28925	0.011885	0.0232632	2.90375	1.53792
432	Pentanoic acid	Acids	1.36141e-07	0.0842855	1.81479	0.00754539	0.0195928	1.61524e-06	-19.2398
331	Butanoic acid, 3-methyl-, heptyl ester	Esters	12.281	0.00127151	1.65262	0.00130184	0.0148847	9658.66	13.2376
106	trans-2-Pentenal	Aldehydes	0.0150512	0.037317	1.21196	0.0124557	0.0236156	0.403335	-1.30995
138	Isobutyl isovalerate	Esters	1.30047	0.00503606	1.60375	0.0331709	0.0396176	258.232	8.01252
320	Propanoic acid	Acids	1.36141e-07	0.0209523	1.27571	0.0275445	0.036369	6.49765e-06	-17.2316
445	(+)-Δ-cadinene	Terpenoids	0.461248	1.15078e-07	1.53397	0.010567	0.0223549	4.00811e+06	21.9345
48	Methyl vinyl ketone	Ketones	0.0027164	0.021728	1.01496	0.00298399	0.0157462	0.125018	-2.99979
17	Propanal	Aldehydes	0.00634859	0.0130471	1.11481	0.025957	0.0353246	0.48659	-1.03922
272	cis-3-Hexenyl isovalerate	Esters	1.39008	0.038297	1.67145	0.00688447	0.0188124	36.2973	5.18179
38	Isovaleraldehyde	Aldehydes	0.00444105	0.0418874	1.68323	0.00243142	0.0155875	0.106024	-3.23754
23	2-Propenal	Aldehydes	0.00333769	0.00941341	1.53846	0.00459035	0.0160877	0.354567	-1.49587
325	E-2-Hexadecacen-1-ol	Alcohols	1.36141e-07	0.0607818	1.52411	0.0292848	0.0374448	2.23983e-06	-18.7682
323	heptyl 2-methylbutyrate	Esters	3.51881	0.00414564	1.07958	0.0108535	0.0225647	848.797	9.72928
196	Isopentyl isopentanoate	Esters	0.953866	0.0160511	1.65756	0.0100117	0.0219268	59.4267	5.89304
486	citronellyl isovalerate	Esters	1.60791	0.00541607	1.16623	0.019522	0.0305824	296.878	8.21373
86	2-Methyl-4-hexanone	Ketones	1.36141e-07	0.000997894	1.51985	0.0118364	0.0232321	0.000136428	-12.8396
256	5-Ethylcyclopent-1-enecarboxaldehyde	Aldehydes	1.36141e-07	0.0148068	1.80995	0.0364502	0.0412401	9.1945e-06	-16.7308
510	Benzyl alcohol	Alcohols	0.0474002	8.51975e-06	1.34887	0.0333566	0.0397143	5563.57	12.4418
359	Caryophyllene	Terpenoids	0.205557	0.0253146	1.62368	0.00258018	0.0156366	8.1201	3.0215
396	(E)-β-Famesene	Terpenoids	1.72319	0.0345128	1.7071	0.00516724	0.0167815	49.929	5.64181
19	Isobutyraldehyde	Aldehydes	0.00411549	0.0153479	1.59885	0.00421039	0.0159544	0.268147	-1.8989
482	1-Methyltricyclo[2.2.1.0(2,6)]heptane	Alkanes	1.10422	1.15078e-07	1.81543	0.0119566	0.0233086	9.59538e+06	23.1939
40	Methylene chloride	Alkanes	1.36141e-07	0.00206508	1.28121	0.0255469	0.0350443	6.59253e-05	-13.8888
139	3-Methyl-2-butenal	Aldehydes	1.36141e-07	0.0159304	1.54716	0.00646937	0.0182855	8.54599e-06	-16.8363
260	perillen	Terpenoids	1.36141e-07	0.00294375	1.27303	0.0304473	0.0381262	4.62475e-05	-14.4003
63	Methyl isovalerate	Esters	0.022136	0.00230907	1.73354	0.00128792	0.0148691	9.58656	3.26101
278	(E,E)-2,4-Heptadienal	Terpenoids	1.36141e-07	0.00512053	1.52195	0.0161727	0.0276092	2.65873e-05	-15.1989
614	cis-9-Hexadecenal	Aldehydes	0.00560895	1.15078e-07	1.81424	0.00896695	0.0210336	48740.2	15.5728
492	12-Methyl-oxa-cyclododecan-2-one	Esters	1.10682	0.00298372	1.42923	0.00442116	0.0159789	370.952	8.53509
126	3-hexen-1-al	Terpenoids	3.51963e-05	0.00227014	1.0265	0.0335096	0.0397935	0.015504	-6.01121
362	Benzohydrazide	Miscellaneous	1.36141e-07	0.00706766	1.2797	0.0420551	0.0441503	1.92625e-05	-15.6638
464	α-Cadinene	Terpenoids	0.105538	0.00187865	1.34238	0.00360012	0.0158679	56.1778	5.81193
58	Acetylacetone	Ketones	1.36141e-07	0.00480595	1.80903	0.0120745	0.0233827	2.83276e-05	-15.1074
534	α-Calacorene	Terpenoids	0.033951	1.15078e-07	1.81555	0.00311923	0.0157769	295025	18.1705
Note: The content of volatiles represents the relative content of internal standard 2-octanol.

## Sheet: QH-G VS QH-M
Supplementary Table S2-Differentially expressed volatiles in QH varieties during fruit development.
id	Name	Classification	Mean QH-G	Mean QH-M	VIP	P-Value	Q-Value	Fold Change	Log_Foldchange
449	Methyl salicylate	Esters	2.02999	0.443759	1.81595	0.000165124	0.00476715	4.57453	2.19362
187	Isoamyl 2-methylbutyrate	Esters	0.0342945	0.0106951	1.43943	0.00332603	0.0184659	3.20655	1.68102
131	isobutyl 2-methylbutyrate	Esters	0.245385	0.0724167	1.37045	0.0127982	0.03613	3.38851	1.76065
385	α-himachalene	alkenes	1.10927	0.416779	1.72363	0.004301	0.0214032	2.66153	1.41226
214	Amyl2-methylbutyrate	Esters	0.74723	0.246915	1.2523	0.0319187	0.0573904	3.02626	1.59754
152	Trans-​2-​Hexenal	alkenes	0.241872	0.0980881	1.3499	0.046768	0.0702453	2.46587	1.30209
176	1-Pentanol	Alcohols	0.219906	0.0706372	1.81191	7.71271e-05	0.00476715	3.11317	1.63839
543	β-Ionone	Terpenoids	0.269743	0.106482	1.43696	0.0145895	0.0378834	2.53322	1.34097
520	benzyl valerate	Esters	2.96454	0.883122	1.48205	0.00605312	0.0256429	3.35688	1.74712
235	ectocarpene	alkenes	1.85218	0.919404	1.19252	0.0392292	0.0642963	2.01455	1.01045
230	1-Hexanol	Alcohols	1.15588	0.504579	1.66688	0.00169936	0.0145198	2.29077	1.19583
282	(+)-a-Longipinene	Terpenoids	0.461311	1.36141e-07	1.75447	0.00639379	0.0263249	3.38848e+06	21.6922
49	2-Ethylfuran	Furans	0.0515377	0.00547339	1.9398	0.000660789	0.0107869	9.41604	3.23512
509	ar-himachalene	Aromatic compound	0.269154	0.0980144	1.63767	0.00155035	0.0142189	2.74606	1.45736
108	1-Methylpyrrole	Miscellaneous	0.0433796	0.090934	1.13431	0.030665	0.0560692	0.477045	-1.0678
506	benzyl 2-methyl butyrate	Esters	0.781378	0.174336	1.61815	0.00222893	0.0153213	4.48203	2.16415
29	Methacrolein	Aldehydes	0.0209605	0.00375116	1.9149	0.00112062	0.0130373	5.58773	2.48226
110	3-Carene	Terpenoids	0.0194727	0.00395242	1.58173	0.0391592	0.064236	4.92678	2.30065
427	Isocaryophillene	alkenes	1.0104	0.488425	1.48679	0.00892189	0.0310454	2.06869	1.04872
51	3-Pentanone	Ketones	0.0717632	0.0120795	1.8772	0.00187157	0.0148201	5.9409	2.57068
106	trans-2-Pentenal	Aldehydes	0.0452064	0.0150512	1.6407	0.00511869	0.0235522	3.0035	1.58664
92	Isobutyl isobutyrate	Esters	0.03282	0.00284237	1.46401	0.0166474	0.0395798	11.5467	3.52941
141	Isopentyl isobutyrate	Esters	0.0763867	0.0063387	1.72447	0.0232069	0.047182	12.0508	3.59106
71	2-Butenal	Aldehydes	0.0601572	0.00352483	1.18509	0.0167622	0.0396661	17.0667	4.09311
48	Methyl vinyl ketone	Ketones	0.024404	0.0027164	1.22474	0.000735298	0.0112672	8.98397	3.16735
17	Propanal	Aldehydes	0.0334321	0.00634859	1.7957	0.00554338	0.0245454	5.26607	2.39673
38	Isovaleraldehyde	Aldehydes	0.0100085	0.00444105	1.42758	0.0434306	0.0677391	2.25363	1.17225
23	2-Propenal	Aldehydes	0.0180722	0.00333769	1.87847	0.0067189	0.026941	5.41458	2.43685
67	2-Butanol	Alcohols	0.0412266	1.36141e-07	1.68042	0.0144724	0.0377774	302823	18.2081
325	E-2-Hexadecacen-1-ol	Alcohols	0.0121085	1.36141e-07	1.75485	0.0131514	0.0364995	88941.2	16.4406
212	(2Z)-2-Penten-1-ol	Terpenoids	0.141716	0.0355791	1.10332	0.00142945	0.0139402	3.98314	1.9939
490	Dihydro-β-ionone	Terpenoids	0.0314355	1.36141e-07	1.54251	0.0320325	0.0575082	230904	17.8169
162	2-Pentylfuran	Furans	0.0175569	1.36141e-07	1.97996	0.0302711	0.0556449	128961	16.9766
291	cis-3-Hexenyl-2-methylbutyrate	Esters	10.9367	4.67999	1.35546	0.039725	0.0647207	2.33691	1.2246
76	2,3-Pentanedione	Ketones	0.0696091	0.00566722	1.90103	0.00280194	0.0167881	12.2828	3.61856
343	Hexyl hexanoate	Esters	1.55515	0.543697	1.5455	0.00610775	0.0257549	2.86032	1.51618
169	Formic acid, (2-methylphenyl)methyl ester	Esters	0.105042	0.0268242	1.27581	0.0004952	0.00945664	3.91594	1.96936
457	Benzyl isobutyrate	Esters	0.0186923	1.36141e-07	1.74161	0.0138097	0.037156	137301	17.067
64	3,6,6-Trimethyl-bicyclo(3.1.1)hept-2-ene	alkenes	0.00238139	0.000874425	1.83022	0.000154818	0.00476715	2.72337	1.4454
528	α-Ionol	Terpenoids	0.171626	0.0814509	1.25243	0.0163609	0.039361	2.1071	1.07526
134	Methyl hexanoate	Esters	0.0208626	0.00472768	1.80344	0.00250195	0.0157025	4.41287	2.14172
139	3-Methyl-2-butenal	Aldehydes	0.0256205	1.36141e-07	1.57917	0.0193341	0.0429428	188191	17.5218
161	2-methyl-butanoic acid butyl ester	Esters	0.00966416	0.00169493	1.50368	0.0128786	0.0362152	5.70181	2.51142
160	Hexyl acetate	Esters	0.0194804	0.00309484	1.42406	0.00857008	0.0304643	6.29446	2.65408
209	(Z)-2-heptenal	Aldehydes	0.00701464	1.36141e-07	1.98386	0.0195054	0.0431468	51524.8	15.653
492	12-Methyl-oxa-cyclododecan-2-one	Esters	2.73911	1.10682	1.45441	0.0273941	0.052402	2.47477	1.30729
401	1,1,4a-Trimethyl-5,6-dimethylenedecahydronaphthalene	alkenes	0.0544655	0.00710856	1.13795	0.0157314	0.0388615	7.66197	2.93771
153	4-Ethyltoluene	Aromatic compound	0.00420974	1.36141e-07	1.47795	0.0344359	0.0599148	30921.9	14.9163
261	Isopentyl hexanoate	Esters	0.292441	0.0834786	1.46488	0.0102841	0.0330815	3.50319	1.80867
557	2-Cyclopentene-1-carboxylic acid, 1,3-dimethyl-2-ethyl-, ethyl ester	Esters	0.086958	0.0355659	1.36241	0.0369593	0.0622865	2.44498	1.28983
Note: The content of volatiles represents the relative content of internal standard 2-octanol.

## Sheet: WH-G VS WH-M
Supplementary Table S2-Differentially expressed volatiles in WH varieties during fruit development.
id	Name	Classification	Mean WH-G	Mean WH-M	VIP	P-Value	Q-Value	Fold Change	Log_Foldchange
187	Isoamyl 2-methylbutyrate	Esters	0.0416326	0.0172885	1.18886	0.0362217	0.0549502	2.40811	1.2679
200	4-Methyl-1-pentylisobutyrate	Esters	10.1065	4.97353	1.14299	0.0482146	0.0626311	2.03205	1.02294
214	Amyl2-methylbutyrate	Esters	1.08091	0.366093	1.27161	0.0252676	0.046815	2.95257	1.56197
652	8-Methyl-6-nonenoic acid	Acids	0.756423	0.0692375	1.71377	0.00551827	0.0254726	10.925	3.44957
420	(R)-β-Himachalene	alkenes	0.553605	1.15078e-07	1.9978	0.00754229	0.0281023	4.81067e+06	22.1978
221	Pentyl 3-methylbutyrate	Esters	0.174125	0.0628191	1.18134	0.0300247	0.0507514	2.77185	1.47085
520	benzyl valerate	Esters	0.102756	0.0202296	1.13141	0.00667408	0.0271097	5.07949	2.34468
220	Hexyl isobutyrate	Esters	0.378913	0.125803	1.22805	0.0183927	0.0400212	3.01195	1.5907
230	1-Hexanol	Alcohols	0.66346	0.260368	1.56264	0.00249046	0.0179455	2.54816	1.34946
547	4-Methylpentyl 8-methylnon-6-enoate	Esters	0.4671	0.106503	1.05494	0.000525307	0.00676149	4.3858	2.13284
308	Benzaldehyde	Aldehydes	0.112222	0.0211923	1.86385	0.00290035	0.0193746	5.29542	2.40475
506	benzyl 2-methyl butyrate	Esters	0.573563	0.138755	1.39128	0.0278533	0.0490439	4.13364	2.04741
115	2-Methyl-1-propyl butyrate	Esters	0.0150691	1.15078e-07	1.99998	0.00187386	0.0156662	130946	16.9986
567	13-Methyltetradecanal	Aldehydes	0.0049833	0.00151407	1.02154	0.0258874	0.0473702	3.29133	1.71867
319	4-Methylpentyl 4-methylpentanoate	Esters	0.39665	0.122935	1.02499	0.00353181	0.0212959	3.22649	1.68996
361	6-Methylheptyl 3-methylbutanoate	Esters	0.00632792	1.15078e-07	1.66452	0.0461862	0.0614186	54987.8	15.7468
331	Butanoic acid, 3-methyl-, heptyl ester	Esters	0.0238127	0.00127151	1.17554	0.0338779	0.0534675	18.7279	4.22712
92	Isobutyl isobutyrate	Esters	0.0547208	0.00375681	1.53993	0.00174255	0.0150832	14.5657	3.86451
138	Isobutyl isovalerate	Esters	0.0175136	0.00503606	1.43687	0.0268665	0.0482199	3.47764	1.79811
320	Propanoic acid	Acids	0.00329851	0.0209523	1.03768	0.0417894	0.0585824	0.157429	-2.66722
71	2-Butenal	Aldehydes	0.0715525	0.00840232	1.88036	0.00201016	0.0162308	8.5158	3.09014
17	Propanal	Aldehydes	0.0715527	0.0130471	1.85012	0.000297376	0.00504593	5.48418	2.45528
472	4-Methylvaleric acid	Acids	0.0699755	0.0298346	1.41574	0.0045283	0.0236683	2.34545	1.22986
67	2-Butanol	Alcohols	0.0620158	0.0111097	1.27024	5.47862e-05	0.00226973	5.58213	2.48082
486	citronellyl isovalerate	Esters	0.0515287	0.00541607	1.06485	0.0327238	0.0526925	9.51404	3.25006
76	2,3-Pentanedione	Ketones	0.0564482	0.00941025	1.82843	9.61843e-05	0.00226973	5.99859	2.58462
86	2-Methyl-4-hexanone	Ketones	0.0127325	0.000997894	1.22988	0.00461335	0.0238419	12.7594	3.67349
256	5-Ethylcyclopent-1-enecarboxaldehyde	Aldehydes	0.189551	0.0148068	1.85081	8.05185e-05	0.00226973	12.8016	3.67825
510	Benzyl alcohol	Alcohols	0.000429182	8.51975e-06	1.33093	0.0244139	0.0460271	50.3749	5.65463
479	(3E,7E)-4,8,12-Trimethyltrideca-1,3,7,11-tetraene	alkenes	0.227307	0.0915169	1.21239	0.0492032	0.0632019	2.48377	1.31253
608	Hexadecanal	Aldehydes	0.071476	0.0227121	1.36116	0.0189256	0.0403562	3.14704	1.654
583	Hexyl benzoate	Esters	0.0325226	0.00995812	1.04163	0.0174807	0.039415	3.26594	1.7075
132	2-Heptanone	Ketones	0.0163253	0.00327388	1.00588	6.50623e-05	0.00226973	4.98652	2.31803
424	Isobutyl 8-methylnonanoate	Esters	0.0302011	0.00679835	1.25111	0.0167227	0.0388767	4.44241	2.15134
648	n-Decanoic acid	Acids	0.188847	0.0209146	1.15421	0.000474034	0.00645193	9.02943	3.17464
457	Benzyl isobutyrate	Esters	0.141822	0.0118807	1.36034	0.00742865	0.0279818	11.9371	3.57738
208	amyl butyrate	Esters	0.332899	0.032685	1.32505	0.00714075	0.0276644	10.1851	3.34838
181	2-Methyldodecane	Alkanes	0.0152528	0.00171326	1.34729	0.0108924	0.0332677	8.90277	3.15425
161	2-methyl-butanoic acid butyl ester	Esters	0.0101588	0.00187938	1.07669	0.0455095	0.0610012	5.40543	2.43441
260	perillen	Terpenoids	1.20683e-07	0.00294375	1.39732	0.0304467	0.0510676	4.09963e-05	-14.5741
193	cis-2-(2-Pentenyl)furan	Furans	0.0117683	0.00014557	1.13584	0.0323921	0.0524639	80.8429	6.33705
209	(Z)-2-heptenal	Aldehydes	0.00751114	1.15078e-07	1.72331	0.0146781	0.0372426	65269.8	15.9941
468	z-9-tetradecenal	Aldehydes	0.0253532	3.66003e-06	1.86108	0.0345787	0.0539232	6927.03	12.758
27	Butanal	Aldehydes	0.00675483	0.00103941	1.32806	5.01431e-05	0.00226973	6.4987	2.70015
412	3,5,5,9-Tetramethyl-4a,5,6,7,8,9-hexahydro-2H-benzo[7]annulene	alkenes	0.00680463	0.0012858	1.35871	0.0346887	0.0539937	5.29213	2.40385
464	α-Cadinene	Terpenoids	0.00983342	0.00187865	1.17527	0.00614401	0.0264105	5.2343	2.388
58	Acetylacetone	Ketones	0.000631719	0.00480595	1.70079	0.013805	0.0364501	0.131445	-2.92747
622	resorcinol monobenzoate	Esters	0.00195813	1.15078e-07	1.72616	0.00905134	0.0306849	17015.6	14.0546
277	Isovaleric Anhydride	Miscellaneous	0.032454	0.00099734	1.40778	0.0102805	0.032468	32.5405	5.02417
534	α-Calacorene	Terpenoids	0.00096	1.15078e-07	1.42264	0.0361367	0.0548984	8342.13	13.0262
350	(E,Z)-2,6-Nonadienal	Terpenoids	0.00912376	0.000792455	1.51177	0.0155706	0.0379912	11.5133	3.52523
Note: The content of volatiles represents the relative content of internal standard 2-octanol.
