# Supplementary material for: Integrative analysis of non-targeted metabolome and transcriptome reveals the mechanism of volatile formation in pepper fruit
Source: Front Genet. 2023 Nov 10;14:1290492. doi: 10.3389/fgene.2023.1290492 (PMC10667453; doi:10.3389/fgene.2023.1290492)
Supplement: Supplementary file 1 [file DataSheet1.ZIP › Supplementary Table/Table S4.xlsx]

## Sheet: Between Varieties
Supplementary Table S3-Clustering results of non-redundant differentially expressed volatiles among varieties
ID	Name	Classification	Group	WH-G	QH-G	WH-M	QH-M
396	(E)-β-Famesene	Terpenoids	A	0.0783144	3.06011	0.0345128	1.72319
272	cis-3-Hexenyl isovalerate	Esters	A	0.0384938	3.01556	0.038297	1.39008
448	2-Methylbutyl 8-methylnon-6-enoate	Esters	A	0.0415747	2.75321	0.0268374	3.21914
520	benzyl valerate	Esters	A	0.102756	2.96454	0.0202296	0.883122
196	Isopentyl isopentanoate	Esters	A	0.0327453	1.79677	0.0160511	0.953866
486	citronellyl isovalerate	Esters	A	0.0515287	0.999621	0.00541607	1.60791
427	Isocaryophillene	alkenes	A	0.307491	1.0104	0.168205	0.488425
385	α-himachalene	alkenes	A	0.296133	1.10927	0.181614	0.416779
479	(3E,7E)-4,8,12-Trimethyltrideca-1,3,7,11-tetraene	alkenes	A	0.227307	0.862297	0.0915169	0.472899
391	Isovaleric acid	Acids	A	0.056951	0.531395	0.052568	0.630226
648	n-Decanoic acid	Acids	A	0.188847	0.518458	0.0209146	0.189422
494	Isopentyl 8-methylnon-6-enoate	Esters	A	0.747088	2.92604	0.601028	2.58843
410	γ-Himachalen	alkenes	A	0.500295	1.98139	0.320419	2.81747
269	Hexyl 2-methylbutyrate	Esters	A	0.409233	10.3316	0.203415	4.53908
652	8-Methyl-6-nonenoic acid	Acids	A	0.756423	3.02875	0.0692375	1.70081
221	Pentyl 3-methylbutyrate	Esters	A	0.174125	3.96946	0.0628191	2.50115
275	3-methylbutyric acid hexyl ester	Esters	A	0.601105	21.4686	0.0374825	11.0977
138	Isobutyl isovalerate	Esters	A	0.0175136	2.90046	0.00503606	1.30047
492	12-Methyl-oxa-cyclododecan-2-one	Esters	A	0.0075892	2.73911	0.00298372	1.10682
323	heptyl 2-methylbutyrate	Esters	A	0.0137445	3.64882	0.00414564	3.51881
331	Butanoic acid, 3-methyl-, heptyl ester	Esters	A	0.0238127	12.0634	0.00127151	12.281
592	Octanoic acid	Acids	A	0.0301739	0.115563	0.0362654	0.097306
586	13-Tetradecanolide	Esters	A	0.0373707	0.126961	0.0267293	0.077173
455	hexyl caprylate	Esters	A	0.034631	0.0923099	0.0182448	0.0834938
108	1-Methylpyrrole	Miscellaneous	A	0.0185941	0.0433796	0.0406249	0.090934
551	(2E)-2-Hexenoic acid	Acids	A	0.0434303	0.106803	0.0442381	0.0385383
365	cis-3-Hexenyl hexanoate	Esters	A	0.104562	0.314341	0.0593922	0.153222
131	isobutyl 2-methylbutyrate	Esters	A	0.108456	0.245385	0.027231	0.0724167
509	ar-himachalene	Aromatic compound	A	0.0116895	0.269154	0.00844022	0.0980144
434	Isobutyl 8-methylnon-6-enoate	Esters	A	0.0128592	0.112971	0.00715578	0.0913966
359	Caryophyllene	Terpenoids	A	0.0215419	0.28713	0.0253146	0.205557
355	β-Elemen	Terpenoids	A	0.00307243	0.0920943	0.014596	0.132763
567	13-Methyltetradecanal	Aldehydes	A	0.0049833	0.303367	0.00151407	0.243743
464	α-Cadinene	Terpenoids	A	0.00983342	0.158575	0.00187865	0.105538
594	Oxacyclotetradecan-2-one	Esters	A	0.00615114	0.0443878	0.00347189	0.0301826
63	Methyl isovalerate	Esters	A	0.00718195	0.0220451	0.00230907	0.022136
557	2-Cyclopentene-1-carboxylic acid, 1,3-dimethyl-2-ethyl-, ethyl ester	Esters	A	0.00923929	0.086958	0.00519067	0.0355659
252	4-Methylpentyl isovalerate	Esters	B	3.69859	18.5373	2.52748	24.3878
291	cis-3-Hexenyl-2-methylbutyrate	Esters	B	2.01757	10.9367	0.776479	4.67999
200	4-Methyl-1-pentylisobutyrate	Esters	B	10.1065	2.2956	4.97353	1.25434
210	4-Methyl-1-pentanol	Alcohols	B	4.89662	1.34942	5.4157	1.44969
540	4-Methylpentyl 8-methylnonanoate	Esters	B	0.338061	0.121615	0.155823	0.111871
29	Methacrolein	Aldehydes	C	0.0302713	0.0209605	0.0107658	0.00375116
23	2-Propenal	Aldehydes	C	0.0143573	0.0180722	0.00941341	0.00333769
48	Methyl vinyl ketone	Ketones	C	0.0456791	0.024404	0.021728	0.0027164
38	Isovaleraldehyde	Aldehydes	C	0.0398127	0.0100085	0.0418874	0.00444105
19	Isobutyraldehyde	Aldehydes	C	0.0232587	0.00710073	0.0153479	0.00411549
110	3-Carene	Terpenoids	C	0.0255425	0.0194727	0.0299026	0.00395242
139	3-Methyl-2-butenal	Aldehydes	C	0.0161889	0.0256205	0.0159304	1.36141e-07
177	p-Cymene	Aromatic compound	C	0.0150775	0.00730539	0.014183	0.00339156
106	trans-2-Pentenal	Aldehydes	C	0.0427318	0.0452064	0.037317	0.0150512
608	Hexadecanal	Aldehydes	C	0.071476	0.0243341	0.0227121	0.0213351
154	3-Methyl-1-butanol	Alcohols	C	0.0415027	0.0133174	0.0269006	0.0111591
589	Nerolidol	Terpenoids	C	0.131778	0.0185646	0.0804506	0.0162777
49	2-Ethylfuran	Furans	C	0.100458	0.0515377	0.0224656	0.00547339
17	Propanal	Aldehydes	C	0.0715527	0.0334321	0.0130471	0.00634859
208	amyl butyrate	Esters	C	0.332899	0.00265726	0.032685	0.00129424
31	Ethyl Acetate	Esters	C	0.00119731	0.00297304	0.00409863	0.00438174
180	1,2,3-Trimethylbenzene	Aromatic compound	C	0.00409927	0.000947879	0.00167703	0.00141715
277	Isovaleric Anhydride	Miscellaneous	C	0.032454	0.00184679	0.00099734	0.00150283
27	Butanal	Aldehydes	C	0.00675483	0.000829345	0.00103941	8.06249e-05
510	Benzyl alcohol	Alcohols	C	0.000429182	0.0470813	8.51975e-06	0.0474002
325	E-2-Hexadecacen-1-ol	Alcohols	D	0.0720958	0.0121085	0.0607818	1.36141e-07
308	Benzaldehyde	Aldehydes	D	0.112222	0.0182879	0.0211923	1.36141e-07
270	7-Tetradecene	alkenes	D	0.0425016	0.00259139	0.0279276	1.36141e-07
278	(E,E)-2,4-Heptadienal	Aldehydes	D	0.0564245	0.006881	0.00512053	1.36141e-07
90	Hexanal	Aldehydes	D	0.534143	0.00487768	0.0708446	1.36141e-07
282	(+)-a-Longipinene	Terpenoids	D	0.0718077	0.461311	1.15078e-07	1.36141e-07
86	2-Methyl-4-hexanone	Ketones	D	0.0127325	0.000253832	0.000997894	1.36141e-07
361	6-Methylheptyl 3-methylbutanoate	Esters	E	0.00632792	4.22494	1.15078e-07	7.63804
388	Octyl-3-methylbutanoate	Esters	E	0.00880279	2.58441	1.15078e-07	2.37142
445	(+)-Δ-cadinene	Terpenoids	E	1.20683e-07	0.854057	1.15078e-07	0.461248
369	6-Methylhept-4-en-1-yl 3-methylbutanoate	Esters	E	0.0697628	27.5796	1.15078e-07	31.5778
534	α-Calacorene	Terpenoids	E	0.00096	0.0488439	1.15078e-07	0.033951
614	cis-9-Hexadecenal	Aldehydes	E	0.000451705	0.00462062	1.15078e-07	0.00560895
482	1-Methyltricyclo[2.2.1.0(2,6)]heptane	Alkanes	E	0.0027268	0.847182	1.15078e-07	1.10422
248	trans-2-hexenyl butyrate	Esters	F	0.132534	1.63865e-07	0.0178946	1.36141e-07
126	3-hexen-1-al	Terpenoids	F	0.00258338	1.63865e-07	0.00227014	3.51963e-05
432	Pentanoic acid	Acids	F	0.129256	1.63865e-07	0.0842855	1.36141e-07
181	2-Methyldodecane	Alkanes	F	0.0152528	1.63865e-07	0.00171326	1.36141e-07
256	5-Ethylcyclopent-1-enecarboxaldehyde	Aldehydes	F	0.189551	1.63865e-07	0.0148068	1.36141e-07
495	2-Methoxyphenol	Aromatic compound	F	0.0538642	1.63865e-07	0.0212968	1.36141e-07
362	Benzohydrazide	Miscellaneous	F	0.0108673	1.63865e-07	0.00706766	1.36141e-07
350	(E,Z)-2,6-Nonadienal	Aldehydes	F	0.00912376	1.63865e-07	0.000792455	1.36141e-07
40	Methylene chloride	Alkanes	F	0.00170199	1.63865e-07	0.00206508	1.36141e-07
26	3-Methylfuran	Furans	F	0.00690407	1.63865e-07	0.00289703	1.36141e-07
500	Geranylacetone	Ketones	F	0.00962815	1.63865e-07	0.00322107	1.36141e-07
57	2-Methyl-3-pentanone	Ketones	F	0.00854424	1.63865e-07	0.00692074	1.36141e-07
58	Acetylacetone	Ketones	F	0.000631719	5.72094e-05	0.00480595	1.36141e-07
320	Propanoic acid	Acids	F	0.00329851	1.63865e-07	0.0209523	1.36141e-07
260	perillen	Terpenoids	F	1.20683e-07	1.63865e-07	0.00294375	1.36141e-07
Note: The content of volatiles is expressed as the relative content of the internal standard 2-octanol.

## Sheet: Between Developmental Stages
Supplementary Table S3-Clustering results of non-redundant differentially expressed volatiles between developmental stages
ID	Name	Classification	Group	WH-G	QH-G	WH-M	QH-M
260	perillen	Terpenoids	A	1.20683e-07	1.63865e-07	0.00294375	1.36141e-07
86	2-Methyl-4-hexanone	Ketones	A	0.0127325	0.000253832	0.000997894	1.36141e-07
58	Acetylacetone	Ketones	A	0.000631719	5.72094e-05	0.00480595	1.36141e-07
256	5-Ethylcyclopent-1-enecarboxaldehyde	Aldehydes	A	0.189551	1.63865e-07	0.0148068	1.36141e-07
320	Propanoic acid	Acids	A	0.00329851	1.63865e-07	0.0209523	1.36141e-07
181	2-Methyldodecane	Alkanes	A	0.0152528	1.63865e-07	0.00171326	1.36141e-07
350	(E,Z)-2,6-Nonadienal	Aldehydes	A	0.00912376	1.63865e-07	0.000792455	1.36141e-07
277	Isovaleric Anhydride	Miscellaneous	A	0.032454	0.00184679	0.00099734	0.00150283
64	3,6,6-Trimethyl-bicyclo(3.1.1)hept-2-ene	alkenes	A	0.00135218	0.00238139	0.00138773	0.000874425
27	Butanal	Aldehydes	A	0.00675483	0.000829345	0.00103941	8.06249e-05
153	4-Ethyltoluene	Aromatic compound	A	0.00209309	0.00420974	0.00195867	1.36141e-07
193	cis-2-(2-Pentenyl)furan	Furans	A	0.0117683	0.00599907	0.00014557	1.36141e-07
139	3-Methyl-2-butenal	Aldehydes	A	0.0161889	0.0256205	0.0159304	1.36141e-07
490	Dihydro-β-ionone	Terpenoids	A	0.0820699	0.0314355	0.0562163	1.36141e-07
325	E-2-Hexadecacen-1-ol	Alcohols	A	0.0720958	0.0121085	0.0607818	1.36141e-07
308	Benzaldehyde	Aldehydes	A	0.112222	0.0182879	0.0211923	1.36141e-07
457	Benzyl isobutyrate	Esters	A	0.141822	0.0186923	0.0118807	1.36141e-07
67	2-Butanol	Alcohols	A	0.0620158	0.0412266	0.0111097	1.36141e-07
162	2-Pentylfuran	Furans	A	0.0560318	0.0175569	0.0134255	1.36141e-07
209	(Z)-2-heptenal	Aldehydes	B	0.00751114	0.00701464	1.15078e-07	1.36141e-07
420	(R)-β-Himachalene	alkenes	B	0.553605	0.482341	1.15078e-07	1.36141e-07
282	(+)-a-Longipinene	Terpenoids	B	0.0718077	0.461311	1.15078e-07	1.36141e-07
361	6-Methylheptyl 3-methylbutanoate	Esters	B	0.00632792	4.22494	1.15078e-07	7.63804
510	Benzyl alcohol	Alcohols	B	0.000429182	0.0470813	8.51975e-06	0.0474002
534	α-Calacorene	Terpenoids	B	0.00096	0.0488439	1.15078e-07	0.033951
468	z-9-tetradecenal	Aldehydes	B	0.0253532	0.0728461	3.66003e-06	0.0610109
115	2-Methyl-1-propyl butyrate	Esters	B	0.0150691	0.0214448	1.15078e-07	0.00506292
622	resorcinol monobenzoate	Esters	B	0.00195813	0.035386	1.15078e-07	0.00477909
520	benzyl valerate	Esters	C	0.102756	2.96454	0.0202296	0.883122
486	citronellyl isovalerate	Esters	C	0.0515287	0.999621	0.00541607	1.60791
331	Butanoic acid, 3-methyl-, heptyl ester	Esters	C	0.0238127	12.0634	0.00127151	12.281
138	Isobutyl isovalerate	Esters	C	0.0175136	2.90046	0.00503606	1.30047
492	12-Methyl-oxa-cyclododecan-2-one	Esters	C	0.0075892	2.73911	0.00298372	1.10682
200	4-Methyl-1-pentylisobutyrate	Esters	C	10.1065	2.2956	4.97353	1.25434
291	cis-3-Hexenyl-2-methylbutyrate	Esters	C	2.01757	10.9367	0.776479	4.67999
652	8-Methyl-6-nonenoic acid	Acids	C	0.756423	3.02875	0.0692375	1.70081
221	Pentyl 3-methylbutyrate	Esters	C	0.174125	3.96946	0.0628191	2.50115
214	Amyl2-methylbutyrate	Esters	C	1.08091	0.74723	0.366093	0.246915
235	ectocarpene	alkenes	C	0.967026	1.85218	0.318871	0.919404
449	Methyl salicylate	Esters	C	1.32927	2.02999	0.42438	0.443759
343	Hexyl hexanoate	Esters	C	0.905868	1.55515	0.558841	0.543697
230	1-Hexanol	Alcohols	C	0.66346	1.15588	0.260368	0.504579
176	1-Pentanol	Alcohols	C	0.320548	0.219906	0.183522	0.0706372
261	Isopentyl hexanoate	Esters	C	0.169407	0.292441	0.0989124	0.0834786
152	Trans-​2-​Hexenal	alkenes	C	0.237263	0.241872	0.163027	0.0980881
543	β-Ionone	Terpenoids	C	0.240361	0.269743	0.109674	0.106482
648	n-Decanoic acid	Acids	C	0.188847	0.518458	0.0209146	0.189422
506	benzyl 2-methyl butyrate	Esters	C	0.573563	0.781378	0.138755	0.174336
547	4-Methylpentyl 8-methylnon-6-enoate	Esters	C	0.4671	0.352358	0.106503	0.392069
319	4-Methylpentyl 4-methylpentanoate	Esters	C	0.39665	0.345293	0.122935	0.201033
479	(3E,7E)-4,8,12-Trimethyltrideca-1,3,7,11-tetraene	alkenes	C	0.227307	0.862297	0.0915169	0.472899
220	Hexyl isobutyrate	Esters	C	0.378913	0.742131	0.125803	0.333033
427	Isocaryophillene	alkenes	C	0.307491	1.0104	0.168205	0.488425
385	α-himachalene	alkenes	C	0.296133	1.10927	0.181614	0.416779
567	13-Methyltetradecanal	Aldehydes	D	0.0049833	0.303367	0.00151407	0.243743
464	α-Cadinene	Terpenoids	D	0.00983342	0.158575	0.00187865	0.105538
509	ar-himachalene	Aromatic compound	D	0.0116895	0.269154	0.00844022	0.0980144
557	2-Cyclopentene-1-carboxylic acid, 1,3-dimethyl-2-ethyl-, ethyl ester	Esters	D	0.00923929	0.086958	0.00519067	0.0355659
583	Hexyl benzoate	Esters	D	0.0325226	0.0738501	0.00995812	0.0335151
424	Isobutyl 8-methylnonanoate	Esters	D	0.0302011	0.0741143	0.00679835	0.0257788
132	2-Heptanone	Ketones	D	0.0163253	0.0117572	0.00327388	0.0181627
401	1,1,4a-Trimethyl-5,6-dimethylenedecahydronaphthalene	alkenes	D	0.00841565	0.0544655	0.0135285	0.00710856
29	Methacrolein	Aldehydes	D	0.0302713	0.0209605	0.0107658	0.00375116
23	2-Propenal	Aldehydes	D	0.0143573	0.0180722	0.00941341	0.00333769
134	Methyl hexanoate	Esters	D	0.008076	0.0208626	0.00474244	0.00472768
160	Hexyl acetate	Esters	D	0.00598392	0.0194804	0.00306875	0.00309484
412	3,5,5,9-Tetramethyl-4a,5,6,7,8,9-hexahydro-2H-benzo[7]annulene	alkenes	D	0.00680463	0.00761061	0.0012858	0.00507514
161	2-methyl-butanoic acid butyl ester	Esters	D	0.0101588	0.00966416	0.00187938	0.00169493
141	Isopentyl isobutyrate	Esters	D	0.325965	0.0763867	0.142978	0.0063387
208	amyl butyrate	Esters	D	0.332899	0.00265726	0.032685	0.00129424
472	4-Methylvaleric acid	Acids	D	0.0699755	0.0395839	0.0298346	0.0537783
108	1-Methylpyrrole	Miscellaneous	D	0.0185941	0.0433796	0.0406249	0.090934
131	isobutyl 2-methylbutyrate	Esters	D	0.108456	0.245385	0.027231	0.0724167
528	α-Ionol	Terpenoids	D	0.0354067	0.171626	0.0197204	0.0814509
212	(2Z)-2-Penten-1-ol	Alcohols	D	0.110225	0.141716	0.0693829	0.0355791
169	Formic acid, (2-methylphenyl)methyl ester	Esters	D	0.109716	0.105042	0.0413945	0.0268242
92	Isobutyl isobutyrate	Esters	D	0.0547208	0.03282	0.00375681	0.00284237
49	2-Ethylfuran	Furans	D	0.100458	0.0515377	0.0224656	0.00547339
17	Propanal	Aldehydes	D	0.0715527	0.0334321	0.0130471	0.00634859
76	2,3-Pentanedione	Ketones	D	0.0564482	0.0696091	0.00941025	0.00566722
71	2-Butenal	Aldehydes	D	0.0715525	0.0601572	0.00840232	0.00352483
38	Isovaleraldehyde	Aldehydes	D	0.0398127	0.0100085	0.0418874	0.00444105
48	Methyl vinyl ketone	Ketones	D	0.0456791	0.024404	0.021728	0.0027164
110	3-Carene	Terpenoids	D	0.0255425	0.0194727	0.0299026	0.00395242
51	3-Pentanone	Ketones	D	0.0461858	0.0717632	0.0337212	0.0120795
106	trans-2-Pentenal	Aldehydes	D	0.0427318	0.0452064	0.037317	0.0150512
608	Hexadecanal	Aldehydes	D	0.071476	0.0243341	0.0227121	0.0213351
187	Isoamyl 2-methylbutyrate	Esters	D	0.0416326	0.0342945	0.0172885	0.0106951
Note: The content of volatiles is expressed as the relative content of the internal standard 2-octanol.
