# Supplementary material for: Integrative analysis of non-targeted metabolome and transcriptome reveals the mechanism of volatile formation in pepper fruit
Source: Front Genet. 2023 Nov 10;14:1290492. doi: 10.3389/fgene.2023.1290492 (PMC10667453; doi:10.3389/fgene.2023.1290492)
Supplement: Supplementary file 1 [file DataSheet1.ZIP › Supplementary Table/Table S5.xlsx]

## Sheet: Sheet1
Supplementary Table S4 -Summary of RNA-seq date quality
Sample	Raw reads	Clean reads	Clean bases	Error rate	Q20 (%)	Q30 (%)	GC content(%)	Map ratio of clean reads
WH-G1	47480798	46439542	6.97G	0.03	96.35	90.41	42.44	43856299(94.44%)
WH-G2	41759696	40704988	6.11G	0.03	96.83	91.37	42.28	38652554(94.96%)
WH-G3	45397590	44419336	6.66G	0.03	96.17	89.95	42.52	41946270(94.43%)
QH-G1	41207118	40336824	6.05G	0.03	96.26	90.26	42.14	35996222(89.24%)
QH-G2	52390270	51273766	7.69G	0.03	96.5	90.7	42.3	45795209(89.32%)
QH-G3	58386098	57158080	8.57G	0.03	96.6	90.83	42.36	51336778(89.82%)
WH-M1	46216128	45203296	6.78G	0.03	96.24	90.19	42.55	40204543(88.94%)
WH-M2	52808866	51633318	7.74G	0.03	96.75	91.21	42.08	46313806(89.7%)
WH-M3	52556984	50942234	7.64G	0.03	96.65	90.99	42.5	45544235(89.4%)
QH-M1	58004814	56827624	8.52G	0.03	96.44	90.53	42.02	53830950(94.73%)
QH-M2	55265108	53609076	8.04G	0.03	96.67	91.05	42.11	50871407(94.89%)
QH-M3	54945488	53824720	8.07G	0.03	96.55	90.77	42.35	51056129(94.86%)
