# Supplementary material for: Integrative analysis of non-targeted metabolome and transcriptome reveals the mechanism of volatile formation in pepper fruit
Source: Front Genet. 2023 Nov 10;14:1290492. doi: 10.3389/fgene.2023.1290492 (PMC10667453; doi:10.3389/fgene.2023.1290492)
Supplement: Supplementary file 1 [file DataSheet1.ZIP › Supplementary Table/Table S6.xlsx]

## Sheet: Sheet1
Supplementary Table S5-Genes expressed in at least one pepper sample during fruit development (FPKM >0)
Gene_id	WH-G1_count	WH-G2_count	WH-G3_count	QH-G1_count	QH-G2_count	QH-G3_count	WH-M1_count	WH-M2_count	WH-M3_count	QH-M1_count	QH-M2_count	QH-M3_count	WH-G1_fpkm	WH-G2_fpkm	WH-G3_fpkm	QH-G1_fpkm	QH-G2_fpkm	QH-G3_fpkm	WH-M1_fpkm	WH-M2_fpkm	WH-M3_fpkm	QH-M1_fpkm	QH-M2_fpkm	QH-M3_fpkm	QH-GvsWH-G_QH-G	QH-GvsWH-G_WH-G	QH-GvsWH-G_log2FoldChange	QH-GvsWH-G_pvalue	QH-GvsWHG_padj	QH-MvsWH-M_QH-M	QH-MvsWH-M_WH-M	QH-MvsWH-M_log2FoldChange	QH-MvsWH-M_pvalue	QH-MvsWH-M_padj	QH-MvsQH-G_QH-M	QH-MvsQH-G_QH-G	QH-MvsQH-G_log2FoldChange	QH-MvsQH-G_pvalue	QH-MvsQH-G_padj	WH-MvsWH-G_WH-M	WH-MvsWH-G_WH-G	WH-MvsWH-G_log2FoldChange	WH-MvsWH-G_pvalue	WH-MvsWH-G_padj	gene_chr	gene_start	gene_end	gene_strand	gene_length
Capana02g002261	76046	12787	70992	105867	44897	82255	198073	414465	291989	788210	742585	705709	4161.53	795.53	4088.35	7285.84	2327.95	3912.05	12614.6	25205.9	17132.8	40687.9	41152.9	38320.8	79900.9	52782.7	0.598138	0.371274	0.502551	694145	318140	1.12558	7.52e-05	0.000271595	730230	82160.7	3.15184	1.03e-14	9.8e-14	307365	49995.9	2.62007	1.5e-05	4.74e-05	Chr02	142627088	142628964	-	969
Capana05g000916	142981	129906	156587	235916	203777	205096	120220	317383	155938	1354	2110	3942	17076.4	17638.3	19680.5	35433.8	23059.6	21288.2	16709.5	42124.9	19968.9	152.54	255.2	467.16	215394	144745	0.573455	0.0270541	0.0617814	2315.58	209156	-6.49708	6.19e-41	1.29e-38	2438.1	221775	-6.50723	1.18e-50	1.48e-48	201957	137855	0.550891	0.156709	0.216502	Chr05	35998019	35999205	+	444
Capana06g000615	5613	37	858	112	10	18	7761	20305	14774	585996	606949	369726	198.83	1.49	31.98	4.99	0.34	0.55	319.94	799.32	561.13	19580.3	21772.5	12995.5	53.9087	2100.62	-5.28645	0.0021334	0.00679634	485045	15030	5.0122	3.83e-41	8.17e-39	509935	55.2744	13.1765	3.36e-31	1.46e-29	14518.6	1981.16	2.87344	0.0489147	0.0787699	Chr06	9499218	9500714	+	1497
Capana09g001928	141723	75177	128288	53153	87368	112072	87144	85447	78036	132150	95334	137143	4133.77	2492.88	3937.81	1949.74	2414.56	2840.98	2958.11	2769.75	2440.54	3635.97	2816	3969.29	79458	115325	-0.53743	0.0568321	0.114795	112944	88660.9	0.349244	0.0840856	0.139227	118900	81937	0.53715	0.0206876	0.0368193	85744.2	109593	-0.354046	0.168927	0.230843	Chr09	216397870	216401382	-	1818
Capana08g002538	55529	52645	59115	37216	72555	90587	88096	105619	131298	15436	16033	25172	5673.52	6115.04	6356.14	4781.95	7023.93	8043.85	10475.1	11992.6	14383.9	1487.7	1658.92	2552.02	62455.3	56425.9	0.146486	0.535518	0.657049	17630.9	114161	-2.6949	4.93e-23	2.32e-21	18560.3	64424.4	-1.7954	6.2e-09	2.98e-08	110408	53753.3	1.03842	1.23e-08	5.96e-08	Chr08	148449438	148450249	+	519
Capana04g001289	7058	8979	9797	22903	32003	38383	145822	197273	219954	16809	16589	33106	445.56	644.4	650.84	1818.26	1914.22	2105.84	10713.1	13839.7	14888	1000.94	1060.52	2073.77	29763.7	8754.52	1.76549	1.42e-17	4.09e-16	20706.5	197786	-3.25579	2.5e-22	1.07e-20	21806.5	30681.8	-0.492632	0.132788	0.188065	191246	8348.42	4.51781	3.95e-74	1.76e-71	Chr04	43119708	43120887	+	840
Capana02g002739	362	511	2888	38	144	521	574	21674	836	238779	206003	228651	36.99	59.36	310.52	4.88	13.94	46.26	68.25	2460.99	91.58	23013.2	21315	23181.4	204.826	1268.36	-2.62935	0.00579133	0.0163879	208876	8153.83	4.67901	NA	1	219793	211.389	10.0196	1.76e-52	2.4e-50	7848.57	1205.83	2.70237	NA	1	Chr02	149870177	149870873	+	519
Capana07g002410	87674	32222	75625	19570	48413	59318	45338	24305	38682	51093	27305	79583	2213.87	925	2009.6	621.46	1158.3	1301.76	1332.34	682.05	1047.31	1217	698.23	1994.04	39203.6	64995	-0.729334	0.0939085	0.172299	48937.6	38357.2	0.351447	0.398966	0.50035	51570.2	40456	0.350171	0.430486	0.508397	37129.6	61682.5	-0.732299	0.0803616	0.121789	Chr07	220001798	220005914	-	2100
Capana09g000222	2044	690	1452	10255	2154	1063	37450	125549	67174	96445	106404	109476	62.18	23.86	46.49	392.36	62.09	28.11	1325.94	4244.77	2191.23	2767.77	3278.22	3304.87	5145.09	1388.94	1.88909	0.0311465	0.0695613	97163.4	80876	0.264698	0.516188	0.6118	102216	5278.75	4.27532	NA	1	78082.2	1317.8	5.88868	1.4e-29	6.43e-28	Chr09	7051342	7057438	+	1743
Capana01g001487	68661	33980	54627	43282	72580	76691	6070	20151	4526	21953	23591	57573	3152.3	1773.58	2639.3	2499.01	3157.3	3060.04	324.32	1028.14	222.8	950.73	1096.84	2622.83	61055	52473.5	0.218522	0.423145	0.553643	32155.3	10886	1.56257	0.00909571	0.0207938	33873.8	62961.2	-0.894299	0.0300177	0.051178	10502.2	49855.1	-2.24705	0.000117223	0.000324387	Chr01	47706890	47708044	+	1155
Capana04g000100	38777	15906	63870	27480	50133	64741	20410	23107	22106	26724	30493	48586	3115.52	1452.87	5400.27	2776.61	3816.45	4520.65	1908.4	2063.18	1904.37	2025.37	2481.04	3873.47	44478.8	39555.8	0.169229	0.728166	0.813634	32969.7	23154.5	0.509848	0.0662801	0.114099	34707.4	45875.5	-0.402498	0.211043	0.279892	22390	37547	-0.74585	0.106205	0.154685	Chr04	1121088	1122301	+	660
Capana08g001533	33625	19641	38319	42702	57015	65151	37689	29416	39333	17326	18848	15527	3516.85	2335.42	4217.64	5616.72	5650.17	5922.14	4587.51	3419.11	4410.97	1709.38	1996.34	1611.43	52898.5	30652.7	0.787205	0.00292372	0.00899302	16071.3	37569.7	-1.22509	3.96e-10	3.15e-09	16901.7	54524.3	-1.68974	5.25e-33	2.57e-31	36351	29135.7	0.319199	0.266022	0.338332	Chr08	132274888	132277060	+	507
Capana11g000123	32002	25328	34006	29858	37036	36814	42135	33768	42367	31650	28487	26981	1237.77	1113.71	1384.14	1452.33	1357.27	1237.49	1896.6	1451.46	1757.01	1154.74	1115.8	1035.51	33687.6	30711.1	0.133424	0.401231	0.532924	27021.5	41770	-0.628357	0.000224257	0.000739857	28426.9	34715.9	-0.288302	0.0305215	0.0519379	40412.4	29231.2	0.46728	0.0121637	0.0226995	Chr11	3474569	3478567	-	1371
Capana06g001009	25538	12062	24507	21203	31306	36811	55838	44524	56629	28508	24834	38468	2950.35	1584.22	2979.48	3080.54	3426.85	3695.99	7507.37	5716.36	7014.73	3106.72	2905.44	4409.81	28417.5	20718.7	0.455843	0.131323	0.225756	28517	55438	-0.959052	5.44e-05	0.000201642	30021.5	29297.4	0.0352056	0.876095	0.903745	53636.9	19679.5	1.44652	3.13e-06	1.09e-05	Chr06	17590584	17597259	+	459
Capana08g001524	57615	6314	123889	62138	46366	54358	1443	2703	2578	13821	14002	11507	4447.12	554.06	10063.3	6031.75	3390.96	3646.47	129.62	231.86	213.36	1006.31	1094.49	881.33	54626.8	62336.5	-0.190477	0.816201	0.878589	12213.7	2358.4	2.37254	1.6e-18	4.25e-17	12845.5	56229.3	-2.13004	2.88e-14	2.6e-13	2279.44	59057.1	-4.69535	6.5e-09	3.26e-08	Chr08	132180955	132183242	+	687
Capana02g001122	38053	15679	31397	20586	21110	25180	25321	22611	24774	48680	66162	48081	1283.62	601.28	1114.55	873.3	674.71	738.19	994.03	847.63	896.04	1548.98	2260.13	1609.36	21837.3	28334.3	-0.375783	0.262372	0.387732	50780	25688.6	0.983128	5.23e-06	2.3e-05	53385.5	22495.3	1.24685	3.11e-08	1.38e-07	24848.9	26901.2	-0.114499	0.72265	0.776077	Chr02	110631550	110635200	+	1572
Capana12g002146	53974	24922	45650	18038	37064	34394	26398	29932	26537	25232	22285	37907	3159.05	1658.3	2811.74	1327.71	2055.44	1749.52	1798.1	1946.91	1665.36	1393.06	1320.88	2201.53	28178.8	41520.8	-0.559214	0.0820859	0.15472	26547.9	29268.7	-0.140759	0.581585	0.670711	27952.3	29070.5	-0.0566098	0.845595	0.879947	28300.7	39437.1	-0.478724	0.0984018	0.144997	Chr12	200629900	200632705	-	906
Capana03g001534	77971	9187	57372	36592	36063	51676	4807	23613	9810	9842	15858	45773	4227.6	566.3	3273.59	2495.11	1852.69	2435.09	303.32	1422.82	570.31	503.38	870.74	2462.66	40313.7	47541	-0.237909	0.711292	0.801097	22366.8	13432.7	0.735603	0.262754	0.356816	23567.9	41528	-0.817264	0.130747	0.185674	12961.3	44995.7	-1.79558	0.0192488	0.0343568	Chr03	28751128	28754910	+	978
Capana00g003542	34436	17525	43412	18968	33298	45722	27531	23325	29536	32888	26289	42044	1060.42	613.53	1406.82	734.57	971.55	1223.65	986.64	798.23	975.22	955.33	819.82	1284.71	30597.8	31869.2	-0.0587249	0.874993	0.919885	31410.6	28365.2	0.147129	0.527683	0.621891	33070.4	31556.5	0.067577	0.810474	0.850985	27442	30274.3	-0.141719	0.677997	0.737823	Chr00	558331276	558336571	-	1722
Capana04g000086	79989	68039	118607	10030	50347	36068	610	1074	943	916	856	714	1713.78	1657.27	2674.23	270.25	1022.07	671.6	15.21	25.57	21.66	18.51	18.57	15.18	29369	89739.3	-1.61143	0.000974368	0.00337667	771.171	923.04	-0.259467	0.315668	0.414443	811.126	30344.7	-5.22539	1.79e-31	7.88e-30	892.111	85405.3	-6.58085	1.75e-98	2.24e-95	Chr04	950251	957913	+	2475
Capana03g002170	7073	1268	5210	2252	990	1612	14084	37559	18175	94492	127633	56390	412.61	84.09	319.84	165.21	54.72	81.73	956.17	2434.94	1136.83	5199.7	7540.1	3264.16	1671.61	4469.42	-1.4191	0.0271456	0.0619426	86730.3	24604.6	1.8176	3.65e-05	0.000139385	91122.7	1718.85	5.72867	1.12e-33	5.78e-32	23757.2	4233.29	2.48847	5.17e-05	0.000150867	Chr03	50219352	50221167	-	909
Capana12g000742	34537	12897	17724	48731	24531	47571	22664	21479	19729	45476	49201	16747	1318.51	559.75	712.07	2339.62	887.35	1578.36	1006.94	911.28	807.58	1637.67	1902.17	634.41	40661.4	21622.4	0.911115	0.0562622	0.113916	34567.8	22604.1	0.612842	0.120395	0.187712	36318.7	41830.1	-0.203821	0.67758	0.738727	21861.4	20523	0.0911264	0.801351	0.84247	Chr12	21025144	21034029	+	1389
Capana11g000143	36	67	15	1377	271	27	36277	126647	58451	48969	42310	26558	2.14	4.53	0.94	103.06	15.28	1.4	2512.61	8376.36	3729.91	2749.1	2550.02	1568.38	652.961	40.4643	4.01247	0.000597194	0.00217115	36479.9	77881.1	-1.09417	0.0163557	0.0346989	38359.9	669.685	5.84026	1.75e-05	5.37e-05	75176.5	38.7448	10.9249	2.54e-65	8.39e-63	Chr11	3729884	3732515	+	891
Capana00g004150	10344	6672	9469	6291	12217	11285	89449	44821	80490	17904	13936	24269	1536.46	1126.67	1480.13	1175.15	1719.4	1456.8	15462.4	7398.63	12819.1	2508.59	2096.27	3576.98	9415.12	8875.18	0.0852568	0.710577	0.800594	17412.4	75981.6	-2.12553	3.84e-10	3.06e-09	18334.9	9711.95	0.916704	0.000901084	0.00211118	73557.9	8441	3.12338	2.73e-21	6.16e-20	Chr00	618241635	618243033	+	357
Capana06g000767	26513	8830	23367	41225	37340	43120	11744	70842	17998	9167	10673	18909	3905.32	1478.66	3622.12	7636.62	5211.37	5520.03	2013.19	11596.5	2842.54	1273.71	1592.07	2763.75	40199.1	19496.1	1.04396	0.0121878	0.0313177	12081	35446.4	-1.5529	0.0120255	0.0265524	12719.9	41397.6	-1.70246	9.05e-07	3.32e-06	34180.8	18496.6	0.88592	0.201461	0.268012	Chr06	12278712	12279471	-	360
Capana02g000611	5237	1890	5463	106023	78518	73793	3278	14599	6947	2698	1711	3315	106.65	43.76	117.07	2715.2	1514.99	1305.99	77.69	330.38	151.68	51.83	35.28	66.98	87719.9	4187.64	4.38866	1.2e-20	5.49e-19	2392.06	8715.89	-1.86539	0.000202707	0.000675185	2519.32	90280.5	-5.16329	4.59e-43	3.97e-41	8411.87	3973.89	1.08185	0.0670828	0.104035	Chr02	76767922	76773578	+	2604
Capana07g000830	1976	1330	2280	5098	4287	4460	35918	52618	43748	52900	50882	47093	32.55	24.91	39.53	105.61	66.91	63.85	688.59	963.28	772.72	822.02	848.83	769.78	4627.29	1873.46	1.30422	2.66e-05	0.000126003	46836.5	46611.8	0.00693723	0.971104	0.979513	49268.8	4764.14	3.37066	4.26e-41	3.26e-39	45055.8	1781.74	4.66025	1.75e-73	7.57e-71	Chr07	102070808	102096849	+	3219
Capana04g000836	25693	31108	23050	11806	18699	23819	28050	32887	29379	22135	21654	24981	651.57	896.87	615.15	376.52	449.31	524.97	827.85	926.85	798.85	529.51	556.11	628.62	17135.2	27069	-0.659623	0.00417639	0.0123168	21368.7	31882.3	-0.577263	0.000242133	0.000793544	22485.1	17668.5	0.347719	0.0665445	0.103444	30827	25826.7	0.255343	0.238595	0.308958	Chr04	16316338	16322758	-	2091
Capana07g000216	34530	5768	18615	24617	15996	21668	23473	35194	26402	31972	30862	21461	1442.9	274.01	818.59	1293.65	633.33	786.91	1141.5	1634.35	1182.93	1260.25	1305.99	889.86	20964.1	19377.9	0.113484	0.84872	0.901864	26146.8	30006.5	-0.19864	0.430389	0.530873	27494.6	21573.7	0.349915	0.287186	0.362672	29001.7	18347.7	0.660527	0.234683	0.304709	Chr07	9708646	9709914	+	1269
Capana10g002229	13	10	2	1	8	0	2466	66808	8199	88976	84570	39266	0.71	0.62	0.12	0.07	0.42	0	157.54	4075.58	482.58	4607.27	4701.29	2138.81	2.8186	8.40397	-1.56563	0.300415	0.429144	65927.6	27291.9	1.2724	NA	1	69297.1	2.91733	14.5099	6.89e-98	5.08e-95	26284.7	8.00979	11.6801	1.77e-17	2.62e-16	Chr10	201029604	201034583	+	966
Capana12g002786	54786	40732	81369	12559	38570	29624	2284	2278	2962	4915	5721	8013	6247.65	5280.71	9764.92	1801.13	4167.51	2936	303.12	288.69	362.17	528.71	660.69	906.72	25053.3	59416.4	-1.24584	0.00147572	0.00487682	5810.44	2647.52	1.13395	9.7e-06	4.09e-05	6115.35	25866	-2.08059	1.05e-08	4.94e-08	2561	56515.1	-4.46384	3.04e-52	5.22e-50	Chr12	227911020	227912266	-	465
Capana00g003675	24962	1706	18911	15305	6509	13296	3279	5195	3604	67996	69109	49243	248.86	19.34	198.4	191.89	61.48	115.2	38.04	57.56	38.52	639.44	697.72	487.13	11950	14962.3	-0.324347	0.689538	0.784269	57848.9	4261.69	3.76279	1.44e-47	4.25e-45	60829.9	12289.3	2.30744	2.97e-08	1.32e-07	4118.47	14152.7	-1.7809	0.0178279	0.0320497	Chr00	574742677	574759001	+	5319
Capana00g004442	23730	18832	24201	14392	27368	32258	13431	11590	13102	31559	26852	35832	641.36	578.64	688.33	489.18	700.85	757.71	422.45	348.11	379.68	804.58	734.95	960.96	23167.9	22449.9	0.0454646	0.838034	0.894648	29246.5	13470.2	1.11849	9.65e-10	7.32e-09	30783.1	23897.3	0.365246	0.122038	0.174947	13030.6	21369.5	-0.713664	5.84e-06	1.96e-05	Chr00	643946212	643948173	+	1962
Capana08g002337	27140	20321	26317	21796	27589	35789	16250	17949	17277	19946	18834	19604	742.6	632.12	757.78	750.01	715.26	851.06	517.45	545.79	506.87	514.81	521.88	532.26	27254.8	24784.6	0.137063	0.388052	0.519623	18126.7	18167.3	-0.00322287	0.978456	0.985136	19071.4	28090.1	-0.558676	2.32e-05	7e-05	17568	23586.8	-0.425049	0.0023368	0.00508488	Chr08	145003310	145010376	+	1938
Capana02g002588	78516	33302	30226	46695	37273	26698	1768	2270	2948	3325	1750	3063	13606.2	6560.82	5512.16	10176.3	6120.02	4020.89	356.56	437.16	547.76	543.52	307.11	526.69	37819.7	47193.8	-0.319478	0.511338	0.635765	2512.52	2450.13	0.0362677	0.903705	0.931489	2646.01	38926.2	-3.87881	4.73e-22	1.02e-20	2369.53	44820.9	-4.24147	9.53e-26	3.28e-24	Chr02	147702956	147703489	+	306
Capana09g001688	62233	54154	64101	30360	22206	24914	98	1460	9	118	63	396	2813.34	2783.19	3049.51	1726.02	951.16	978.84	5.16	73.35	0.44	5.03	2.88	17.76	26094.6	60787.7	-1.22007	3.99e-05	0.000182645	179.548	555.077	-1.62833	0.328423	0.427767	189.382	26858.1	-7.14803	2.14e-30	8.72e-29	534.355	57886.9	-6.75929	NA	1	Chr09	195190042	195192684	-	1173
Capana06g003009	3867	1379	3652	11958	8276	7806	42576	28071	43363	33617	38050	36459	123.16	49.93	122.4	478.95	249.74	216.06	1578.05	993.53	1480.78	1009.93	1227.21	1152.19	9574.3	2957.96	1.69446	0.000382146	0.00145353	33642.2	40255.8	-0.258929	0.270192	0.365103	35387.2	9852.1	1.84483	5.84e-08	2.5e-07	38959.3	2806.91	3.79484	1.94e-20	4e-19	Chr06	216454291	216468243	-	1665
Capana03g001752	47108	3667	21790	5	1	0	8	19	6	84127	79850	19186	1616.84	143.08	787.03	0.22	0.03	0	0.32	0.72	0.22	2723.67	2775.39	653.41	2.34831	23727.2	-13.3703	7.38e-19	2.57e-17	56673.2	11.688	12.2449	9.43e-89	1.74e-85	59540	2.40835	14.6891	3.2e-33	1.59e-31	11.283	22433.6	-10.9577	7.81e-41	7.29e-39	Chr03	34560829	34562373	-	1545
Capana03g004084	6387	6889	6139	5973	11958	6933	35446	23320	40416	26922	20607	63721	232.29	284.84	234.96	273.2	412.08	219.14	1500.31	942.56	1576.09	923.63	758.99	2299.63	7988.18	6565.52	0.28298	0.312812	0.44193	34609.9	34956.6	-0.0143834	0.974131	0.981727	36473.7	8240.67	2.14602	4.79e-06	1.59e-05	33832.8	6259.64	2.43429	5.07e-20	9.94e-19	Chr03	245559308	245561659	-	1458
Capana00g005089	33482	22675	30921	15059	24284	33892	14046	10039	13132	19294	16144	21533	867.77	668.12	843.36	490.83	596.34	763.41	423.66	289.15	364.93	471.7	423.72	553.77	22969.9	29203.3	-0.346356	0.147097	0.246902	17675.9	13158.5	0.425798	0.0519765	0.0929283	18604.8	23685.9	-0.348395	0.136015	0.191945	12732.6	27780.5	-1.12556	6.91e-07	2.65e-06	Chr00	710746934	710754209	+	2046
Capana11g000125	25685	21448	25370	14248	20186	23585	15999	18164	14089	24897	24066	24555	658.93	625.54	684.92	459.68	490.67	525.85	477.66	517.86	387.55	602.5	625.23	625.08	18517.3	24401.9	-0.398067	0.000641001	0.00231467	22831.1	17072.3	0.419356	0.0167508	0.0354014	24019.9	19089	0.331422	0.00427179	0.00883082	16506.1	23234.1	-0.493257	0.00446403	0.00914948	Chr11	3522904	3528189	-	2067
Capana08g001718	32966	12402	20929	35994	27397	54603	12455	24871	11610	1298	1358	15079	827.7	354	552.99	1136.53	651.76	1191.48	363.93	693.96	312.55	30.74	34.53	375.67	38278.8	22019	0.797784	0.0495298	0.102481	5550.62	17300	-1.64006	0.149018	0.224401	5858.28	39416.7	-2.75027	NA	1	16708.9	20899.4	-0.322861	0.465145	0.540117	Chr08	135197453	135200824	-	2112
Capana06g000896	26811	19485	21456	31179	34701	42523	12261	9802	14873	12738	13355	11526	1639.81	1354.85	1381	2398.2	2010.96	2260.32	872.73	666.24	975.36	734.9	827.19	699.51	35124	22748.2	0.626673	0.000136096	0.000565967	11689.5	13007.1	-0.1541	0.455647	0.555406	12294.6	36189.6	-1.55753	4.47e-25	1.25e-23	12585.9	21650.1	-0.782575	0.000280133	0.000726482	Chr06	15397333	15400809	+	867
Capana03g001333	4645	3769	5409	2916	4688	3010	50437	41207	94304	10602	11978	12868	558.53	515.23	684.45	440.95	534.11	314.55	7058	5506.43	12158.4	1202.53	1458.56	1535.34	3448.61	4649.61	-0.431194	0.100057	0.181361	11032.4	65026	-2.55928	2.57e-15	4.27e-14	11606.7	3555.78	1.70679	9.88e-12	6.6e-11	62935.6	4425.57	3.82994	3.02e-28	1.26e-26	Chr03	24148609	24151537	-	441
Capana01g002050	32397	18833	28693	9166	23476	25018	13718	14950	12563	18683	15644	30646	812.26	536.81	757.06	289.01	557.69	545.14	400.27	416.55	337.73	441.86	397.21	762.42	17828.7	26737.4	-0.584622	0.0777137	0.148224	20191.4	14580.9	0.469662	0.113466	0.178788	21264.3	18399.8	0.208706	0.574109	0.64579	14098.8	25418.6	-0.850331	0.000215595	0.000569131	Chr01	96702795	96706752	-	2115
Capana00g004772	16660	15667	15356	21786	33272	31347	16766	30698	18730	13871	12535	14247	384.44	411	372.9	632.22	727.46	628.65	450.25	787.22	463.42	301.93	292.92	326.22	27718.1	16084.1	0.785218	1.19e-11	1.44e-10	12618.2	23354.3	-0.888189	0.00115305	0.00329378	13277.7	28577.4	-1.10588	1.4e-16	1.66e-15	22563.5	15324.8	0.558127	0.0475302	0.0768259	Chr00	668021809	668025170	+	2298
Capana08g001508	325	21	321	3150	606	327	1920	7228	5650	72797	82964	64977	15.91	1.17	16.54	193.97	28.11	13.92	109.41	393.3	296.62	3362.27	4113.76	3156.93	1563.78	219.495	2.83238	0.0087381	0.0235031	68650.9	5172.47	3.73033	5.99e-18	1.46e-16	72190.7	1604.22	5.49204	NA	1	4995.62	207.68	4.58782	4.51e-08	2.03e-07	Chr08	131950430	131954981	-	1083
Capana01g000359	27	5	15	153	115	3	26145	57105	45057	43491	46853	17854	2.19	0.46	1.28	15.6	8.83	0.21	2467.07	5145.58	3917.14	3326.36	3847.14	1436.45	98.1152	15.4761	2.66056	0.0259023	0.0595597	33571.1	45045	-0.424149	0.313775	0.412368	35275.2	100.917	8.45071	8.69e-11	5.2e-10	43522.7	14.657	11.5239	1.95e-110	3.84e-107	Chr01	6680308	6681740	+	654
Capana03g001749	593	9	3934	23686	9178	6893	23736	57139	33261	31531	29667	15182	20.59	0.36	143.77	1034.42	301.99	208.03	959.27	2205.12	1238.46	1032.87	1043.31	523.15	14392.1	1514.82	3.24801	0.0548537	0.111621	23663.7	40179.6	-0.763791	0.0560849	0.0989758	24875.7	14786.6	0.750489	0.207561	0.276018	38806.4	1435.92	4.75621	0.00330263	0.00698029	Chr03	34448376	34449902	-	1527
Capana03g004083	15479	16115	16563	9168	19187	18659	19615	21881	24223	19404	16362	36754	562.97	666.32	633.93	419.33	661.2	589.79	830.24	884.4	944.62	665.7	602.64	1326.42	14757.1	16270.7	-0.140787	0.519041	0.642257	22551.8	23145	-0.0374645	0.910542	0.936656	23754.9	15224.5	0.641799	0.0814572	0.123523	22383.6	15507.2	0.529529	0.000200526	0.000532357	Chr03	245526541	245529312	-	1458
Capana09g002077	39315	30721	43586	5367	4375	5279	754	2875	1089	30273	35989	31913	2080.61	1848.32	2427.4	357.2	219.38	242.8	46.44	169.09	61.79	1511.25	1928.77	1675.84	4993.29	38196	-2.93557	2.1e-28	2.35e-26	30559.3	1661.91	4.20069	1.69e-19	5.05e-18	32139.8	5140.96	2.64447	6.31e-26	1.86e-24	1603.75	36351.5	-4.50247	2.39e-19	4.35e-18	Chr09	228299562	228300563	+	1002
Capana00g003598	7425	829	7218	41519	35624	41457	16211	43541	17143	7701	6558	5864	257.34	32.66	263.26	1809.67	1169.85	1248.74	653.87	1677.05	637.06	251.77	230.17	201.67	39337	5100.28	2.94721	1.68e-05	8.24e-05	6235.43	27152	-2.1225	1.51e-07	8.39e-07	6559.53	40504.6	-2.62638	2.05e-28	7.34e-27	26211.9	4828.21	2.44063	0.000948217	0.00223142	Chr00	566199469	566203238	-	1530
Capana06g002575	28806	20583	27548	16938	31252	35214	10845	10426	11877	11156	10281	10574	1134.01	921.19	1141.26	838.57	1165.71	1204.79	496.86	456.13	501.33	414.27	409.87	413.05	26207.8	25825.6	0.0212293	0.921295	0.951182	9934.92	11693	-0.235068	0.0525479	0.0937846	10452.6	27031.3	-1.37081	1.14e-12	8.57e-12	11310.2	24572.5	-1.11943	1e-12	8.14e-12	Chr06	178392912	178394335	-	1347
Capana07g002488	18365	19971	15811	15661	18699	38584	13957	10551	20889	16655	14169	19784	2369.46	2929.32	2146.74	2541.09	2285.9	4326.44	2095.66	1512.83	2889.75	2026.98	1851.29	2532.83	22848.4	18317.9	0.31887	0.305531	0.434312	15708	15931.3	-0.0203687	0.943467	0.959173	16534.4	23549.5	-0.510252	0.0968957	0.143592	15418.6	17468.1	-0.180045	0.551262	0.622316	Chr07	221307315	221309039	-	411
Capana01g003323	19671	8491	20324	14011	15064	19090	15667	25574	20239	21279	20537	22760	1007.83	494.57	1095.8	902.76	731.27	850.02	934.15	1456.12	1111.82	1028.39	1065.55	1157.08	15619	16159.8	-0.0491308	0.887432	0.928509	20059.2	21649.7	-0.110087	0.619522	0.703105	21106.2	16091.8	0.391385	0.0108126	0.0205158	20923.8	15343.9	0.44747	0.223874	0.292752	Chr01	223307619	223312435	-	1035
Capana00g000900	11212	7853	10602	8080	13479	13556	28584	41862	39999	17775	15635	13605	516.1	410.95	513.57	467.74	587.88	542.31	1531.23	2141.44	1974.16	771.8	728.83	621.41	11163.6	9955.05	0.165346	0.355209	0.486473	14573.7	38843.9	-1.41432	6.09e-12	6.22e-11	15330.3	11512	0.41318	0.014802	0.0272343	37551.7	9471.26	1.98723	5.15e-21	1.12e-19	Chr00	311536745	311538345	+	1152
Capana08g002632	20830	19368	25514	9292	14898	10478	24905	11324	21266	18944	21079	23475	507.84	536.83	654.61	284.9	344.15	222.02	706.64	306.82	555.92	435.67	520.44	567.91	11225.2	22152.5	-0.98075	2.02e-05	9.76e-05	19760.6	20359.7	-0.0430921	0.895005	0.924894	20790.5	11574.1	0.845037	0.000218139	0.000568439	19712.3	21097	-0.0979413	0.778267	0.822869	Chr08	150049352	150051526	+	2175
Capana08g000991	22170	17713	19634	18837	19870	52379	6621	7877	7876	13192	10844	20921	309.54	281.16	288.48	330.75	262.86	635.58	107.58	122.22	117.91	173.74	153.32	289.84	28364.6	20016.8	0.502895	0.169417	0.276072	13967.2	7884.47	0.82495	0.00370203	0.00936518	14709.1	29231.4	-0.990825	0.0166396	0.0302794	7624	19057.2	-1.32171	1.33e-26	4.95e-25	Chr08	123380916	123385053	-	3798
Capana12g001551	11777	11634	10676	10026	9565	21643	8249	11926	9664	35577	32227	43903	297.38	333.98	283.7	318.38	228.85	474.97	242.41	334.67	261.65	847.42	824.1	1100.04	13046.4	11509	0.180919	0.557582	0.676486	34696.8	10519.3	1.72176	9.61e-15	1.46e-13	36519.8	13441.6	1.44195	4.84e-06	1.61e-05	10168.1	10968.7	-0.109322	0.578319	0.647994	Chr12	120489214	120494649	+	2100
Capana09g002238	15462	11323	15053	13593	23461	23173	13793	28711	22470	20576	15612	12116	698.98	581.93	716.12	772.79	1004.91	910.44	725.66	1442.41	1089.16	877.43	714.72	543.49	19120	14049.6	0.444582	0.0122038	0.0313534	14934.8	22823.8	-0.611857	0.0549284	0.0973626	15709.9	19718.1	-0.327859	0.16854	0.230943	22053.2	13369.2	0.722076	0.0161954	0.0293893	Chr09	234969830	234971002	+	1173
Capana04g000110	6254	5453	5797	11063	7330	16573	21909	34285	31527	26702	25965	22361	155.48	154.12	151.66	345.88	172.66	358.08	633.87	947.22	840.38	626.18	653.7	551.61	11378.1	5896.06	0.948406	0.00338973	0.0102362	23289.4	30843.9	-0.405318	0.0590288	0.103342	24496.3	11713.9	1.06437	0.000774407	0.00183611	29815	5615.53	2.40855	6.14e-32	3.34e-30	Chr04	1231018	1234121	+	2133
Capana02g002310	8060	3653	3503	14823	16798	13388	11817	30926	13755	37560	25224	31646	161.89	83.42	74.05	374.43	319.69	233.71	276.23	690.33	296.24	711.65	513.08	630.74	14876.9	5062.64	1.55505	4.64e-05	0.000209715	29202.3	19930.9	0.551074	0.156391	0.233286	30737.9	15326.7	1.00404	6.23e-05	0.000176249	19243.4	4809.38	2.00041	3.73e-05	0.000111432	Chr02	143088022	143092182	-	2640
Capana00g002739	5463	491	3621	5349	3102	2576	13438	50361	23584	41218	39204	21585	146.53	14.97	102.21	180.43	78.83	60.05	419.47	1501.16	678.26	1042.86	1064.88	574.48	3845.6	3142.55	0.291162	0.70454	0.795834	31614.2	30721.4	0.0413266	0.930768	0.950375	33235.6	3955.13	3.07113	3.07e-11	1.94e-10	29653.2	2972.9	3.3182	1.68e-05	5.26e-05	Chr00	495012419	495019492	+	1977
Capana06g000722	26163	34007	18810	10863	15528	20753	12324	11873	14687	10992	11042	20547	1058.24	1563.78	800.66	552.57	595.1	729.53	580.12	533.7	636.96	419.39	452.3	824.67	14935.6	26828.8	-0.845	0.00429092	0.0126143	13257.1	13699.3	-0.0473384	0.876333	0.910656	13959.8	15397.4	-0.14143	0.657433	0.72073	13251.5	25616.6	-0.950908	0.00133678	0.00305837	Chr06	11522532	11525650	-	1311
Capana02g002621	18969	16044	55911	19737	40007	50577	402	267	377	996	955	2012	855.34	822.46	2653.09	1119.22	1709.26	1982.03	21.1	13.38	18.23	42.36	43.61	90.02	34292.6	30582.1	0.165217	0.751493	0.8315	1233.77	369.811	1.73828	2.53e-06	1.17e-05	1299.44	35376.2	-4.76687	1.55e-35	8.76e-34	357.882	29076.6	-6.3443	4.53e-35	2.95e-33	Chr02	148184604	148186877	-	1176
Capana04g001288	17585	35579	17092	6118	20460	17410	5556	31440	15969	11588	14692	11651	2750.7	6327.08	2813.56	1203.52	3032.4	2366.82	1011.42	5465.38	2678.32	1709.84	2327.34	1808.41	13541.9	24062.5	-0.829319	0.0771736	0.147308	11813.8	18558.3	-0.651601	0.210334	0.297416	12422.2	13982.7	-0.170781	0.633501	0.700032	17909.6	23020.6	-0.362187	0.5622	0.632749	Chr04	43112158	43113095	+	339
Capana08g001658	16989	19090	13690	13400	32080	23991	16368	14932	20575	12814	7856	12985	679.4	867.9	576.13	673.91	1215.54	833.82	761.77	663.61	882.23	483.38	318.15	515.27	21865.7	16850.2	0.375933	0.196151	0.309525	10409.1	18260.3	-0.810864	0.0012517	0.00354636	10960.7	22564.9	-1.04176	0.000761176	0.00180822	17665.7	16073	0.136328	0.563392	0.633897	Chr08	134300182	134302702	+	1326
Capana06g000348	26468	23513	39629	20031	19451	33298	10154	7883	9893	4073	4571	4081	1509.17	1524.17	2377.9	1436.36	1050.85	1650.06	673.79	499.51	604.82	219.07	263.94	230.9	23383.8	30179.1	-0.368041	0.213616	0.331505	3958.06	9868.81	-1.3181	3.44e-12	3.63e-11	4162.96	24089.5	-2.53274	7.32e-29	2.7e-27	9548.36	28726.5	-1.58907	3.71e-09	1.93e-08	Chr06	4901636	4902565	-	930
Capana08g002064	5470	2477	5204	14135	5531	6538	16528	42773	23291	20533	23339	35755	174.52	89.85	174.73	567.16	167.21	181.29	613.71	1516.62	796.79	617.97	754.1	1131.98	9283.89	4384.59	1.0822	0.0518459	0.106421	24809	29077.4	-0.229037	0.563294	0.654618	26115	9541.3	1.4527	0.00473256	0.00968835	28079.9	4164.04	2.75345	3.84e-10	2.27e-09	Chr08	140618788	140623043	+	1662
Capana06g001609	61177	70341	59815	444	506	609	0	13	0	246	263	2670	9403.06	12291.3	9675.06	85.82	73.69	81.35	0	2.22	0	35.67	40.94	407.22	504.714	64780.2	-7.00496	0	0	994.873	4.59432	7.7585	NA	1	1049.94	520.05	1.01359	NA	1	4.42025	61781.4	-13.7701	6.96e-14	6.61e-13	Chr06	40949148	40950134	+	345
Capana01g002025	12803	9084	11491	11383	13769	14664	15024	14896	15648	28808	25640	20346	374.67	302.22	353.89	418.93	381.79	372.96	511.68	484.45	491	795.25	759.87	590.82	12913.6	11202.5	0.204972	0.190097	0.301853	23181.6	16086.1	0.52717	0.00330367	0.00847732	24382.1	13307.3	0.873653	8.61e-07	3.17e-06	15558.2	10659.3	0.545512	0.000176303	0.000472349	Chr01	94134627	94138541	-	1812
Capana12g001239	13180	9434	11299	11062	12692	22635	13906	17051	14224	21628	18776	26115	396.88	322.96	358.05	418.91	362.12	592.36	487.32	570.6	459.25	614.33	572.56	780.3	14690.1	11383.7	0.367895	0.141564	0.23936	20651.6	15954.6	0.372286	0.0659863	0.113685	21737.8	15138.9	0.521917	0.0459272	0.0745719	15424.9	10832.6	0.509855	0.00291587	0.00622763	Chr12	63806172	63813236	+	1761
Capana12g001147	20062	9523	20237	6691	10938	17481	18983	8515	16773	19910	17508	23609	961.01	518.6	1020.14	403.08	496.44	727.75	1058.25	453.29	861.49	899.64	849.31	1122.18	10928.9	16623.9	-0.605074	0.0991693	0.179993	18947.4	15668.1	0.274168	0.411369	0.512152	19942.9	11270	0.823307	0.00312646	0.00662985	15170.4	15789.9	-0.0577647	0.889578	0.913674	Chr12	49477853	49479263	-	1107
Capana04g001093	8094	7555	8629	1864	3186	1158	7387	52208	18968	29920	26826	24283	561.05	595.36	629.45	162.49	209.25	69.76	595.91	4021.74	1409.76	1956.35	1883.1	1670.22	2046.92	8186.58	-1.99994	8.25e-07	5.04e-06	25127.6	27586.2	-0.134679	0.814398	0.862655	26433.1	2110.79	3.64664	1.56e-20	2.87e-19	26608	7798.21	1.77064	0.00435056	0.00894055	Chr04	30323820	30326265	+	765
Capana02g003348	8575	7600	8186	4208	8279	8021	16602	21474	21734	28705	22527	33754	399.92	402.96	401.77	246.81	365.85	325.11	901.1	1112.99	1086.84	1262.83	1063.95	1562.06	6462.3	8207.99	-0.344786	0.0673752	0.131778	26358.9	21050.6	0.324425	0.131956	0.202985	27749.3	6666.2	2.0574	2.28e-17	2.97e-16	20353.7	7817.79	1.38047	3.26e-21	7.29e-20	Chr02	159380713	159383112	+	1137
Capana02g002017	10595	3217	9096	9395	7160	8338	20733	26116	23443	21629	22924	24794	574.46	198.3	519.01	640.62	367.84	392.91	1308.26	1573.64	1362.88	1106.23	1258.72	1333.95	8337.82	7598.61	0.133864	0.772606	0.846609	21565.7	24789.1	-0.200972	0.23023	0.320562	22689.3	8582.83	1.40262	2.7e-07	1.06e-06	23966.8	7207.06	1.73352	2.99e-05	9.06e-05	Chr02	137935729	137939878	+	978
Capana08g002759	7556	6773	7486	9241	10928	13675	18112	24575	24074	22882	20218	18971	278.25	283.55	290.1	427.96	381.29	437.65	776.2	1005.7	950.54	794.84	753.97	693.2	10904.1	7351.38	0.568736	1.87e-06	1.08e-05	19247	23493.7	-0.287647	0.10112	0.162221	20248.1	11236.5	0.849622	6.53e-10	3.54e-09	22714.3	7001.94	1.69779	4.49e-26	1.6e-24	Chr08	151849052	151853798	+	1440
Capana11g000141	4175	66	8474	22383	10547	14242	16670	8356	17282	20432	27123	31226	161.83	2.91	345.67	1091.13	387.37	479.79	752	359.96	718.28	747.09	1064.71	1201.06	16328.9	4208.43	1.95605	0.164859	0.270384	24570.2	14933.2	0.718379	0.0346029	0.0659472	25849.8	16790.7	0.622539	0.147559	0.205767	14457.7	3984.1	1.85949	0.177101	0.240335	Chr11	3686064	3689495	-	1368
Capana01g001805	18424	15677	18202	16591	21738	28312	7486	10337	5503	11310	11093	15602	365.91	353.97	380.43	414.39	409.06	488.68	173.03	228.15	117.19	211.88	223.11	307.47	21267.8	17609.1	0.272374	0.0455944	0.0957994	11817.6	8269.18	0.515127	0.0917293	0.149466	12438.7	21921.3	-0.817523	0.000153169	0.00040944	7991.02	16767.9	-1.06926	0.000180701	0.000482988	Chr01	70680100	70686071	+	2670
Capana11g000179	3949	690	4761	5094	2084	3366	7333	26234	13521	30287	29038	53323	149.79	29.75	190.04	242.99	74.9	110.96	323.7	1105.85	549.9	1083.67	1115.42	2006.97	3655.86	3111.15	0.232644	0.740923	0.823587	35052.1	16543.9	1.08319	0.0201159	0.0415196	36909.7	3758.54	3.29594	5.85e-12	4.01e-11	15970.9	2947.62	2.43779	0.000446891	0.00112039	Chr11	4391065	4398653	-	1398
Capana03g003656	4779	2161	4623	5909	5371	6082	16571	26793	22681	25692	26249	32574	103.52	53.22	105.38	160.97	110.24	114.5	417.74	644.98	526.79	524.97	575.81	700.15	5740.01	3855.27	0.574085	0.0987826	0.179434	26281.9	23239.4	0.177491	0.454283	0.554129	27657.4	5911.14	2.22634	2.61e-21	5.17e-20	22461.7	3661.29	2.61698	2.41e-14	2.42e-13	Chr03	233180117	233188909	-	2448
Capana01g002573	15153	10695	15007	10044	20579	20777	15002	10787	15432	16239	14034	15205	1566.32	1256.82	1632.45	1305.67	2015.52	1866.51	1804.69	1239.14	1710.37	1583.4	1469.07	1559.56	16128.1	13711.3	0.234262	0.322292	0.451928	14104.8	14552.8	-0.045104	0.822994	0.869236	14841.5	16638.2	-0.164941	0.438273	0.51619	14082.3	13044.7	0.110399	0.631619	0.696668	Chr01	167324403	167324915	-	513
Capana01g002476	1740	788	2025	5358	1852	1641	28460	48372	42300	15307	16035	14397	94.34	48.57	115.54	365.35	95.14	77.33	1795.84	2914.69	2459.16	782.89	880.46	774.58	3211.01	1518.92	1.07976	0.0977266	0.177887	14214.1	41877.5	-1.55886	1.87e-11	1.78e-10	14950.7	3298.49	2.18057	0.000112356	0.000306562	40475.5	1442.39	4.81039	1.69e-36	1.21e-34	Chr01	160015022	160016272	-	978
Capana08g001343	10078	3594	7079	11700	5257	12153	8358	22123	12010	25890	32915	26003	265.08	107.47	195.95	387.02	131.02	277.82	255.85	646.68	338.72	642.38	876.76	678.68	9776.85	6889.73	0.504861	0.311535	0.440589	26414.5	14956.9	0.820516	0.0260678	0.0517918	27774.6	10056.9	1.46565	0.000250687	0.000645631	14443.4	6538.08	1.14345	0.0153103	0.0279311	Chr08	128954077	128969818	-	2016
Capana01g000250	20721	16509	12681	10036	17033	17678	5054	4039	5100	22839	25212	18822	1392.62	1261.4	896.89	848.26	1084.66	1032.57	395.3	301.67	367.52	1447.93	1715.97	1255.23	14189.1	16787.4	-0.242562	0.294612	0.422566	20786.4	5012.34	2.05209	2.19e-23	1.07e-21	21857.3	14632.4	0.578888	0.00288904	0.00616672	4849.46	15988.8	-1.72118	1.92e-12	1.5e-11	Chr01	4272713	4275604	-	789
Capana09g000065	502	24	526	61	37	16	909	995	1339	62793	53153	54189	47.96	2.61	52.89	7.33	3.35	1.33	101.07	105.65	137.17	5659.34	5142.96	5137.49	40.5985	346.165	-3.09733	0.00180905	0.00587227	52739.5	1139.11	5.53268	5.35e-192	7.41e-188	55490.3	41.7477	10.3949	7.32e-94	4.6e-91	1101.82	327.495	1.75008	0.036592	0.0609205	Chr09	1445200	1447521	-	555
Capana12g001353	8991	9603	12703	12336	13689	20517	11538	13491	13046	17269	16749	23506	169.43	205.73	251.91	292.34	244.41	336.01	253.03	282.53	263.6	306.97	319.63	439.53	14918.8	10572.8	0.496785	0.0335144	0.0739633	17884.4	13426.7	0.41359	0.0450742	0.082643	18824.4	15372.5	0.29224	0.209826	0.278525	12983	10073.3	0.366102	0.0777007	0.118249	Chr12	82568466	82580829	+	2814
Capana02g003489	9568	4079	11798	8291	11101	10622	18997	15849	24778	15999	15683	25140	442.73	214.57	574.5	482.46	486.7	427.16	1022.99	815	1229.32	698.32	734.89	1154.29	9712.24	8484.39	0.194964	0.609805	0.720477	17676.7	20973.7	-0.246735	0.380586	0.482053	18609.5	10010.4	0.894555	0.000411952	0.00102395	20294	8055.16	1.33305	0.000862934	0.00204823	Chr02	161349950	161354085	-	1146
Capana08g001818	12811	12586	15857	10997	14438	18416	12040	12909	12568	17879	15530	14513	320.74	358.24	417.79	346.25	342.5	400.71	350.81	359.17	337.38	422.25	393.75	360.55	14007.7	13920.2	0.00907665	0.957443	0.97391	14855.9	13244	0.165711	0.234201	0.324867	15628.7	14438.1	0.114275	0.437933	0.51583	12807.6	13260.2	-0.0500998	0.757896	0.806046	Chr08	136809904	136813992	+	2118
Capana03g002301	1618	837	1667	127	532	413	12986	25909	16644	37009	36366	35725	36.34	21.37	39.4	3.59	11.32	8.06	339.43	646.68	400.82	784.08	827.14	796.18	327.865	1377.02	-2.06884	9.63e-06	4.92e-05	33884.5	19565.4	0.792314	0.00476372	0.0117289	35646.6	338.662	6.7156	1.39e-65	3.39e-63	18902	1308.35	3.8526	5.32e-26	1.87e-24	Chr03	59596190	59599215	-	2361
Capana01g000166	14	2	1	18	4	4	12430	14278	15411	54800	51371	19688	0.49	0.08	0.04	0.79	0.13	0.12	504.33	553.19	576.08	1802.18	1813.71	681.09	9.69455	5.53653	0.783494	0.561051	0.679499	38965.7	14833.2	1.39337	0.000215654	0.00071351	40950.9	9.95039	12.0657	8.92e-71	2.58e-68	14344.5	5.23565	11.3883	2.88e-84	2.02e-81	Chr01	2391867	2398091	+	1521
Capana12g001027	11402	10374	10681	7524	10112	11879	13023	22884	16963	16698	17225	19145	321.43	332.48	316.87	266.75	270.1	291.04	427.26	716.94	512.74	444.04	491.75	535.55	9452.39	10941.2	-0.210936	0.0253996	0.0585992	16498.9	18617.9	-0.174328	0.482253	0.580689	17359.5	9743.11	0.833212	2.19e-09	1.11e-08	17991.3	10422.7	0.787571	0.00127323	0.00292477	Chr12	41577455	41594317	+	1881
Capana08g001300	8895	7316	9659	9548	13393	13708	25438	19845	28001	9336	9417	12365	1572.26	1470.15	1796.69	2122.43	2243.04	2105.81	5232.78	3898.23	5306.85	1556.64	1685.66	2168.73	11781.3	8704.13	0.436709	0.00146143	0.00483823	9677.12	25846	-1.4173	2.95e-10	2.39e-09	10184.5	12144.5	-0.253935	0.169767	0.232377	25008.4	8285.97	1.59366	4.01e-15	4.42e-14	Chr08	127835027	127835326	+	300
Capana08g000545	12336	9483	13021	12081	13791	17654	12871	12626	14197	16321	13573	18694	258.35	225.78	286.97	318.19	273.66	321.33	313.7	293.86	318.8	322.43	287.87	388.48	14043.3	11709	0.26222	0.126281	0.21866	15075.8	14000.8	0.106719	0.548221	0.64062	15868.8	14470.4	0.133096	0.475767	0.552935	13542.1	11143.4	0.281237	0.0695848	0.107373	Chr08	84816147	84818986	+	2532
Capana03g002552	1133	1564	630	3309	1732	1303	23390	62489	35687	11460	11219	11792	31.1	48.8	18.2	114.22	45.04	31.08	747.13	1906.05	1050.24	296.71	311.84	321.15	2241.29	1132.38	0.984756	0.086989	0.162086	10707.9	42763.9	-1.99773	1.48e-08	9.56e-08	11265.8	2304.41	2.28987	1.01e-06	3.67e-06	41297.6	1081.99	5.25441	2.77e-27	1.08e-25	Chr03	83162216	83169218	-	1932
Capana01g003910	8090	9510	4961	7040	3951	12355	36946	24952	40703	4188	3945	7818	1091.58	1458.81	704.43	1194.6	505.12	1448.82	5801.57	3741.54	5888.69	533.04	539.05	1046.73	7532.16	7650.09	-0.0224164	0.961317	0.976243	4963.83	36182.3	-2.86576	8.65e-17	1.79e-15	5227.54	7753.84	-0.568778	0.213682	0.282846	35017.2	7301.88	2.26174	9.71e-11	6.13e-10	Chr01	267935812	267937787	-	393
Capana04g000407	20366	9694	18290	10821	13574	17381	11396	9270	11056	12854	14117	13892	1599.93	865.78	1512.07	1069.07	1010.38	1186.69	1041.88	809.31	931.28	952.54	1123.1	1082.91	13385.7	16128.2	-0.268912	0.354791	0.486103	12710	11209.4	0.181257	0.297887	0.395746	13370.1	13795.6	-0.0452377	0.758688	0.808577	10844.6	15320.2	-0.49848	0.0923	0.13722	Chr04	6164164	6173320	-	675
Capana03g000825	8053	4694	7900	7410	9675	12454	22956	15267	25489	15215	14093	18338	889.64	589.54	918.44	1029.48	1012.72	1195.73	2951.38	1874.35	3019.23	1585.54	1576.67	2010.22	9435.14	6908.58	0.449638	0.0619418	0.12302	14800.8	22465	-0.602013	0.0172626	0.0363502	15577.2	9724.95	0.679626	0.000161489	0.000430269	21742.2	6567.38	1.72708	7.81e-09	3.89e-08	Chr03	12371093	12373405	-	480
Capana07g001064	8604	7212	9259	12129	15468	18120	14169	16473	16563	15354	13159	15032	268.7	256.05	304.29	476.35	457.7	491.8	514.96	571.71	554.61	452.3	416.16	465.81	14698.5	8439.41	0.800431	1.56e-09	1.42e-08	13506.4	16638.5	-0.300878	0.0269823	0.0533374	14212.9	15148.8	-0.0919967	0.443209	0.521096	16089.3	8034.77	1.00176	7.06e-13	5.88e-12	Chr07	146526906	146532850	-	1698
Capana02g003270	19242	20447	16219	12923	22377	22501	7044	13792	10155	5104	6058	5341	2378.44	2873.31	2109.74	2008.86	2620.75	2417.18	1013.29	1894.56	1345.88	595.11	758.32	655.09	18331.1	18905.7	-0.0444765	0.815365	0.878103	5136.78	10901.6	-1.08563	9.67e-05	0.000342999	5402.39	18904.6	-1.80714	3.6e-23	8.47e-22	10533.5	18027.1	-0.775165	0.00895155	0.0171952	Chr02	158187817	158191574	-	429
Capana08g001578	15321	9985	14363	2518	6597	5787	14124	17397	15832	21275	15816	21480	1177.44	872.39	1161.61	243.36	480.37	386.52	1263.22	1485.81	1304.58	1542.3	1230.91	1638.02	4638.22	13295.6	-1.51915	6.44e-07	4e-06	18145.1	16701.1	0.11964	0.522618	0.617718	19100.2	4787.2	1.99616	1.27e-11	8.38e-11	16147.7	12645.5	0.352675	0.0688108	0.106301	Chr08	132951694	132956561	-	690
Capana12g001461	2515	1587	2765	3585	3781	4612	17831	36885	23228	21657	19635	22139	71.93	51.6	83.22	128.95	102.47	114.64	593.52	1172.41	712.34	584.3	568.72	628.32	3898.01	2300.77	0.760413	0.00230791	0.00728646	19688.5	27454.6	-0.4797	0.10002	0.160689	20717.3	4015.76	2.36736	3.67e-52	4.86e-50	26522.2	2187.65	3.59969	1.48e-25	4.99e-24	Chr12	102618826	102623999	+	1854
Capana11g001561	14328	4256	26760	25903	26948	37858	1175	6018	2744	5279	4689	2522	417.23	140.9	820.05	948.6	743.53	958.1	39.82	194.75	85.68	145.01	138.28	72.87	29322.7	15099.4	0.957517	0.098196	0.178548	3866.63	3487.52	0.148867	0.782383	0.837854	4065.13	30209.3	-2.8936	8.64e-21	1.62e-19	3365.39	14321.9	-2.08937	0.00395465	0.00821403	Chr11	180926264	180931954	-	1821
Capana08g001828	10617	5361	11556	9666	22099	21935	11567	10833	9962	15170	13874	15459	346.24	198.76	396.6	396.43	682.86	621.7	439.01	392.61	348.35	466.67	458.2	500.26	16755.3	9196.39	0.865497	0.0142316	0.0357601	13814.4	11454.5	0.270274	0.0916255	0.149348	14536	17288.9	-0.250286	0.308911	0.385757	11078.3	8736.68	0.342551	0.267802	0.340288	Chr08	136938432	136942622	+	1626
Capana10g000168	18376	12880	17601	8594	16372	16392	11206	9871	12290	11595	10376	9538	464.01	369.75	467.71	272.91	391.71	359.73	329.31	277	332.75	276.18	265.33	238.99	13039.5	16394.7	-0.330282	0.120852	0.211073	9771.38	11769.4	-0.268405	0.0918851	0.149639	10279.3	13450	-0.387958	0.0455938	0.0740959	11385.8	15597.8	-0.45413	0.0119551	0.0223538	Chr10	2966753	2976497	-	2100
Capana04g000149	2401	1229	1983	9072	9960	12345	19357	37862	30964	9904	7717	10491	94.1	54.76	81.79	447.14	369.86	420.49	882.9	1649.09	1301.2	366.15	306.29	407.99	10170.9	1873.91	2.44015	2.12e-20	9.26e-19	8714.56	30978.7	-1.82978	6.71e-11	5.95e-10	9173.05	10479.2	-0.191999	0.30023	0.376599	29935.8	1780.61	4.07132	2.82e-34	1.75e-32	Chr04	1792211	1795759	-	1353
Capana11g000124	14123	8352	14560	9612	15373	17690	13866	9359	13321	13305	10214	12920	601.53	404.42	652.61	514.86	620.4	654.82	687.31	442.99	608.35	534.56	440.56	546.04	13518.9	12395.6	0.125168	0.618052	0.726817	11290.1	12915.9	-0.194081	0.396406	0.497837	11883	13939.8	-0.230371	0.201207	0.268974	12499.1	11783.7	0.0850137	0.767075	0.813781	Chr11	3480968	3485480	-	1245
Capana01g002883	8605	5659	12511	16666	26413	32260	15149	9939	14594	2318	2458	4461	933.13	697.65	1427.73	2272.82	2713.87	3040.33	1911.81	1197.77	1696.88	237.11	269.93	480.02	23812	8978.5	1.40714	9.96e-06	5.07e-05	2877.27	14023.6	-2.2851	1.03e-11	1.02e-10	3029.62	24552.9	-3.01873	4.37e-21	8.42e-20	13571.7	8536.18	0.668918	0.0532234	0.0848688	Chr01	182093438	182093926	-	489
Capana02g001966	18556	6739	12292	13667	11473	15998	10479	11302	11303	10894	15605	12567	650.78	268.69	453.66	602.79	381.25	487.62	427.7	440.5	425.04	360.4	554.23	437.33	13530.9	12479.7	0.116632	0.761643	0.838996	12186.4	11673.7	0.0619825	0.769503	0.82807	12813.1	13933.1	-0.120855	0.648565	0.71326	11289.2	11843.6	-0.0691799	0.841609	0.875793	Chr02	136857090	136862973	+	1512
Capana05g001001	14773	13927	15116	13211	13458	20724	5838	7438	7212	12964	13201	12006	350.5	375.66	377.42	394.19	302.54	427.33	161.2	196.12	183.47	290.14	317.18	282.65	15265.4	14778.3	0.0467788	0.805218	0.870593	11858.1	7216.59	0.71646	4.9e-06	2.17e-05	12473.1	15726.9	-0.334407	0.0810374	0.122962	6977.55	14078.7	-1.01269	9.38e-13	7.66e-12	Chr05	47101074	47105859	+	2235
Capana01g003113	10095	6916	8958	8161	7061	9434	11282	17400	14090	19603	18801	16986	1166.26	908.35	1089.08	1185.7	772.92	947.21	1516.86	2233.96	1745.35	2136.28	2199.61	1947.2	8109.7	8710.7	-0.103273	0.665261	0.76473	17192.9	15067.2	0.19039	0.35932	0.460185	18085.2	8351.18	1.11489	1.75e-07	7.04e-07	14563.2	8287.06	0.813372	0.000291107	0.000752756	Chr01	207696116	207698569	+	459
Capana04g001731	17912	8843	35133	13909	15667	17269	2262	5239	2881	10821	10132	8663	324.39	182.07	669.59	316.79	268.84	271.81	47.68	105.44	55.94	184.86	185.82	155.68	15248.9	20696.2	-0.440674	0.352449	0.483677	9188.02	3658.47	1.32851	6.86e-05	0.000249976	9664.34	15711.4	-0.700991	9.37e-06	2.99e-05	3533.38	19653.6	-2.47567	4.15e-06	1.42e-05	Chr04	93735430	93743134	-	2928
Capana12g000116	7790	6262	10747	7455	7098	30609	4709	5808	7734	18125	21111	20774	342.52	313.02	497.28	412.23	295.71	1169.68	240.96	283.8	364.62	751.76	940.03	906.37	13761.7	8339.66	0.722619	0.18016	0.289867	18679.5	6401.8	1.54487	5.03e-12	5.19e-11	19648.9	14183.2	0.470224	0.344967	0.422322	6191.55	7935.74	-0.35805	0.204459	0.271386	Chr12	2002936	2006856	+	1206
Capana05g002266	16732	5308	19448	22624	36433	33513	783	5256	983	2661	2157	2135	209.31	75.49	256.02	355.92	431.83	364.35	11.4	73.07	13.18	31.4	27.33	26.5	29619.7	13788.7	1.10306	0.0146702	0.0367023	2153.78	2478.18	-0.202408	0.751417	0.813979	2266.09	30541.5	-3.75244	1.02e-123	1.43e-120	2388.93	13080.1	-2.45294	0.00142752	0.00324479	Chr05	205808837	205816286	+	4239
Capana06g002873	13761	8476	12377	14115	24072	28189	8711	17603	7540	4681	3882	4107	1632.46	1143.12	1545.15	2105.8	2705.73	2906.28	1202.63	2320.69	959.07	523.82	466.37	483.45	20922.5	11590.5	0.852127	0.00023794	0.000944303	3926.95	11976.9	-1.60877	4.28e-06	1.91e-05	4132.02	21576.6	-2.38459	5.89e-39	4.09e-37	11566.8	11021.4	0.0696668	0.857124	0.887861	Chr06	210573987	210577765	-	447
Capana03g000310	9252	5190	14892	8150	12786	17786	7749	6900	7966	22138	19721	14366	805.6	513.76	1364.58	892.45	1054.87	1345.94	785.23	667.68	743.72	1818.31	1738.96	1241.23	12168.2	9818.53	0.309547	0.440506	0.570314	17421.9	7984.62	1.12561	1.22e-07	6.9e-07	18322.2	12546.8	0.546214	0.0288503	0.0494332	7723.89	9328.72	-0.272367	0.47483	0.549378	Chr03	4389127	4390240	-	609
Capana01g000893	10174	10466	8987	14234	10804	26059	7499	8759	10152	11385	12646	14675	438.62	512.96	407.73	771.73	441.33	976.38	376.24	419.65	469.28	462.99	552.11	627.78	16379.1	10011.4	0.71022	0.0323687	0.0718372	12046.5	9289.26	0.374945	0.0545008	0.0967344	12675.1	16868.1	-0.412304	0.209583	0.278306	8983.59	9543.76	-0.0872176	0.624521	0.689909	Chr01	19952448	19956871	-	1230
Capana03g004369	9128	3268	11041	19837	16489	13740	8259	9892	10274	14942	15608	13181	346.23	140.92	440.72	946.26	592.61	452.94	364.58	416.98	417.85	534.62	599.54	496.11	16935.3	7799.93	1.11846	0.0221971	0.0522482	13587.2	10010.6	0.440704	0.00577209	0.0138897	14290.2	17433.8	-0.286799	0.351059	0.428484	9680.08	7401.51	0.387176	0.360737	0.436217	Chr03	251994112	251998576	-	1398
Capana06g000543	8250	5695	8256	5472	9430	8125	15601	16560	19191	14493	15488	17400	180.7	141.81	190.3	150.73	195.7	154.67	397.68	403.09	450.7	299.44	343.54	378.17	7355.57	7448.18	-0.018031	0.929911	0.956869	14737.9	18085.2	-0.295297	0.0737371	0.124539	15506.6	7585.55	1.03148	3.2e-08	1.41e-07	17491.7	7085.34	1.30372	8.22e-13	6.79e-12	Chr06	8152244	8157739	-	2421
Capana03g000778	58510	7687	35035	4582	27690	8257	3	32	18	41	111	237	6504.47	971.51	4098.7	640.59	2916.65	797.75	0.39	3.95	2.15	4.3	12.5	26.14	12527.1	33264.6	-1.40893	0.0680706	0.13292	122.089	18.503	2.72016	0.00122235	0.00347066	128.571	12952.5	-6.65488	2.57e-20	4.62e-19	17.8538	31483.3	-10.782	2.45e-39	2.13e-37	Chr03	11663598	11664074	+	477
Capana03g001220	9227	7526	8215	9437	9985	10995	16859	12308	16531	13396	12277	14832	187.68	174.03	175.84	241.4	192.44	194.37	399.08	278.22	360.53	257.03	252.89	299.36	9949.83	8400.34	0.24406	0.132155	0.226855	12577.3	16145.3	-0.360286	0.0766826	0.128808	13235.8	10250.1	0.368927	0.0362421	0.0605142	15622.6	7998.41	0.965836	8.13e-07	3.08e-06	Chr03	20602229	20606422	+	2607
Capana12g002555	3808	677	4284	9633	3504	4485	5301	11425	6779	27208	25845	38125	169.55	34.27	200.72	539.38	147.82	173.55	274.67	565.3	323.62	1142.7	1165.31	1684.35	6255.27	2901.09	1.10839	0.129004	0.222504	28345.4	8281.57	1.77513	1.16e-07	6.58e-07	29837.7	6428.01	2.21481	1.35e-05	4.22e-05	7999.56	2748.54	1.54121	0.013677	0.0252205	Chr12	222065386	222069456	+	1191
Capana02g003347	388	38	255	927	31	12	4306	27978	11388	34351	46667	14444	25.5	2.84	17.63	76.6	1.93	0.69	329.28	2043.06	802.34	2129.18	3105.38	941.77	392.24	223.579	0.810481	0.642791	0.746546	29716.2	15324.9	0.955361	0.12852	0.198526	31209.8	401.761	6.27989	0.000151472	0.000405587	14784.1	211.53	6.12659	1.11e-13	1.03e-12	Chr02	159330526	159332024	-	807
Capana04g000152	4062	3260	3425	3531	5515	6692	15277	12853	19479	20906	15009	30760	279.37	254.9	247.9	305.41	359.39	400.01	1222.8	982.4	1436.47	1356.33	1045.38	2099.25	4980.57	3614.8	0.462611	0.00426351	0.0125425	20686.9	16753.4	0.304259	0.326201	0.425431	21788.4	5135.41	2.08493	7.28e-12	4.91e-11	16210	3441.79	2.23564	3.47e-28	1.44e-26	Chr04	1836585	1841190	+	771
Capana05g000680	11655	7117	11785	6288	8682	10758	11452	7039	10267	18618	15042	21208	1157.37	803.46	1231.55	785.26	816.88	928.44	1323.46	776.8	1093.17	1743.97	1512.66	2089.74	8201.76	10232.1	-0.319077	0.16515	0.270788	17019.6	10174.6	0.742232	0.00450895	0.01117	17915.6	8454.61	1.08335	1.29e-08	5.99e-08	9847.28	9728.36	0.0175006	0.952915	0.963609	Chr05	22748973	22751383	+	534
Capana09g001978	11383	8970	9965	8695	15281	13954	12143	15798	13676	10667	9838	9351	433.63	388.47	399.49	416.56	551.56	461.98	538.34	668.81	558.6	383.31	379.53	353.47	12069.5	10194.1	0.243696	0.129145	0.222695	9263.71	14677.8	-0.663969	4.34e-05	0.000163322	9745.42	12447.5	-0.353129	0.0293747	0.0502298	14190	9704.89	0.548075	0.00046077	0.00115204	Chr09	219602381	219610489	+	1392
Capana08g002278	244	6	27	489	321	160	24922	16750	26189	19355	20101	30264	7.24	0.2	0.84	18.24	9.02	4.12	860.17	552.06	832.79	541.47	603.71	890.62	341.687	89.4214	1.9327	0.0786338	0.149574	21699	23949.3	-0.142354	0.619205	0.70286	22841.3	351.451	6.02424	2.4e-32	1.12e-30	23177.7	84.3538	8.10079	NA	1	Chr08	144131588	144133778	-	1788
Capana05g002040	10993	7831	2846	3696	10176	3460	23165	1814	16211	29532	25667	3142	278.78	225.77	75.95	117.87	244.51	76.26	683.67	51.12	440.8	706.46	659.17	79.07	5546.67	7271.57	-0.390639	0.505651	0.630654	18011.1	14648.3	0.29814	0.800329	0.852115	18919.2	5726.47	1.72413	0.0168713	0.0306613	14200.1	6925.74	1.03586	0.206345	0.273484	Chr05	194738742	194740832	+	2091
Capana09g002348	15718	9211	18555	16036	17880	18325	7544	10224	8969	5345	4989	5457	663.07	441.75	823.74	850.75	714.68	671.85	370.37	479.32	405.69	212.7	213.14	228.43	17081.9	14555.2	0.230901	0.423477	0.553931	4902.77	9423.3	-0.942647	2.84e-08	1.76e-07	5158.67	17599.1	-1.77035	1.71e-29	6.58e-28	9109.85	13834.6	-0.602792	0.0363285	0.0605347	Chr09	236858122	236862787	-	1257
Capana06g000612	26636	56904	19280	10857	10670	11720	396	21	66	260	208	84	2675.07	6497.08	2037.68	1371.26	1015.34	1022.96	46.28	2.34	7.11	24.63	21.15	8.37	10940.5	35301.3	-1.69005	0.000235632	0.000936272	170.483	175.439	-0.0408369	0.963489	0.973921	179.212	11268.7	-5.9741	3.3e-50	4.08e-48	170.114	33801.3	-7.63486	3.11e-16	3.92e-15	Chr06	9482386	9483558	+	528
Capana08g000736	13377	5741	11821	10809	17428	16391	6172	10747	7712	13048	9834	13492	748.26	365.08	695.84	760.36	923.68	796.82	401.78	668.06	462.53	688.47	557.06	748.86	14264.1	10305.6	0.46895	0.144234	0.242891	11271.2	8678.08	0.377187	0.149846	0.225415	11864.5	14708.1	-0.30998	0.0969721	0.143681	8385.83	9785.55	-0.222718	0.53833	0.610313	Chr08	105965288	105968081	+	948
Capana11g000459	1046	3	1366	14562	8830	5995	26834	40095	35702	153	329	608	13.36	0.04	18.36	233.89	106.85	66.54	398.84	569.08	488.9	1.84	4.26	7.71	10300.1	795.231	3.69509	0.021285	0.0503936	341.634	36121.7	-6.72451	8.54e-48	2.57e-45	359.682	10593.6	-4.88044	2.96e-16	3.37e-15	34917.2	752.233	5.53655	0.00034994	0.000893905	Chr11	13866057	13885519	-	4152
Capana03g002084	7134	5993	6357	25989	28395	37669	3026	4460	3672	4248	3588	3654	216.29	206.57	202.83	990.93	815.7	992.57	106.77	150.27	119.37	121.49	110.16	109.93	29740.7	6558.77	2.18091	4.65e-49	2.09e-46	3561.62	3931.87	-0.142683	0.4694	0.568228	3747.38	30642.6	-3.03154	7.42e-85	3.53e-82	3800.56	6245.86	-0.716668	0.000152206	0.000412096	Chr03	45496248	45504408	-	1749
Capana11g002005	2432	29	2001	13119	8202	15160	14295	24340	20325	12903	12953	8012	176.18	2.39	152.55	1195.18	562.97	954.45	1205.16	1959.51	1578.72	881.71	950.25	575.92	12086.8	1462.09	3.04729	0.0207115	0.04926	10508	20738	-0.980786	0.000661266	0.00198638	11047.8	12439.9	-0.171179	0.621539	0.689309	20042.8	1382.1	3.8581	0.00293615	0.00626641	Chr11	205089820	205097375	+	732
Capana07g001803	6659	4311	6168	10203	6623	12966	7520	12301	10126	16843	18948	19321	163.02	119.99	158.91	314.13	153.63	275.88	214.25	334.67	265.81	388.96	469.77	469.36	9802.97	5743.38	0.771248	0.0204424	0.0487179	17149	10540	0.702239	0.00222445	0.00595318	18040.3	10090.7	0.838248	0.00612693	0.012229	10186.9	5462.44	0.89907	0.000359392	0.000915587	Chr07	203993885	203996671	+	2166
Capana08g002456	350	69	347	9257	6615	5990	20062	45704	33831	2667	2526	4562	22.33	5.01	23.3	742.87	399.95	332.19	1489.85	3241.09	2314.72	160.53	163.23	288.86	7459.66	253.355	4.8794	5.99e-16	1.33e-14	3034.81	34979.6	-3.52685	1.38e-21	5.3e-20	3195.57	7676.56	-1.2643	0.00154128	0.00346321	33794	240.06	7.13665	1.37e-34	8.68e-33	Chr08	147136857	147138020	-	831
Capana08g002408	12444	5698	9697	12356	16080	19166	5491	5842	5826	13522	11858	13457	624.88	325.29	512.43	780.29	765.07	836.44	320.89	326.01	313.68	640.51	603.01	670.53	15268.7	9277.67	0.718712	0.0119482	0.0307929	12049.6	6055.94	0.992571	3.27e-15	5.33e-14	12679.6	15737.2	-0.311692	0.00993485	0.0189957	5856.54	8812.09	-0.589474	0.0365279	0.0608309	Chr08	146312798	146318485	+	1056
Capana04g000041	2624	1225	2377	4003	3381	3786	22841	29708	28068	11523	9532	10389	343.56	182.34	327.52	659.13	419.44	430.82	3480.41	4322.71	3940.41	1423.17	1263.88	1349.75	3717.38	2076.32	0.84	0.0158311	0.0391483	9746.55	28398.9	-1.54287	7.31e-22	2.91e-20	10256	3827.5	1.42233	2.92e-09	1.47e-08	27457.1	1972.14	3.7992	3.68e-37	2.79e-35	Chr04	497439	498196	+	405
Capana05g000857	3199	455	4347	17908	14899	20732	5976	8419	9460	15933	19729	8386	163.9	26.5	234.38	1153.85	723.26	923.14	356.32	479.36	519.68	770.02	1023.63	426.33	17624.7	2647.89	2.73464	5.79e-05	0.000256898	13698.5	8374.66	0.7099	0.0416346	0.077339	14393	18148.3	-0.334446	0.356439	0.433955	8097.51	2508.2	1.69078	0.0115407	0.0216493	Chr05	32608040	32610787	+	1035
Capana03g002198	41029	46300	33640	1085	3483	2940	32	31	21	19	12	61	1615.19	2072.16	1393.64	53.72	129.92	100.59	1.47	1.36	0.89	0.71	0.48	2.38	2316.45	40958.3	-4.14385	1.91e-30	2.56e-28	28.6381	29.8336	-0.058422	0.93534	0.953638	30.1998	2391.7	-6.30831	3.87e-26	1.16e-24	28.8475	39069	-10.4073	8.63e-257	2.54e-252	Chr03	53397508	53400090	+	1347
Capana07g000054	45	1	21	473	421	101	4211	9752	8607	41353	36642	26714	5.81	0.15	2.85	76.75	51.47	11.33	632.29	1398.27	1190.68	5032.83	4787.57	3420.03	348.729	21.8354	3.99395	0.000101019	0.00042907	32442.6	7907.81	2.03652	1.56e-09	1.16e-08	34119.4	358.928	6.57219	1.48e-29	5.71e-28	7641.12	20.626	8.52761	4.29e-25	1.39e-23	Chr07	1798469	1799669	-	411
Capana04g000368	10753	8273	9153	6462	11439	12177	7328	14735	9592	11498	9327	17110	1292.98	1130.93	1158.21	977.17	1303.26	1272.53	1025.46	1969.02	1236.67	1304.16	1135.75	2041.48	9500.64	9470.9	0.00463848	0.978854	0.987022	11781.1	11148.9	0.0795781	0.816736	0.864471	12406.1	9798.35	0.340381	0.238701	0.310943	10770.9	9015.63	0.256636	0.384036	0.459992	Chr04	5719005	5719445	+	441
Capana12g000501	11138	8219	10984	5941	10171	11082	11306	9911	11332	12343	10228	15185	273.81	229.71	284.17	183.68	236.92	236.77	323.47	270.77	298.7	286.23	254.64	370.42	8598.83	10190.1	-0.244859	0.185471	0.296046	11718	11496.2	0.027567	0.894781	0.924828	12335.7	8867.69	0.476116	0.0326662	0.0551962	11120.9	9696.8	0.197658	0.233749	0.303737	Chr12	9876551	9882332	+	2157
Capana06g000573	13018	6254	11382	9624	15521	16566	10390	9048	10805	8123	7245	8487	1004.82	548.8	924.54	934.2	1135.12	1111.29	933.32	776.13	894.24	591.44	566.32	650.03	13253.7	10225.9	0.374158	0.190688	0.302645	7403.81	10675.9	-0.528015	0.000691323	0.0020686	7791.19	13666.4	-0.810799	9.24e-08	3.86e-07	10327.8	9714.06	0.0883487	0.755911	0.804282	Chr06	8672876	8676981	-	687
Capana01g003225	9887	9971	11326	8690	10727	13494	9054	15219	12104	8041	7696	10054	299.25	343.09	360.75	330.77	307.63	354.95	318.92	511.91	392.81	229.57	235.89	301.95	10567.3	10528.6	0.00530506	0.970413	0.981879	8015.15	12804.8	-0.675896	0.00663826	0.0157345	8435.55	10890.5	-0.368528	0.0418628	0.0687702	12375.2	10031.9	0.302871	0.204635	0.271541	Chr01	219808211	219818164	-	1752
Capana06g000016	5208	3474	4786	2236	5248	4293	21456	21548	23842	11230	9076	13560	124.23	94.21	120.14	67.08	118.61	89	595.63	571.22	609.8	252.69	219.25	320.96	3698.13	4515.63	-0.287962	0.288134	0.415745	10507.6	23575.7	-1.16587	4.94e-09	3.41e-08	11061.7	3816.18	1.53518	4.52e-08	1.96e-07	22802.5	4295.35	2.40825	3.27e-45	3.93e-43	Chr06	183477	189613	-	2223
Capana01g003112	8599	6059	5760	27999	25395	25722	2968	4805	3703	5294	5501	3921	1142.81	915.46	805.59	4679.64	3197.83	2970.96	459.05	709.67	527.67	663.68	740.37	517.08	26314.6	6851.35	1.94135	6.72e-13	9.52e-12	4569.81	4042.95	0.176709	0.486051	0.584196	4805.2	27097.5	-2.49545	1.26e-21	2.59e-20	3907.33	6520.73	-0.738853	0.00409828	0.0084771	Chr01	207674814	207676826	+	399
Capana03g000987	6921	5130	7772	3877	3773	3880	14617	17496	20417	13195	10821	17205	242.73	204.54	286.84	171	125.38	118.26	596.59	681.91	767.76	436.52	384.32	598.74	3810.16	6658.17	-0.805553	0.00103479	0.00355323	12795.4	18468.8	-0.529475	0.0250436	0.0500583	13471.3	3924.23	1.77961	1.49e-11	9.73e-11	17860.8	6335.03	1.49535	8.64e-13	7.1e-12	Chr03	16342088	16349491	-	1512
Capana11g002070	12416	5046	10403	15039	18340	19805	6696	8812	8086	6438	6021	7062	368.84	170.42	325.22	561.85	516.23	511.33	231.5	290.92	257.56	180.41	181.14	208.17	17226.7	9273.42	0.893439	0.00658423	0.0183375	6062.49	8313.55	-0.45557	0.00770986	0.0179558	6379.54	17752.3	-1.47644	3.75e-27	1.22e-25	8037.55	8803.9	-0.131415	0.693048	0.75104	Chr11	208950321	208952243	+	1785
Capana08g000058	15221	7369	13615	8366	11061	13689	8301	7914	9936	9128	8727	10179	1423.51	783.49	1339.98	983.96	980.15	1112.64	903.48	822.53	996.35	805.27	826.53	944.62	10589.8	12079.7	-0.18992	0.502213	0.627554	8708.65	9212.6	-0.081179	0.614129	0.698328	9163.9	10915.3	-0.252372	0.0830972	0.125681	8911.67	11475.3	-0.364782	0.199529	0.265742	Chr08	969190	972748	+	567
Capana12g000734	8668	7787	9309	5399	8735	9712	13192	10747	14196	13047	10370	10414	229.02	233.9	258.83	179.39	218.67	223.01	405.63	315.56	402.16	325.17	277.47	273.03	7560.81	8681.71	-0.199262	0.181837	0.291802	10477.2	13454.5	-0.360825	0.0500171	0.0900826	11023.9	7796.34	0.499643	0.00292316	0.00623322	13017.4	8268.22	0.654796	0.000175689	0.00047084	Chr12	20825739	20830433	-	2007
Capana10g000141	16449	14154	10744	7301	6587	16772	4501	3077	5288	11576	11471	13444	1068.93	1045.68	734.75	596.67	405.58	947.24	340.4	222.22	368.46	709.6	754.9	866.9	9669.79	13927.8	-0.526383	0.150626	0.251779	11341.2	4532.52	1.32317	7.84e-08	4.54e-07	11933.9	9962.25	0.260488	0.437849	0.515773	4386.64	13269.7	-1.59695	2.81e-08	1.3e-07	Chr10	2377694	2380401	+	816
Capana03g003831	10210	9432	9842	9652	10274	11793	6788	10086	8859	12564	11087	9674	541.95	569.18	549.77	644.31	516.72	544.03	419.32	594.96	504.2	629.09	595.97	509.53	10348.4	9941.49	0.0577264	0.696581	0.789462	10330.7	9059.18	0.189474	0.359348	0.460198	10867	10660.9	0.0277259	0.873152	0.901561	8757.04	9470.72	-0.113005	0.546377	0.617771	Chr03	238894861	238898258	-	999
Capana00g003749	5802	2255	4183	3054	3737	4839	2328	2179	3222	25126	26820	35290	318.49	140.73	241.64	210.83	194.37	230.86	148.72	132.93	189.64	1301.05	1490.94	1922.24	3730.92	4068.89	-0.125159	0.710898	0.800756	27147.6	2716.7	3.32085	1.36e-43	3.34e-41	28570.4	3844.99	2.89344	3.63e-43	3.18e-41	2628.3	3862.38	-0.555411	0.114959	0.16578	Chr00	579395560	579398374	+	966
Capana08g000649	2267	528	502	42052	35071	37655	76	94	48	28	26	16	88.07	23.32	20.52	2054.46	1290.91	1271.32	3.44	4.06	2	1.03	1.02	0.62	38324	1083.54	5.14428	7.87e-18	2.34e-16	21.693	77.4212	-1.83408	9.63e-05	0.000341599	22.8088	39457.2	-10.7551	1.84e-220	2.72e-216	74.8259	1026.54	-3.77865	1.72e-09	9.34e-09	Chr08	98328467	98332424	+	1365
Capana01g002411	8427	6621	8107	5593	10332	10155	13830	11975	15765	10698	8703	7795	575.11	513.7	582.24	480.03	668.1	602.32	1098.43	908.22	1153.61	688.7	601.49	527.87	8245.23	7784.99	0.082986	0.644492	0.748007	8421.61	14654.1	-0.799128	2.82e-05	0.00010973	8859.65	8504.31	0.0589584	0.771407	0.81885	14177.2	7410.48	0.93591	1.53e-08	7.31e-08	Chr01	155400769	155403031	-	777
Capana01g000860	8446	5525	7025	3507	5730	6127	11734	9387	12268	16669	15392	16182	257.4	191.42	225.3	134.41	165.46	162.28	416.17	317.92	400.88	479.19	475.03	489.35	4877.27	7036.88	-0.52875	0.0053551	0.0153276	14974.2	11785.2	0.345509	0.0407884	0.075985	15755	5029.28	1.6471	4.52e-31	1.93e-29	11402.4	6693.62	0.768436	0.00020146	0.000534548	Chr01	18952634	18962241	-	1740
Capana07g001429	6860	6050	7910	9126	8582	9698	9095	15534	12592	10658	12227	9504	121.74	122.06	147.73	203.68	144.31	149.58	187.84	306.37	239.61	178.42	219.74	167.36	9036.77	7012.96	0.36565	0.0946946	0.173444	10073.9	13096.3	-0.378557	0.128855	0.198944	10593.2	9306.94	0.186869	0.399388	0.477595	12656.9	6677.7	0.922512	0.000179489	0.000480142	Chr07	182471610	182479697	+	2988
Capana00g000894	7534	3434	2682	5774	5252	7660	13894	17467	15983	11173	17500	9075	271.22	140.54	101.61	261.41	179.14	239.66	582.1	698.8	616.94	379.42	637.99	324.17	6090.81	4540.16	0.423823	0.303881	0.43251	11781.2	16692.3	-0.502709	0.0897679	0.146885	12378.5	6273.2	0.980603	0.00206953	0.0045443	16138.9	4313.41	1.9036	1.22e-06	4.53e-06	Chr00	310223534	310227124	-	1473
Capana08g002507	12405	8724	18142	5847	9652	10779	5120	5954	6362	11290	9765	12965	621.16	496.63	955.99	368.2	457.93	469.08	298.36	331.32	341.57	533.27	495.17	644.18	8319.2	13180.9	-0.663892	0.0272014	0.062046	10559.5	6140.39	0.782116	9.63e-06	4.07e-05	11114.1	8578.7	0.373451	0.0511532	0.082033	5937.98	12534.7	-1.07788	0.00023219	0.000609498	Chr08	148010199	148012968	+	1059
Capana08g002605	8365	7225	8090	4112	4990	5104	5764	9947	7705	17162	17857	20175	179	175.77	182.18	110.66	101.18	94.92	143.55	236.55	176.79	346.43	386.98	428.4	4615.64	7974.73	-0.789262	7.01e-11	7.58e-10	17162.6	8242.88	1.05804	1.44e-05	5.89e-05	18058.2	4756.33	1.92491	9.11e-35	4.92e-33	7965.91	7594.52	0.0688911	0.770507	0.816423	Chr08	149652073	149666578	-	2478
Capana01g002103	9350	5169	10417	3954	10626	8264	11765	12663	12569	9797	9907	11046	387.05	243.26	453.79	205.84	416.77	297.31	566.78	582.54	557.87	382.55	415.31	453.72	7133.15	8339.19	-0.225312	0.534869	0.656456	9557.87	13056.2	-0.449986	0.00138208	0.00388086	10056.5	7362.8	0.449694	0.11972	0.172135	12626.1	7924.91	0.671911	0.0146234	0.0267992	Chr01	111529167	111539100	+	1281
Capana00g000324	2001	273	1370	73	161	88	2235	5352	5862	32468	37119	28249	214.36	33.25	154.45	9.83	16.34	8.19	278.64	637.16	673.33	3280.94	4026.89	3002.83	103.017	1198.95	-3.54056	5.45e-08	3.97e-07	30426.8	4697.09	2.69546	3.86e-14	5.38e-13	31994.3	106.297	8.23214	2.74e-164	1.01e-160	4539.68	1134.95	1.99984	0.00223291	0.00487827	Chr00	228071984	228074778	+	495
Capana04g001422	1952	320	2942	4946	6859	5414	8714	27932	16676	13551	17980	7546	90.8	16.92	144.01	289.33	302.3	218.87	471.72	1443.89	831.71	594.59	846.96	348.29	5606.77	1728.07	1.69794	0.010376	0.0272795	12164.7	18719.6	-0.621857	0.179145	0.260994	12780.3	5779.13	1.14503	0.00104944	0.00242945	18075.7	1637.34	3.46457	1.52e-06	5.58e-06	Chr04	52738852	52742414	+	1140
Capana09g001785	8673	11098	6091	6873	5395	15564	5407	1949	5269	13236	13754	21248	348.41	506.85	257.5	347.23	205.35	543.39	252.79	87.01	226.95	501.57	559.54	846.99	8797.3	8782.7	0.00242318	0.995514	0.997095	15014.5	4460.76	1.751	2.74e-05	0.000106938	15805.6	9061.67	0.80256	0.0451835	0.0735221	4320.22	8385.4	-0.95677	0.0402842	0.0663477	Chr09	204185831	204188922	-	1320
Capana05g000507	7601	4882	6523	5448	12290	11497	15625	14649	16555	6103	5141	7901	447.85	327.01	404.45	403.68	686.1	588.72	1071.39	959.19	1045.85	339.19	306.75	461.93	9151.33	6368.15	0.523173	0.0486942	0.101087	5943.94	16526.8	-1.47532	6.08e-12	6.22e-11	6257.53	9442.58	-0.593673	0.0347653	0.0582958	15986.1	6056.84	1.40011	1.41e-14	1.46e-13	Chr05	13297266	13301303	-	900
Capana04g000040	2115	1246	2232	3448	2978	3238	20651	26658	24533	9005	8333	9742	356.04	238.46	395.41	729.96	475	473.73	4045.77	4987.18	4428.17	1429.95	1420.59	1627.31	3215.32	1871.94	0.780102	0.0120433	0.0310135	8408.77	25319.3	-1.59028	3.99e-22	1.65e-20	8848.54	3310.69	1.41869	3.2e-09	1.6e-08	24479.2	1779.46	3.7819	1.23e-50	1.9e-48	Chr04	493507	495437	+	315
Capana05g000126	18192	17092	16410	10787	10201	24252	2771	1900	2394	2177	2389	3683	315.87	337.39	299.85	235.55	167.82	365.97	55.99	36.66	44.57	35.66	42.01	63.45	14280.1	17437.3	-0.28814	0.370222	0.501517	2569.15	2500.92	0.038839	0.895225	0.925018	2704.45	14712.8	-2.4437	3.07e-11	1.94e-10	2420.03	16614.5	-2.77941	1.16e-37	9.16e-36	Chr05	1969538	1975172	-	3054
Capana07g001245	8488	19400	5061	16040	13290	47724	186	124	148	202	431	754	564.03	1465.58	353.91	1340.43	836.76	2756.13	14.38	9.16	10.54	12.66	29	49.72	23934.3	11337.1	1.07804	0.0848754	0.158884	434.691	162.327	1.42117	0.00361562	0.00917421	457.607	24659.5	-5.75203	1.04e-23	2.55e-22	157.077	10862.8	-6.112	1.18e-29	5.49e-28	Chr07	166358582	166360125	+	798
Capana12g001128	26250	19667	29752	2425	4349	3149	2302	233	1625	5555	6942	9442	1605.5	1367.5	1914.96	186.52	252.03	167.39	163.85	15.84	106.57	320.49	429.98	573.03	3184.41	25420.1	-2.99684	3.21e-35	5.94e-33	6840.37	1479.05	2.20942	0.000659604	0.00198203	7198.78	3284.24	1.13215	9.87e-05	0.00027157	1433.66	24187.3	-4.07651	4.45e-09	2.29e-08	Chr12	47977234	47979807	+	867
Capana08g002047	1844	1150	1662	1554	2055	1713	6666	11346	11552	19129	24749	27746	97.59	69.19	92.56	103.43	103.04	78.79	410.55	667.29	655.5	954.93	1326.38	1457.02	1734.83	1559.37	0.153354	0.504541	0.6298	22330.2	10370.8	1.10645	8.19e-05	0.000294128	23492.4	1787.97	3.71606	1.52e-55	2.4e-53	10025	1482.88	2.75702	7.33e-23	1.93e-21	Chr08	140325517	140328293	-	1002
Capana06g002292	7678	4670	7383	6220	4646	6428	11293	11271	13143	12705	15301	8153	309.85	214.26	313.55	315.67	177.65	225.45	530.38	505.48	568.7	483.65	625.32	326.48	5745.91	6606.15	-0.201433	0.511866	0.636094	11245	12584.8	-0.162414	0.549778	0.642169	11818.4	5915.07	0.998675	0.00265268	0.00569847	12172.6	6281.1	0.954494	8.89e-06	2.9e-05	Chr06	132856606	132858602	-	1314
Capana09g000128	11827	9351	11570	6953	9942	11335	9465	7834	9465	7198	5437	8442	1306.57	1174.43	1345.1	965.99	1040.67	1088.29	1216.89	961.79	1121.15	750.1	608.27	925.42	9015.06	11011.4	-0.288522	0.0232714	0.0544295	6534.95	9453.2	-0.532615	0.0173378	0.0364864	6880.12	9293.51	-0.433824	0.0394014	0.0651553	9145.45	10481.8	-0.196789	0.227338	0.296544	Chr09	5109856	5112450	-	480
Capana01g003889	131	50	3943	7335	7953	10607	20560	24604	22518	181	276	9181	4.72	2.05	149.38	332.08	271.27	331.86	861.37	984.33	869.18	6.15	10.06	327.96	8368.62	1384.37	2.59573	NA	1	3021.47	23878.1	-2.98238	NA	1	3190.88	8622.27	-1.43413	NA	1	23087.6	1313.41	4.1357	NA	1	Chr01	265700728	265704262	-	1473
Capana03g001701	5680	5167	5754	4764	6906	8713	13486	9437	13950	10223	8388	14413	99.21	102.6	105.76	104.64	114.29	132.26	274.13	183.18	261.25	168.43	148.37	249.8	6470.26	5595.67	0.209715	0.143091	0.241391	10254.5	13016.5	-0.344091	0.222817	0.312169	10797.3	6670.44	0.694756	0.00737522	0.014497	12596.3	5329.91	1.24081	8.41e-09	4.17e-08	Chr03	33492126	33505140	-	3036
Capana03g004414	1379	3000	2052	7678	10049	11319	11847	15736	11790	12101	14061	5682	42.17	104.3	66.04	295.29	291.17	300.83	421.63	534.79	386.59	349.08	435.46	172.42	9339.65	2200.87	2.08541	1.49e-09	1.36e-08	9892.9	13908.8	-0.491535	0.169872	0.25002	10394.7	9626.24	0.110804	0.748748	0.799889	13444.8	2104.41	2.67569	8.31e-13	6.85e-12	Chr03	253614579	253618048	-	1734
Capana06g000709	1170	134	935	4847	4137	2398	8462	14187	11758	24088	20660	13244	41.61	5.42	34.99	216.79	139.41	74.12	350.24	560.73	448.37	808.11	744.1	467.38	3901.91	736.897	2.40444	0.000806033	0.00284827	17952.2	12105.2	0.568529	0.0540382	0.0960548	18877.9	4016.46	2.23289	1.11e-07	4.6e-07	11699.5	697.473	4.06797	4.63e-10	2.71e-09	Chr06	11270434	11275375	-	1491
Capana03g000640	4160	2739	3733	3146	4470	4642	11519	12823	12357	14487	12336	18187	87.02	65.14	82.18	82.76	88.6	84.39	280.42	298.09	277.15	285.86	261.32	377.5	3934.16	3563.94	0.142508	0.41173	0.54312	13973.7	12950.5	0.109709	0.585534	0.673883	14710	4055.54	1.8588	6.3e-21	1.19e-19	12523.2	3389.96	1.88514	1.75e-27	6.87e-26	Chr03	9130143	9134840	+	2535
Capana03g000843	9626	7054	9125	6904	12202	12592	9555	6736	10564	7751	6654	5825	1181.58	984.38	1178.72	1065.76	1419.15	1343.31	1364.95	918.87	1390.37	897.47	827.14	709.49	10027.6	8665.66	0.210676	0.250567	0.374423	6268.85	9470.11	-0.595173	0.010367	0.0232835	6594.47	10341.8	-0.649241	0.000600499	0.00145164	9164.61	8246.22	0.152321	0.517557	0.591031	Chr03	12619649	12621762	+	432
Capana08g001075	7945	1837	7059	8339	6415	6858	4849	16480	6472	11488	11154	15533	202.65	53.27	189.47	267.49	155.03	152.02	143.94	467.13	177	276.4	288.11	393.13	7266.65	5572.91	0.382786	0.474218	0.601965	11868.6	9797.9	0.276597	0.539528	0.633076	12492.2	7479.99	0.74005	0.0157695	0.0288133	9456.37	5282	0.84018	0.178406	0.241939	Chr08	124557145	124560184	+	2079
Capana02g000995	4540	719	3972	8073	5899	8666	12653	13736	13086	11991	10681	10355	186.19	33.52	171.42	416.37	229.22	308.88	603.9	626.04	575.43	463.88	443.6	421.39	7508.66	3045.89	1.30163	0.0332732	0.0735186	10243.3	13937	-0.444221	0.000595299	0.00180662	10776.5	7729.6	0.47956	0.0654052	0.101827	13477.4	2884.63	2.22403	0.000116762	0.000323171	Chr02	106189497	106194472	+	1293
Capana04g000974	8361	6566	7020	7136	7055	9617	5082	8313	6031	14660	14523	9719	1078.74	963.09	953.14	1157.86	862.45	1078.36	763.07	1191.94	834.32	1784.18	1897.55	1244.26	7739.47	7379.07	0.0686723	0.708351	0.798829	12070	6848.11	0.817647	0.00276799	0.00723738	12691.3	7972.47	0.6708	0.00499698	0.0101704	6617.98	7025.17	-0.0861439	0.713083	0.767978	Chr04	23561609	23562019	+	411
Capana01g000284	3054	1407	1057	10298	7554	2216	1399	3003	2637	26025	19502	25852	215.07	112.64	78.33	912.01	504.04	135.63	114.66	235.02	199.11	1728.79	1390.79	1806.48	7111.77	1835.61	1.95385	0.00387493	0.0115241	22113	2468.2	3.16331	2.65e-25	1.58e-23	23276.1	7316.05	1.66979	0.00381452	0.00795911	2385.09	1744.04	0.451559	0.326257	0.401358	Chr01	4943363	4944115	+	753
Capana02g001912	9820	3376	9158	1311	4135	2674	7914	3541	9217	11663	8868	32209	1388.61	542.73	1362.8	233.14	554.02	328.62	1302.37	556.46	1397.47	1555.7	1269.91	4519.38	2530.84	7427.7	-1.55319	0.0011378	0.00385822	16418.4	7281.49	1.173	0.0275471	0.0542644	17306.4	2613.2	2.72731	4.46e-07	1.71e-06	7050.88	7047.6	0.0006502	0.998951	0.99929	Chr02	135856955	135858044	+	375
Capana08g001603	9783	5803	7124	7557	7170	6685	8807	14530	11191	8909	7674	8443	442.26	298.24	338.91	429.63	307.12	262.64	463.34	729.97	542.44	379.91	351.32	378.73	7125.39	7597.81	-0.0927691	0.744085	0.825994	7761.79	12161.5	-0.647867	0.00391433	0.00984209	8167.36	7337.95	0.154677	0.509405	0.584867	11753.4	7224.73	0.702032	0.00938636	0.0179473	Chr08	133267520	133270761	-	1173
Capana12g000151	47	1	33	1395	593	541	10657	12556	14033	27083	28511	8201	3.71	0.09	2.74	138.44	44.34	37.1	978.67	1101.08	1187.31	2015.93	2278.35	642.14	901.242	26.5075	5.08474	1.22e-07	8.45e-07	19777.7	13106.1	0.593634	0.172548	0.253188	20777.5	926.251	4.48809	2.73e-13	2.2e-12	12674.4	25.0543	8.97823	1.64e-29	7.46e-28	Chr12	2624588	2627065	-	672
Capana08g001163	15603	11023	15005	4387	10150	11165	4314	2650	3597	8867	6471	9461	423.65	340.26	428.74	149.8	261.12	263.46	136.32	79.96	104.72	227.1	177.93	254.9	7979.49	13971.8	-0.80803	0.00405728	0.0120073	7683.34	3740.67	1.03847	0.00010585	0.000372721	8088.62	8233.65	-0.0257478	0.929536	0.945515	3620.21	13293.1	-1.87658	1.04e-12	8.44e-12	Chr08	125839796	125841748	-	1953
Capana04g000659	7709	5630	7870	8149	12462	12263	8961	11054	11362	5793	5575	5625	490.15	406.96	526.59	651.6	750.76	677.64	663.07	781.07	774.59	347.44	358.97	354.89	10523.5	7121.93	0.563271	0.000692049	0.00248159	5276.69	11047.6	-1.06605	1.44e-13	1.86e-12	5551.37	10849.9	-0.966841	1.76e-16	2.06e-15	10682.5	6776.56	0.656597	0.000197663	0.000525371	Chr04	11036065	11041553	+	834
Capana12g001196	15759	17980	12945	9855	13761	13312	2896	4341	3053	2553	2764	3137	250.72	325.21	216.74	197.18	207.44	184.07	53.62	76.75	52.08	38.31	44.53	49.52	11907	15810	-0.409027	0.0397525	0.0852661	2630.13	3632.55	-0.46587	0.048499	0.0878349	2767.33	12273.7	-2.14905	1.43e-40	1.06e-38	3510.72	15081.6	-2.10293	3.94e-15	4.35e-14	Chr12	55947493	55954698	-	3333
Capana05g001104	5739	3396	4612	15380	14790	18784	7904	7826	6358	5717	6828	4936	58.84	39.58	49.76	198.31	143.68	167.38	94.31	89.17	69.9	55.29	70.89	50.22	16011.3	4599.58	1.79942	1.09e-13	1.75e-12	5439.13	7824.84	-0.52468	0.019572	0.0405541	5718.75	16491.8	-1.52794	5.93e-12	4.06e-11	7566.79	4373.36	0.790852	0.000823506	0.00196302	Chr05	65117386	65126964	+	5172
Capana06g000995	9830	9302	9623	10557	12493	17042	6054	8604	6653	3957	3733	4411	184.06	198.01	189.62	248.59	221.64	277.33	131.92	179.04	133.57	69.89	70.79	81.96	12857.1	9699.77	0.406562	0.00459704	0.0134078	3758.64	7519	-1.00034	8.54e-07	4.27e-06	3955.23	13249.4	-1.74413	8.63e-26	2.52e-24	7267.8	9241.37	-0.346574	0.0677395	0.104888	Chr06	17411671	17419972	+	2832
Capana06g002536	646	681	541	10444	16437	20194	15116	17836	18114	722	558	659	29.28	35.09	25.8	595.28	705.86	795.43	797.3	898.36	880.26	30.87	25.61	29.64	14881.2	631.587	4.5587	2.19e-116	8.42e-113	600.651	17993.3	-4.90456	7.67e-209	2.13e-204	632.137	15344.1	-4.60123	1.94e-135	3.81e-132	17399.3	602.213	4.85309	1.62e-156	9.52e-153	Chr06	174629337	174630657	-	1170
Capana01g002460	526	594	539	2341	1234	1331	16692	24330	23885	10018	9705	10743	18.37	23.59	19.81	102.84	40.84	40.41	678.59	944.51	894.62	330.11	343.32	372.38	1702.83	561.434	1.60031	0.000216489	0.000866016	9464.09	22820.8	-1.26983	6.51e-11	5.78e-10	9958.01	1751.19	2.50809	4.59e-10	2.53e-09	22062.2	535.352	5.36539	2.44e-135	7.18e-132	Chr01	158553063	158569647	+	1518
Capana11g000087	8720	8694	11388	7522	6865	9184	4204	4838	4257	11022	10150	14076	229.36	259.98	315.22	248.82	171.09	209.95	128.69	141.42	120.06	273.47	270.37	367.39	7719.03	9720.12	-0.332652	0.152551	0.25428	10951.2	4696.77	1.22136	1.13e-09	8.48e-09	11526.8	7949.88	0.536078	0.0226443	0.039888	4541.34	9259.11	-1.02776	8.69e-08	3.76e-07	Chr11	2797320	2803039	-	2016
Capana08g001567	6304	3926	5885	4470	5670	6459	7649	8986	8471	13265	12595	15967	98.43	69.69	96.7	87.78	83.89	87.65	139	155.93	141.82	195.38	199.16	247.39	5346.46	5397.27	-0.0137297	0.945288	0.966557	12996	8855.91	0.553351	0.00137582	0.00386484	13677.1	5510.15	1.31162	2.9e-16	3.3e-15	8563.08	5132.35	0.738443	0.000265576	0.000691346	Chr08	132831740	132841909	+	3396
Capana12g001934	9222	6397	8705	7285	10469	11055	8038	7828	7835	7317	7006	7797	359.04	283.14	356.66	356.69	386.2	374.06	364.2	338.7	327.07	268.72	276.23	301.22	9231.29	8160.85	0.177798	0.269431	0.395425	6870.52	8374.58	-0.285587	0.0375718	0.0707351	7229.19	9516.38	-0.396654	0.000809912	0.00191398	8099.62	7763.92	0.0610066	0.713998	0.768766	Chr12	181725926	181729148	+	1362
Capana02g001274	6026	5015	5514	4479	5485	5697	6357	10233	8379	14041	11913	15778	301.74	285.49	290.56	282.05	260.23	247.92	370.45	569.44	449.86	663.21	604.09	783.95	5081.04	5571.76	-0.133338	0.255339	0.3799	12949.8	8790.16	0.558962	0.0163848	0.0347391	13630.1	5236.05	1.38037	2.97e-16	3.38e-15	8495.81	5305.52	0.679263	0.00150473	0.00340376	Chr02	118197919	118201978	-	1059
Capana04g002519	937	621	620	479	283	705	5239	14915	11693	17665	30827	14850	39.43	29.71	27.46	25.35	11.28	25.79	256.6	697.57	527.64	701.28	1313.83	620.14	478.773	730.013	-0.609223	0.117271	0.206082	19795.4	11154.8	0.827487	0.0561476	0.0990625	20794.8	492.818	5.39942	8.41e-37	5.22e-35	10775.5	694.583	3.95537	8.34e-23	2.19e-21	Chr04	205329037	205331880	-	1260
Capana00g003769	15001	14337	13226	6778	12614	13684	2547	4890	2811	2310	2399	8063	866.52	941.51	803.99	492.38	690.38	686.97	171.22	313.91	174.1	125.87	140.33	462.15	10405.9	14362.6	-0.46479	0.0153388	0.0380771	3985.57	3616.3	0.140261	0.788754	0.842921	4200.66	10733	-1.3534	0.00827082	0.0160754	3493.48	13686.6	-1.97001	9.22e-11	5.84e-10	Chr00	580160456	580161532	+	918
Capana11g000597	374	280	301	516	491	502	11412	12581	19900	18189	17796	16256	11.78	10.03	9.98	20.45	14.66	13.75	418.45	440.52	672.29	540.6	567.83	508.23	499.712	320.818	0.636805	0.00906436	0.0242793	16220.4	15377.8	0.0769481	0.748172	0.811542	17062.3	514.643	5.05376	6.65e-127	9.82e-124	14876.2	305.374	5.606	9.17e-103	1.35e-99	Chr11	20270860	20278565	-	1683
Capana08g001541	1238	833	1495	4907	6103	5442	17236	5168	18523	6353	5331	25172	169.63	129.76	215.57	845.57	792.34	648.06	2748.5	786.95	2721.35	821.14	739.73	3422.47	5370.97	1196.01	2.16673	5.76e-17	1.5e-15	11495.4	14434.7	-0.328482	0.611811	0.696549	12121.4	5534.79	1.13097	0.0498254	0.0801562	13982.7	1137.41	3.61977	4.15e-13	3.56e-12	Chr08	132411689	132413950	+	387
Capana01g004097	7358	4129	9628	7049	9594	12024	7751	8668	7326	7828	6690	9644	565.47	360.75	778.66	681.27	698.6	803.09	693.23	740.3	603.67	567.48	520.66	735.43	9142.52	7064.86	0.371926	0.246918	0.370394	7500.96	8393.64	-0.162211	0.436294	0.536962	7895.93	9424.11	-0.255298	0.205066	0.273527	8115.9	6713.47	0.27366	0.396399	0.472456	Chr01	283322851	283324534	+	690
Capana06g001129	10447	12382	18818	9195	15828	22695	1461	907	1176	1319	941	2120	116.21	156.59	220.29	128.63	166.82	219.41	18.91	11.21	14.03	13.84	10.6	23.4	14886.8	14084.4	0.0799807	0.808363	0.872752	1359.49	1255.93	0.114372	0.749762	0.812726	1432.08	15352.8	-3.42236	4.35e-21	8.37e-20	1215.45	13419.7	-3.46486	6.81e-25	2.17e-23	Chr06	20435410	20446835	-	4767
Capana08g001826	6322	4956	5905	4987	5797	6138	11817	6784	12825	9440	9287	12982	266.7	237.69	262.15	264.57	231.71	225.04	580.15	318.04	580.11	375.65	396.75	543.42	5506.49	5776.96	-0.0694579	0.628272	0.735362	9860	11084.3	-0.168856	0.577453	0.667019	10378.1	5673.82	0.871239	4.06e-05	0.000118174	10729.6	5499.18	0.964302	0.000902094	0.0021319	Chr08	136892678	136897066	-	1257
Capana04g002097	5954	5871	5350	3248	6431	7113	12710	11788	12581	8671	7085	10354	168.93	189.37	159.74	115.89	172.88	175.39	419.67	371.68	382.73	232.06	203.57	291.5	5258.45	5798.76	-0.140862	0.519001	0.642249	8101.51	13098.7	-0.693153	0.000464187	0.00143808	8528.42	5424.41	0.652641	0.00985004	0.0188457	12669.8	5526.56	1.19698	8.45e-17	1.15e-15	Chr04	167073241	167080010	+	1869
Capana02g000833	6283	3699	5637	14877	10858	10609	9245	10930	10691	4949	5642	3558	203.4	136.14	192.04	605.68	333.06	298.49	348.31	393.23	371.1	151.13	184.97	114.29	12332	5226.3	1.23844	0.000520297	0.00191247	4398.22	10881.2	-1.30687	1.12e-08	7.32e-08	4623.69	12691.7	-1.4567	2.61e-05	7.8e-05	10521.7	4968.73	1.08234	5.09e-07	1.99e-06	Chr02	95493398	95499495	-	1638
Capana10g002435	8129	7459	8388	6355	9238	9779	8236	8065	10314	7519	7613	5651	1408.69	1469.5	1529.68	1384.96	1516.83	1472.78	1660.98	1553.18	1916.42	1229.1	1336.02	971.71	8122.47	8082.62	0.00721979	0.940534	0.964058	6452.13	9369.95	-0.538279	0.00680214	0.0160671	6784.98	8373.53	-0.303528	0.083771	0.126525	9063.77	7698.89	0.23549	0.111378	0.161271	Chr10	204042138	204046110	+	306
Capana08g001537	2100	945	2084	2239	2651	2555	6979	13888	9228	21237	15641	17091	106.66	54.57	111.39	143.02	127.58	112.79	412.54	783.93	502.56	1017.51	804.53	861.39	2430.57	1710.11	0.506961	0.12556	0.217679	16701.4	10598	0.65618	0.0226273	0.0458632	17575.6	2504.46	2.8114	3.28e-54	4.88e-52	10239	1624.02	2.65632	7.7e-12	5.59e-11	Chr08	132330397	132339530	-	1044
Capana01g002823	3792	4526	10197	7357	11439	10545	9629	10645	12702	2729	3044	9565	200.08	271.49	566.2	488.18	571.88	483.55	591.27	624.19	718.61	135.83	162.65	500.79	9410.06	6254.48	0.58932	0.152639	0.254412	4788.06	11602.2	-1.2769	0.00762986	0.0177994	5045.94	9702.14	-0.943195	0.0567374	0.0897592	11221.2	5954.82	0.914107	0.0278821	0.0478584	Chr01	180072829	180081186	+	1005
Capana11g002133	6155	6479	6136	6920	7177	10779	7097	7467	7189	11633	10826	8274	125.05	149.65	131.19	176.81	138.16	190.33	167.81	168.59	156.61	222.95	222.74	166.8	8013.18	6343.98	0.336985	0.0791239	0.150304	9530.41	7682.24	0.311023	0.094228	0.152791	10023.1	8255.66	0.279895	0.19949	0.266957	7429.2	6047.31	0.296969	0.0346765	0.0580991	Chr11	211679863	211688981	+	2610
Capana08g002006	6403	5603	8431	8221	7893	7804	9825	9929	12457	7608	6567	5375	611.77	608.61	847.71	987.81	714.54	648.02	1092.47	1054.27	1276.16	685.69	635.41	509.59	7928.35	6882.13	0.20404	0.439451	0.569295	6057.23	11338.4	-0.904481	2.53e-06	1.17e-05	6371.3	8165.31	-0.357771	0.13733	0.19357	10967.4	6551.67	0.743288	0.000551039	0.0013594	Chr08	139797498	139799915	-	555
Capana08g002745	8700	7151	7900	7848	9589	11497	5264	5558	6426	9277	8621	8037	979.49	915.28	935.99	1111.17	1022.9	1124.94	689.71	695.4	775.72	985.22	982.91	897.85	9320.57	7991.91	0.221796	0.0482117	0.100289	8047.43	6075.07	0.4056	0.00334648	0.00857052	8465.63	9605.28	-0.182172	0.131699	0.186802	5875.71	7609.63	-0.373049	0.00187913	0.00416924	Chr08	151733553	151735367	+	471
Capana00g003284	9707	5028	9206	5321	4785	8440	2954	4469	4092	13461	13309	15007	1340.46	789.36	1337.84	924.07	626.08	1012.92	474.73	685.83	605.88	1753.45	1861.2	2056.34	5983.14	7996.55	-0.418519	0.194191	0.307119	12982	4050.67	1.68024	2.07e-16	4.04e-15	13659.8	6162.77	1.14831	1.32e-06	4.74e-06	3915.65	7598.18	-0.956415	0.00118337	0.0027365	Chr00	539022009	539022392	-	384
Capana03g000136	7609	9331	4965	2597	3865	5053	5852	7655	7338	15672	15092	10729	201.34	280.7	138.26	86.42	96.9	116.2	180.21	225.11	208.19	391.18	404.41	281.71	3642.28	7433.44	-1.02907	0.000768235	0.00272641	12870.8	7341.07	0.810026	0.000192233	0.000643314	13534.6	3755.19	1.84951	1.38e-16	1.63e-15	7097.64	7096.2	0.000327826	0.999151	0.999423	Chr03	1948909	1958065	+	2004
Capana03g000309	10256	6394	8103	12146	14092	19829	4369	6753	5569	2841	2256	3091	666.48	472.38	554.14	992.63	867.69	1119.89	330.42	487.69	388.04	174.15	148.47	199.32	14769.7	8288.99	0.833341	9.8e-05	0.000417376	2538.96	5878.17	-1.21113	1.39e-07	7.74e-07	2672.54	15219.9	-2.50967	8.66e-37	5.36e-35	5681.59	7883.27	-0.472516	0.0500366	0.0803701	Chr03	4374287	4375102	-	816
Capana10g002436	9456	7305	9107	5960	9553	10942	7879	4936	8083	8668	7719	5856	784.71	689.17	795.31	622	751.14	789.15	760.92	455.21	719.21	678.52	648.69	482.21	8381.29	8694.6	-0.052827	0.742645	0.824915	6893.05	7377.94	-0.0980669	0.717506	0.786214	7249.62	8642.24	-0.253577	0.22178	0.291928	7140.86	8275.66	-0.212795	0.407478	0.483295	Chr10	204047775	204050352	+	639
Capana04g000213	6423	3818	7580	7231	10931	12610	8011	7995	8978	5866	6172	9734	198.83	134.37	246.93	281.5	320.61	339.25	288.6	275.04	297.99	171.29	193.48	299	9783.77	5966.3	0.713554	0.00965389	0.0256313	6778.17	8810.4	-0.378326	0.141781	0.215493	7135.48	10087.2	-0.499488	0.0597121	0.0939716	8521.57	5671.25	0.587414	0.0291316	0.0497567	Chr04	2895373	2899640	-	1713
Capana01g001807	11463	9075	10266	5255	10457	11515	5388	4087	4486	7367	6765	9122	422.12	379.92	397.83	243.36	364.86	368.52	230.91	167.26	177.13	255.9	252.28	333.32	8525.34	10358.3	-0.280819	0.193994	0.306939	7223.78	4944.43	0.54698	0.013651	0.0296433	7603.17	8794.49	-0.210117	0.390273	0.46866	4783.64	9861.16	-1.04371	5.71e-08	2.53e-07	Chr01	70750636	70752293	-	1440
Capana03g000567	5857	5747	5209	6368	7463	8015	8067	13351	10161	8687	8251	7770	250.07	278.95	234.04	341.92	301.91	297.4	400.83	633.48	465.16	349.86	356.75	329.18	7099.26	5676.1	0.322631	0.0221226	0.0521059	7669.27	11124.1	-0.536538	0.0176264	0.037029	8067.8	7315.17	0.141472	0.274227	0.34898	10750.6	5409.59	0.990857	2.74e-05	8.35e-05	Chr03	7876010	7881372	+	1242
Capana11g002347	7310	3878	7745	9696	10252	11751	7367	5835	8276	7473	6933	8413	327.94	197.79	365.65	547.04	435.78	458.17	384.63	290.91	398.1	316.25	314.98	374.51	10348	6327.44	0.709585	0.0155439	0.0385345	7086.85	7572.59	-0.0956508	0.62985	0.711854	7457.86	10660.4	-0.515331	0.00314008	0.00665634	7327.09	6012.36	0.285271	0.345053	0.420703	Chr11	219249496	219253783	-	1182
Capana06g002778	9231	4352	8096	6520	6624	8193	7165	9880	8575	8894	8636	8641	1226.81	657.55	1132.3	1089.73	834.12	946.31	1108.19	1459.22	1221.93	1114.99	1162.3	1139.53	6958.68	7230.1	-0.0552859	0.855198	0.906212	8127.41	9028.98	-0.151781	0.377006	0.478415	8550.34	7168.32	0.254512	0.113572	0.164433	8728.42	6867.69	0.34586	0.251657	0.322847	Chr06	202698355	202698912	+	399
Capana02g003696	8261	6136	8229	4822	7256	7384	6956	10194	8701	9815	8135	7769	400.05	337.82	419.37	293.67	332.94	310.77	392.03	548.62	451.79	448.36	398.95	373.32	6227.24	7599.86	-0.287348	0.0583566	0.117411	7968.24	9105.7	-0.192508	0.336194	0.436084	8383.26	6420.16	0.384835	0.00667545	0.013226	8801.92	7232.06	0.283397	0.165949	0.227263	Chr02	163855212	163858363	+	1095
Capana05g002193	4255	2206	4171	2916	4564	3332	10010	11955	9820	15385	17702	7182	178.65	105.3	184.29	153.97	181.56	121.58	489.1	557.81	442.07	609.31	752.66	299.21	3501.44	3551.51	-0.0205816	0.946093	0.967046	12508.5	11230.2	0.155523	0.656323	0.735092	13143.2	3610.07	1.86424	3.93e-07	1.51e-06	10857.6	3374.52	1.68586	1.98e-09	1.06e-08	Chr05	202078399	202079916	-	1263
Capana08g002304	9058	3146	5093	7455	8187	10300	7072	9160	6070	7321	7980	11813	472.29	186.49	279.46	488.84	404.47	466.75	429.13	530.78	339.35	360.08	421.37	611.18	8402.24	5735.91	0.550694	0.141517	0.239321	8442.95	7892.75	0.0972202	0.735017	0.800152	8887.02	8656.97	0.0378543	0.881822	0.908162	7628.99	5442.72	0.487114	0.215495	0.283747	Chr08	144573895	144578340	+	1017
Capana09g001102	7496	4050	6579	5951	9223	8804	8334	6965	8072	9831	10398	6636	437.29	268.6	403.89	436.59	509.79	446.36	565.8	451.54	504.9	540.98	614.28	384.13	7679.5	6056.69	0.342453	0.16276	0.267698	8342.26	8258.68	0.0145325	0.951071	0.96464	8770.64	7917.85	0.14755	0.512943	0.58806	7989.54	5756.21	0.472929	0.0610834	0.0957899	Chr09	97166508	97169524	-	909
Capana03g000535	5124	3757	4989	4666	4632	7825	6013	9984	6831	11717	7899	18774	117.47	97.92	120.37	134.53	100.62	155.91	160.43	254.37	167.92	253.39	183.39	427.08	5496.66	4657.79	0.238877	0.309506	0.438646	11911.1	8051.85	0.56491	0.119867	0.187082	12548	5662.76	1.14788	0.001546	0.00347356	7780.76	4432.22	0.811857	0.00144975	0.00329024	Chr03	7402191	7407712	-	2313
Capana02g002608	12170	12999	9254	6334	7229	7366	3245	3898	3230	8746	8724	8744	1039.2	1261.91	831.57	680.19	584.88	546.65	322.47	369.9	295.73	704.47	754.4	740.89	6833.13	11643.9	-0.769045	0.000412921	0.00155778	8143.75	3664.27	1.15218	5.47e-13	6.48e-12	8567.4	7040.38	0.283406	0.055923	0.0886848	3542.69	11104.7	-1.64824	4.33e-13	3.7e-12	Chr02	148025137	148025854	+	621
Capana05g001095	7442	3058	5489	4932	1693	2582	9008	15103	14581	8672	9196	10097	363.38	169.75	282.05	302.86	78.33	109.57	511.88	819.54	763.38	399.43	454.72	489.21	3252.23	5319.57	-0.710089	0.209607	0.326636	8697.09	13585	-0.643429	0.00738862	0.0173021	9150.41	3342.07	1.45334	0.00311522	0.00660792	13131.6	5050.61	1.37847	0.00010419	0.000290285	Chr05	64399756	64408663	+	1086
Capana07g000145	12455	8892	11112	4673	6710	7636	4840	5588	4850	8289	7780	8962	282.25	229.08	265	133.18	144.07	150.39	127.64	140.73	117.84	177.19	178.54	201.52	6072.38	10895.2	-0.843292	1.71e-08	1.35e-07	7773.57	5396.45	0.526579	0.000800372	0.00236604	8179.87	6259.99	0.385771	0.00396723	0.00824744	5217.79	10367.3	-0.990569	1.1e-09	6.09e-09	Chr07	7175881	7182530	-	2340
Capana02g000804	9291	5383	7075	11843	14767	16242	6322	9522	7285	1131	1215	1281	350.16	230.64	280.6	561.32	527.33	532	277.29	398.82	294.39	40.21	46.37	47.91	13844.4	7273.91	0.928432	1.18e-05	5.91e-05	1128.04	8155.86	-2.85408	1.22e-39	2.29e-37	1186.76	14267.6	-3.58776	7.99e-152	2.14e-148	7882.82	6915.78	0.188787	0.463506	0.538475	Chr02	93929776	93933801	+	1407
Capana11g000555	9670	6929	10273	6088	12037	12154	5634	4367	6027	6872	5504	5610	821.75	669.42	918.7	650.63	969.2	897.64	557.19	412.42	549.16	550.87	473.67	473.05	9521.16	9020.84	0.0779526	0.739805	0.82287	5571.07	5655.28	-0.0216249	0.911572	0.937472	5861.85	9821.65	-0.744711	0.000407978	0.00101475	5471.96	8582.28	-0.649331	0.00358041	0.00749963	Chr11	18091780	18095374	-	624
Capana00g004313	6438	3978	6172	12097	8911	13574	6814	8056	8429	6046	5477	5163	175.34	123.17	176.9	414.34	229.95	321.3	215.98	243.83	246.15	155.33	151.06	139.53	11437.7	5555.17	1.04181	0.000624834	0.00226042	5175.89	8205.84	-0.664854	3.49e-06	1.58e-05	5445.04	11774.8	-1.1126	1.66e-05	5.11e-05	7935.08	5282.2	0.587053	0.00554612	0.0111494	Chr00	629106338	629117699	-	1947
Capana12g000150	3138	2169	3466	8521	8261	9462	6687	8845	6544	12723	12739	8407	77.36	60.79	89.92	264.18	192.96	202.73	191.85	242.32	172.98	295.87	318.03	205.65	8626.31	2943.44	1.55109	2.33e-10	2.37e-09	10509.7	7800.17	0.43015	0.0873226	0.143584	11050.4	8884.91	0.314756	0.207312	0.275812	7539.91	2799.79	1.42916	3.94e-09	2.04e-08	Chr12	2604052	2612029	-	2151
Capana01g000114	6676	5146	4878	4631	6496	6440	6915	4866	6123	15791	13503	9430	358.67	314.31	275.8	312.9	330.68	300.7	432.36	290.53	352.72	800.28	734.67	502.72	5655.8	5613.17	0.0108565	0.944862	0.96635	11990.1	6335.39	0.920364	0.000468049	0.00144915	12609.6	5830.09	1.11295	6.4e-07	2.39e-06	6130.3	5344.26	0.197926	0.385695	0.461446	Chr01	1736826	1739861	+	987
Capana12g002666	8533	7488	6891	5886	7039	6577	5416	4378	5502	12187	12238	8673	1169.21	1166.45	993.65	1014.27	913.86	783.22	863.65	666.66	808.34	1575.19	1698.16	1179.21	6371.53	7719.57	-0.27707	0.104574	0.187926	10272.8	5401.33	0.927455	2.26e-05	8.94e-05	10802.2	6565.34	0.718504	0.000764725	0.00181563	5225.74	7353.79	-0.492864	0.00595659	0.0118773	Chr12	225060775	225061590	-	387
Capana06g001424	7197	6621	7749	5021	6950	8228	4104	9852	5757	9123	7587	12228	318.03	332.62	360.35	279.03	290.99	315.99	211.06	483.82	272.77	380.28	339.52	536.18	6452.92	7270.46	-0.171959	0.156764	0.259812	8984.72	6939.5	0.372635	0.300883	0.398847	9459.44	6651.82	0.507962	0.0269689	0.0466219	6702.38	6924.96	-0.0471226	0.892142	0.915828	Chr06	32079058	32099269	+	1200
Capana09g000183	13610	9325	13305	3592	5712	6444	4489	2981	4689	9551	7021	9624	693.28	540.02	713.23	230.11	275.69	285.28	266.12	168.75	256.1	458.93	362.18	486.45	4995.42	12156.5	-1.28291	2.44e-11	2.81e-10	8114.55	4291.51	0.919039	0.00024172	0.000792472	8541.81	5150.86	0.729583	0.000170327	0.000451707	4153.3	11564.2	-1.47736	1.17e-08	5.67e-08	Chr09	6060084	6065148	+	1041
Capana09g001602	4965	4079	4771	16695	14032	19542	2186	3963	2578	5834	5959	5491	115.78	108.14	117.08	489.6	310.03	396.04	59.32	102.7	64.46	128.33	140.72	127.06	16533.8	4648.38	1.83054	5.73e-16	1.28e-14	5369.84	3077.04	0.803323	0.00233727	0.00622928	5648.44	17025.3	-1.5917	5.45e-13	4.25e-12	2973.04	4425.72	-0.573968	0.0333324	0.0561473	Chr09	186301092	186305925	+	2274
Capana08g000250	12827	14578	9796	8903	8222	23002	250	482	468	3419	3328	4190	836.63	1080.98	672.39	730.28	508.12	1303.89	18.98	34.94	32.73	210.36	219.82	271.18	12562.7	12599.5	-0.00418306	0.991683	0.994435	3399.21	420.664	3.01406	5.8e-26	3.69e-24	3577.28	12944	-1.85538	5.28e-07	2e-06	406.577	12020	-4.88542	1.13e-50	1.75e-48	Chr08	22027362	22030801	+	813
Capana07g001146	5440	2927	4968	11073	16508	16489	4737	5645	5245	5343	4263	6514	237.42	145.23	228.18	607.76	682.65	625.44	240.6	273.8	245.44	219.97	188.42	282.1	14122.6	4456.12	1.66409	1.89e-11	2.22e-10	5001.2	5512.35	-0.14039	0.509162	0.605453	5265.13	14559.8	-1.46746	1.34e-12	9.97e-12	5329.94	4234.87	0.331727	0.184132	0.248504	Chr07	159029940	159034395	+	1215
Capana00g003817	710	320	819	1316	1310	1498	3217	8219	4765	25350	23872	17367	26.59	13.62	32.28	61.98	46.48	48.75	140.2	342.05	191.33	895.49	905.32	645.35	1352.82	616.79	1.13262	0.00219003	0.0069573	20650	5700.42	1.85699	2.56e-07	1.38e-06	21716.1	1393.46	3.96263	1.74e-69	4.93e-67	5505.27	585.707	3.23236	1.85e-12	1.45e-11	Chr00	581956261	581959139	+	1416
Capana06g001166	4908	2298	3861	5309	7897	4639	11374	6894	14797	9871	9944	6585	230.73	122.81	191.01	313.87	351.75	189.53	622.26	360.16	745.85	437.72	473.4	307.17	5850.95	3689.48	0.66515	0.0610406	0.121553	8192.84	11627.4	-0.505096	0.11901	0.18595	8614.31	6031.57	0.514271	0.092711	0.138126	11255.6	3504.62	1.68326	7.1e-06	2.35e-05	Chr06	22117011	22119137	+	1128
Capana09g000138	17412	10087	21155	5862	12445	8351	329	2230	827	2819	4110	2664	381.85	251.49	488.22	161.67	258.59	159.16	8.4	54.35	19.45	58.32	91.28	57.97	8486.49	16283.9	-0.940186	0.00592221	0.0167072	2992.09	1188.95	1.33142	0.0226523	0.045904	3144.93	8755.8	-1.47727	1.05e-06	3.83e-06	1146.85	15476.7	-3.75432	4.3e-09	2.21e-08	Chr09	5413772	5417555	+	2418
Capana03g000421	10223	6665	9638	6070	7534	11312	3272	3845	3620	8757	5867	11474	547.57	405.86	543.27	408.88	382.36	526.59	203.96	228.88	207.9	442.45	318.24	609.84	7921.93	8890.67	-0.166414	0.466832	0.595115	8088.41	3787.43	1.09464	6.38e-05	0.00023375	8518.69	8164.77	0.0611885	0.837015	0.873076	3662.19	8455.91	-1.20729	1.78e-10	1.1e-09	Chr03	5847393	5849829	-	990
Capana02g000008	3640	4945	2213	7704	7213	15019	14688	8149	15404	1927	2395	4752	111.51	172.22	71.34	296.8	209.36	399.86	523.64	277.42	505.97	55.68	74.3	144.45	9532.4	3673.1	1.37588	0.000650311	0.00234504	2831.74	13495.5	-2.25274	4.69e-08	2.82e-07	2982.01	9820.31	-1.71952	4.29e-05	0.000124489	13064.1	3508.88	1.89657	5.29e-06	1.79e-05	Chr02	1266833	1276904	+	1731
Capana11g000237	8109	6011	7912	5127	8528	8366	7994	6231	9347	7190	6513	6343	1038.64	875.3	1066.47	825.86	1034.97	931.29	1191.61	886.94	1283.68	868.71	844.81	806.17	7010.17	7400.08	-0.0780118	0.638557	0.743377	6218.83	8305.58	-0.417442	0.0350764	0.0667121	6542.5	7228.87	-0.144075	0.317789	0.394665	8036.71	7042.05	0.190589	0.376868	0.452638	Chr11	6038680	6043585	+	414
Capana11g001474	9809	6401	9588	3410	6237	6160	5193	6921	6148	9937	8141	9720	441.18	327.3	453.81	192.88	265.79	240.79	271.82	345.93	296.49	421.59	370.8	433.8	4999.48	8647.05	-0.790312	0.00041101	0.00155097	8618.37	6436.59	0.421116	0.016176	0.0343675	9069.97	5156.47	0.814509	1.12e-05	3.53e-05	6222.66	8223.96	-0.402327	0.0585822	0.0922851	Chr11	175124985	175138908	-	1179
Capana04g002411	7418	7102	7061	5127	7427	7476	8741	5353	8919	6946	6755	9000	868.34	945.13	869.82	754.76	823.75	760.57	1190.79	696.37	1119.44	766.98	800.77	1045.39	6429.37	7281.66	-0.179497	0.0634497	0.125524	7056.76	8125.29	-0.203416	0.455133	0.554949	7427.05	6627.99	0.164184	0.373305	0.451584	7864.43	6938.23	0.180777	0.486803	0.561138	Chr04	201788029	201788943	+	453
Capana00g003079	11055	13417	13301	7109	9485	9859	2019	2290	2340	5335	7187	3744	130.18	179.62	164.83	105.28	105.83	100.9	27.67	29.97	29.55	59.26	85.71	43.75	8527.97	12795	-0.585303	0.000491064	0.0018181	5066.34	2343.82	1.11205	7.2e-05	0.000260854	5323.96	8789.86	-0.723343	0.00874644	0.0169074	2266.54	12201.8	-2.42847	6.7e-39	5.69e-37	Chr00	522610902	522618971	+	4503
Capana02g001651	4586	3888	4355	5152	7067	6944	9574	13560	11036	7807	6155	6825	170.3	164.14	170.19	240.6	248.65	224.1	413.75	559.59	439.41	273.47	231.46	251.48	6182.21	4319.06	0.51724	3.85e-07	2.47e-06	6439.38	12048.5	-0.903844	3.24e-06	1.47e-05	6776.29	6372.38	0.0887422	0.516068	0.591091	11646.5	4112.86	1.50167	5.3e-17	7.41e-16	Chr02	129884059	129887045	-	1428
Capana06g002616	8781	4074	10285	5657	6610	7422	8169	5477	10085	8385	7908	3795	239.52	126.34	295.24	194.06	170.84	175.95	259.32	166.03	294.96	215.75	218.45	102.72	6385.21	7722.09	-0.274305	0.428879	0.55917	6222.84	8353.19	-0.424756	0.241976	0.333352	6541.14	6579.46	-0.00839155	0.979195	0.984499	8084.79	7333.6	0.140668	0.720754	0.774512	Chr06	185752304	185756254	+	1944
Capana11g002156	11666	11057	9341	10918	16691	11775	1447	3101	1660	3308	3317	1809	571.21	615.49	481.31	672.29	774.34	501.07	82.45	168.74	87.15	152.79	164.47	87.89	12794.1	10819.2	0.241858	0.282851	0.409923	2615.91	2189.92	0.256434	0.498416	0.595459	2749.9	13190.3	-2.262	2.31e-13	1.87e-12	2115.17	10310.8	-2.2853	2.64e-11	1.79e-10	Chr11	213899501	213900583	-	1083
Capana06g000240	7888	5892	5101	5020	10328	10191	8844	7554	9428	6062	5288	3482	460.15	390.76	313.15	368.28	570.86	516.68	600.42	489.72	589.71	333.58	312.4	201.56	8019.5	6342.53	0.338541	0.182333	0.292313	4593	9113.26	-0.988516	7.91e-05	0.000284577	4829.89	8273.25	-0.776531	0.00590203	0.0118318	8816.48	6038.45	0.546001	0.0118564	0.0221837	Chr06	3131470	3135889	-	909
Capana02g001384	7541	6629	7321	4771	6102	7066	7269	5479	8090	10234	7408	7134	334.07	333.86	341.3	265.8	256.13	272.05	374.76	269.74	384.27	427.66	332.34	313.6	5769.78	7239.8	-0.327494	0.000340267	0.00130835	7661.31	7347.79	0.0602947	0.79456	0.847535	8061.2	5946.57	0.438968	0.015047	0.0276283	7110.08	6895.2	0.0442724	0.824702	0.861685	Chr02	123245824	123248572	-	1197
Capana00g002531	8238	6122	7778	6536	8996	8959	7055	8181	7677	5375	4553	5571	286.08	241.69	284.24	285.44	296	270.39	285.12	315.72	285.85	176.07	160.12	191.97	7894.07	7435.99	0.086157	0.532674	0.654584	4807.87	8084.24	-0.749702	9.27e-07	4.61e-06	5059.88	8136.98	-0.685355	7.98e-07	2.95e-06	7817.01	7076.56	0.143519	0.319225	0.394088	Chr00	480211211	480217873	+	1527
Capana06g000511	6031	5907	6839	4315	7941	8237	6307	4433	7405	11091	9492	6900	638.34	710.79	761.76	574.36	796.38	757.7	776.88	521.43	840.37	1107.34	1017.42	724.68	6464.81	6336.47	0.0291282	0.87564	0.920467	8510.77	6392.44	0.412922	0.130628	0.201199	8950.88	6667.91	0.424695	0.0796484	0.12111	6186.46	6036.75	0.0353552	0.885365	0.910552	Chr06	7582983	7583483	-	501
Capana07g000545	6159	4926	6479	4664	6531	7199	6393	8593	7561	8058	8025	10199	45.46	41.33	50.32	43.29	45.67	46.18	54.91	70.48	59.83	56.1	59.98	74.69	5892.41	5906.83	-0.00350434	0.979503	0.987502	8171.03	7947.05	0.0400836	0.842969	0.885208	8599.09	6074.09	0.501453	0.00345046	0.00726058	7682.79	5622.55	0.450392	0.0112365	0.0211204	Chr07	43291774	43305734	-	7185
Capana00g002239	4086	3472	3730	3693	9113	7151	10758	14045	12470	5630	4890	5748	279.94	270.43	268.92	318.19	591.56	425.79	857.75	1069.35	916.03	363.84	339.27	390.76	6258.96	3800.53	0.719852	0.00579625	0.0163986	5047.33	13140.6	-1.38044	1.62e-16	3.19e-15	5311.52	6459.43	-0.282409	0.286202	0.361755	12704.2	3619.31	1.81151	2.1e-34	1.32e-32	Chr00	459601087	459606352	-	774
Capana03g004146	6267	2023	8148	610	1012	1057	568	1171	692	20980	15047	27200	261.26	95.88	357.46	31.98	39.97	38.3	27.56	54.25	30.93	825.02	635.24	1125.16	850.519	5467.17	-2.68426	1.5e-08	1.19e-07	19604.7	856.943	4.51583	8.75e-39	1.57e-36	20644.9	877.053	4.55652	3.93e-66	9.74e-64	827.797	5186.46	-2.64741	3.52e-07	1.41e-06	Chr03	247238935	247240747	+	1272
Capana07g002456	5751	7092	5671	7181	7611	11769	4852	6082	5917	7809	6867	7961	209.59	293.84	217.5	329.13	262.82	372.77	205.79	246.33	231.22	268.46	253.44	287.9	8527.98	6276.82	0.442205	0.0565027	0.114278	7024.18	5936.47	0.242707	0.116042	0.182102	7391.66	8786.57	-0.249406	0.196509	0.263398	5739.93	5988.41	-0.0610646	0.771281	0.817125	Chr07	220870506	220872968	+	1455
Capana03g001772	8019	5353	7013	6119	8728	8960	2948	4463	3756	6570	7610	14998	1133.94	860.55	1043.6	1088.16	1169.4	1101.14	485.14	701.35	569.48	876.36	1089.76	2104.43	7642.9	6834.66	0.16121	0.330675	0.460709	9099.3	3932.65	1.21024	0.0008623	0.0025313	9582.19	7878.77	0.282371	0.422919	0.500764	3801.28	6501.57	-0.774311	0.000523709	0.00129839	Chr03	34891935	34894343	+	375
Capana03g004199	12692	19417	15182	5974	11933	9248	1272	2602	1889	1187	1482	1479	1068.29	1858.02	1344.78	632.36	951.68	676.51	124.6	243.39	170.48	94.24	126.32	123.53	8629.36	16090.6	-0.898841	0.00164393	0.00538525	1292.32	2026.67	-0.649244	0.03069	0.0596209	1359.36	8901.98	-2.71134	1.02e-29	3.96e-28	1958.13	15363.6	-2.97192	1.24e-17	1.86e-16	Chr03	248633272	248634318	+	630
Capana02g001509	3894	2196	3682	3883	5540	5368	8548	17320	10851	7738	7696	7612	147.39	94.49	146.66	184.83	198.68	176.58	376.53	728.53	440.37	276.27	294.99	285.89	4761.45	3267.96	0.542914	0.0228769	0.0536309	7158.98	12937.2	-0.853708	0.00297447	0.00771253	7531.28	4908.34	0.617671	5.92e-08	2.53e-07	12498.1	3106.22	2.00843	5.1e-09	2.6e-08	Chr02	126351449	126361242	+	1401
Capana02g001438	11728	9923	10967	2281	3409	3461	7390	5691	8616	7448	7392	5889	1547.03	1488.08	1522.39	378.39	426.07	396.77	1134.46	834.26	1218.61	926.75	987.45	770.81	2929.75	10981	-1.90588	4.88e-81	9.04e-78	6434.84	7645.2	-0.248659	0.258772	0.352341	6767.51	3020.47	1.16372	2.15e-13	1.74e-12	7397.83	10456.9	-0.499278	0.0135919	0.0250851	Chr02	124847996	124849773	-	402
Capana08g001920	4995	4211	4417	4221	5815	7394	8541	7697	9548	9157	8875	9301	166.27	159.36	154.73	176.7	183.41	213.91	330.87	284.74	340.79	287.53	299.18	307.22	5550.02	4586.14	0.275373	0.043299	0.0916786	8489.35	9092.93	-0.0991027	0.495715	0.592959	8931.7	5721.12	0.642446	5.34e-06	1.77e-05	8796.31	4367.46	1.01009	4.42e-13	3.77e-12	Chr08	138386989	138395527	-	1593
Capana06g001915	13330	16140	11048	10184	8351	19406	987	413	646	735	651	1688	1149.36	1582.11	1002.47	1104.3	682.25	1454.21	99.04	39.57	59.72	59.78	56.84	144.42	12119	13738.2	-0.1809	0.60294	0.714433	956.994	727.643	0.39536	0.403838	0.504953	1008.26	12482.5	-3.63001	1.68e-15	1.74e-14	704.518	13109.3	-4.21798	9.97e-27	3.73e-25	Chr06	63298410	63299024	+	615
Capana00g004947	6354	3934	6633	4614	4495	6598	5490	7140	6551	10843	10453	10450	292.48	205.87	321.31	267.1	196.05	263.95	294.1	365.24	323.33	470.81	487.27	477.31	5090.5	5667.42	-0.154979	0.554209	0.67334	9857.75	6759.6	0.544301	0.000414752	0.00129908	10370.8	5243.76	0.983951	8.91e-08	3.73e-07	6535.27	5388.59	0.278298	0.240626	0.311164	Chr00	678980680	678988017	-	1152
Capana00g004709	1820	1822	1260	311	522	616	6416	4070	10373	18697	14313	23113	191.49	217.94	139.51	41.15	52.04	56.33	785.61	475.88	1170.2	1855.62	1525.03	2413.01	457.038	1656.21	-1.856	5.4e-14	9.03e-13	17407.1	7308.47	1.25202	0.000491379	0.00151579	18327.5	471.313	5.27977	2.97e-99	2.37e-96	7075.19	1579.15	2.16367	1.79e-08	8.47e-08	Chr00	666337767	666348564	-	504
Capana05g002046	5663	5740	5682	5876	7584	8317	8011	10071	8484	5641	5123	7054	71.24	82.1	75.23	92.97	90.4	90.94	117.29	140.8	114.44	66.94	65.27	88.06	7018.83	5770.31	0.28257	0.00735018	0.0201953	5534.77	9376.93	-0.760597	0.000216404	0.000715822	5825.66	7233.93	-0.31235	0.0851186	0.128337	9065.46	5499.34	0.721167	8.01e-06	2.63e-05	Chr05	195358636	195371132	+	4215
Capana01g003442	5522	5085	5376	4694	7348	7199	9397	8272	11671	7265	5474	5452	655.07	685.79	671.14	700.29	825.93	742.22	1297.34	1090.54	1484.52	812.97	657.62	641.77	6150.73	5388.81	0.190974	0.084622	0.158522	5629.13	10329.4	-0.875755	1.49e-05	6.08e-05	5923.02	6341.79	-0.0985999	0.561639	0.634157	9993.49	5133.47	0.961078	3.91e-08	1.78e-07	Chr01	226456277	226458029	+	447
Capana05g002563	8023	4933	6684	2304	5170	4609	7738	7931	9212	7717	6311	12003	129.63	90.61	113.65	46.82	79.15	64.72	145.5	142.41	159.59	117.61	103.26	192.44	3790.97	6575.69	-0.794399	0.00324404	0.00985955	8086.28	8766.52	-0.116535	0.675507	0.751813	8515.64	3911.61	1.12221	0.00061937	0.00149384	8479.11	6253.16	0.439271	0.0245277	0.0426527	Chr05	217204935	217211487	-	3282
Capana01g001001	6215	4928	5668	4009	6718	6681	10224	8486	11667	7605	5670	4745	530.7	478.4	509.33	430.51	543.54	495.81	1016.01	805.28	1068.2	612.57	490.31	402.05	5535.48	5653.06	-0.0301515	0.835099	0.892606	5571.57	10707.9	-0.942498	5.27e-05	0.000195902	5861.31	5708.27	0.0381047	0.862927	0.893535	10360.1	5381.68	0.944884	7.58e-08	3.3e-07	Chr01	26644010	26645086	+	621
Capana12g002880	6729	2004	3272	1565	3205	3633	7354	3766	5992	12293	7881	24891	477.67	161.73	244.43	139.71	215.57	224.14	607.54	297.1	456.07	823.16	566.55	1753.29	2623.33	3970.52	-0.597853	0.180896	0.290717	13995.4	6063.82	1.20666	0.00744574	0.0174167	14749.6	2706.29	2.44616	3.35e-08	1.48e-07	5870	3765.47	0.640468	0.174022	0.236691	Chr12	229529240	229530567	-	747
Capana00g002364	7234	5713	4111	6714	7478	7071	1745	2606	2560	13845	13434	9791	919.9	825.92	550.14	1073.71	901.01	781.47	258.24	368.28	349.05	1660.75	1730.01	1235.45	6981.08	5736.52	0.283176	0.290745	0.418417	11500.9	2429.13	2.24317	2.63e-21	9.87e-20	12094.3	7192.23	0.749948	0.000690164	0.00165123	2348.34	5463.76	-1.21821	1.48e-05	4.69e-05	Chr00	470908992	470909408	+	417
Capana01g002966	15266	7732	14340	4285	5707	6102	534	475	556	6209	13426	7188	1158.11	666.84	1144.81	408.81	410.21	402.31	47.14	40.05	45.23	444.32	1031.45	541.08	5181.88	12467.1	-1.26661	2.83e-06	1.58e-05	8404.57	552.447	3.92727	2.81e-30	2.6e-28	8828.66	5341.03	0.725065	0.0325758	0.0550591	534.413	11845	-4.47025	9.81e-58	2.33e-55	Chr01	191593442	191599196	-	699
Capana12g002597	1891	932	1816	1512	2621	2568	15205	15626	15424	8905	7917	7284	28.57	16.01	28.87	28.73	37.52	33.72	267.33	262.35	249.85	126.9	121.12	109.19	2127.52	1548.45	0.458347	0.124481	0.216188	7474.94	16334.9	-1.1278	4.21e-16	7.86e-15	7863.5	2194.08	1.84109	1.94e-28	6.96e-27	15797.5	1471.02	3.42461	3.36e-34	2.06e-32	Chr12	223404279	223413738	-	3510
Capana07g002508	5463	3860	5356	3877	7165	6458	10064	10183	10409	5189	4931	8478	363.02	291.6	374.54	323.99	451.12	372.96	778.28	751.99	741.64	325.26	331.83	559.02	5553.6	4926.46	0.172959	0.39851	0.530378	5785.04	10823.1	-0.903725	0.000655693	0.00197135	6091.03	5728.1	0.0885537	0.759615	0.809448	10467.5	4687.05	1.15908	6.76e-13	5.65e-12	Chr07	222057552	222064064	+	798
Capana07g000669	3832	2954	4365	5111	6880	9042	10795	11519	14904	3799	4262	3832	188.67	165.35	226.17	316.47	320.96	386.91	618.55	630.29	786.81	176.44	212.51	187.22	6696.64	3747.75	0.837444	2.29e-05	0.000109388	3699.32	13085.1	-1.82264	1.56e-23	7.71e-22	3890.86	6902.82	-0.827238	5.62e-07	2.12e-06	12656.6	3566.43	1.82731	1.51e-18	2.51e-17	Chr07	61792122	61795907	+	1077
Capana00g003111	10128	18747	9315	3974	5718	11504	1459	1892	2110	4943	5276	6223	427.26	899.1	413.53	210.83	228.55	421.77	71.63	88.7	95.44	196.7	225.4	260.49	6570.65	13059	-0.990867	0.0218236	0.0514918	5114.98	1919.32	1.41401	6.62e-12	6.73e-11	5382.14	6774.47	-0.332047	0.303483	0.380098	1855.93	12488.7	-2.75035	1.52e-13	1.38e-12	Chr00	524828692	524833858	+	1257
Capana04g000325	57	12	851	1907	1349	522	19713	16629	22207	3362	6954	7519	2.61	0.62	41.01	109.82	58.53	20.77	1050.55	846.24	1090.35	145.22	322.48	341.65	1333.22	308.422	2.11184	0.165382	0.271107	5587.11	20642.8	-1.88549	5.09e-08	3.05e-07	5876.29	1371.47	2.09958	0.000317489	0.000804393	19971.7	292.558	6.09303	NA	1	Chr04	5171614	5175995	-	1158
Capana04g001600	3878	242	3642	3781	3612	1797	6244	15519	7082	13608	10866	10809	71.63	5.08	70.79	87.82	63.21	28.85	134.21	318.54	140.25	237.09	203.24	198.1	3139.04	2552.78	0.298166	0.722346	0.809467	10927.2	10177.9	0.102492	0.781512	0.837321	11497.2	3232.03	1.83102	4.21e-06	1.41e-05	9827.51	2415.14	2.02467	0.0135321	0.0249873	Chr04	69151034	69161785	-	2871
Capana01g002606	15	9	11	4	32	22	6855	17680	13620	13124	8544	21059	1.62	1.1	1.25	0.54	3.27	2.06	859.83	2117.65	1573.97	1334.28	932.55	2252.19	17.4353	11.7119	0.58682	0.454923	0.583775	13253.8	13378.5	-0.0135184	0.974698	0.982172	13963.3	18.0241	9.57301	4.04e-69	1.12e-66	12924.3	11.1373	10.1752	1.52e-108	2.7e-105	Chr01	168756121	168757352	-	492
Capana09g000193	5047	2384	3521	3788	3818	4278	10645	11601	17621	6569	6946	4752	675.83	362.93	496.17	637.91	484.42	497.86	1658.9	1726.39	2530	829.76	941.93	631.41	3898.73	3650.48	0.0947165	0.75088	0.831101	5673.32	13978.2	-1.30093	6.97e-07	3.53e-06	5965.16	4015.94	0.571029	0.0129371	0.0241387	13521.9	3467.88	1.96311	7.74e-10	4.39e-09	Chr09	6453189	6457266	-	396
Capana10g001537	1244	831	1177	1288	672	860	11057	15796	17737	7438	9236	13540	34.85	26.46	34.7	45.37	17.84	20.94	360.46	491.74	532.74	196.54	262.01	376.36	970.556	1090.4	-0.168902	0.684747	0.780679	9421.56	15651.5	-0.732285	0.0150624	0.0323111	9916.48	998.208	3.31319	1.17e-14	1.1e-13	15133.4	1037.18	3.8668	2.51e-59	6.42e-57	Chr10	163512627	163519507	-	1893
Capana10g001947	10305	4262	5840	8091	7935	10754	5550	9058	6350	4681	4830	3175	100.25	47.14	59.79	98.98	73.14	90.92	62.83	97.93	66.23	42.95	47.58	30.65	8713.89	6784.43	0.361027	0.291183	0.41883	3938.2	7391.51	-0.908335	0.00107296	0.00308086	4140.67	8976.04	-1.11616	3.75e-06	1.27e-05	7142.93	6442.01	0.148971	0.680876	0.740355	Chr10	192650986	192661126	+	5451
Capana12g001287	3876	3133	5129	7530	8124	8520	3964	5720	5178	9523	10497	8866	30.14	27.7	41.97	73.64	59.86	57.58	35.87	49.43	43.17	69.86	82.67	68.41	7915.5	4082.32	0.955184	7.86e-05	0.000340898	8981.41	5231.8	0.779601	8.93e-05	0.000318647	9445.74	8154.58	0.212193	0.235239	0.307055	5057.59	3884.9	0.380568	0.129247	0.183487	Chr12	71884807	71898740	+	6819
Capana00g003324	4306	2831	3726	2532	4330	4404	9469	10403	11591	8642	7689	9826	279.82	209.15	254.81	206.93	266.61	248.73	716.12	751.29	807.64	529.75	506.01	633.61	3573.95	3641.18	-0.0267514	0.89149	0.930965	8120.66	11081.9	-0.44855	0.00661199	0.0156795	8546.62	3685.68	1.21317	3.44e-11	2.16e-10	10717.5	3463.53	1.62955	1.52e-20	3.16e-19	Chr00	539822292	539826968	-	816
Capana03g004445	531	38	221	15876	15941	8119	133	868	1194	21612	15148	53	58.66	4.77	25.69	2205.68	1668.61	779.52	17.1	106.57	141.43	2252.17	1694.7	5.81	13574.4	257.995	5.71697	2.67e-13	4.01e-12	11312.4	759.677	3.89632	0.0193665	0.0402012	11883.9	13978.5	-0.23421	0.88165	0.90806	734.134	243.876	1.58959	0.0835881	0.126004	Chr03	254255510	254256415	+	480
Capana08g000057	8994	5799	7497	6460	8647	9134	3429	4270	4336	7389	6584	7137	873.49	640.28	766.23	789.01	795.71	770.96	387.57	460.86	451.52	676.92	647.55	687.79	7806.86	7468.77	0.0637999	0.714643	0.803722	6549.91	4237.65	0.628171	2.19e-05	8.7e-05	6891.88	8046.69	-0.223455	0.0273751	0.0472457	4097.52	7103.97	-0.793895	3.02e-05	9.15e-05	Chr08	962070	965201	+	546
Capana06g000115	6900	10318	6891	9829	11004	13456	3015	5266	3836	3244	3327	2556	450.05	765.09	472.99	806.23	680.05	762.77	228.86	381.71	268.27	199.59	219.76	165.43	11106.4	8205.04	0.436818	0.0967836	0.176474	2834.28	4268.16	-0.590648	0.0236174	0.0476125	2980.6	11443.5	-1.94081	6.51e-28	2.23e-26	4124.47	7836.11	-0.925889	0.00465769	0.00950935	Chr06	1551960	1553194	+	813
Capana01g000111	1226	173	137	31112	30869	15911	24	16	9	2	3	7	48.05	7.71	5.65	1533.46	1146.32	541.96	1.09	0.7	0.38	0.07	0.12	0.27	26490.1	500.682	5.72519	1.3e-12	1.78e-11	3.75218	17.5292	-2.22526	0.0131256	0.0286575	3.95227	27277.9	-12.7604	5.18e-97	3.64e-94	16.9571	473.507	-4.80587	2.07e-08	9.73e-08	Chr01	1664483	1666640	-	1353
Capana06g000723	8037	6254	7824	4424	7054	7241	6386	5855	7379	7133	6822	4926	728.51	644.48	746.34	504.32	605.84	570.44	673.66	589.81	717.18	609.91	626.23	443.07	5963.4	7434.07	-0.317888	0.0263597	0.0604442	5856.4	6915.26	-0.239772	0.251522	0.344199	6158.6	6148.92	0.00219199	0.991291	0.993682	6689.64	7076.02	-0.0810348	0.60069	0.66851	Chr06	11543004	11544677	+	585
Capana08g002567	10557	3239	10538	12976	8629	8188	5406	3965	4115	4064	4752	2806	1091.25	380.63	1146.31	1686.81	845.13	735.57	650.32	455.47	456.08	396.26	497.44	287.81	10204.4	8078.68	0.336933	0.518563	0.641867	3613.49	4782.41	-0.404327	0.149605	0.225126	3798.34	10499.4	-1.46679	0.000147454	0.000395596	4626.93	7662.73	-0.72784	0.104938	0.153067	Chr08	148953780	148954292	+	513
Capana12g002523	985	897	1006	4010	1509	1634	5912	14040	6220	21747	17270	3833	26.26	27.19	28.22	134.45	38.12	37.86	183.43	415.98	177.8	546.91	466.27	101.4	2553.85	973.462	1.39117	0.0095859	0.0254941	13217.4	9241.39	0.51626	0.378201	0.479755	13889.2	2624.26	2.40415	0.000436542	0.00108106	8923.47	927.224	3.26662	2.54e-17	3.68e-16	Chr12	220748120	220761121	-	1989
Capana04g000276	8260	3313	8664	9147	12882	11139	3882	4193	5062	3798	3583	5048	396.74	180.91	437.94	552.53	586.27	464.99	217	223.82	260.7	172.08	174.28	240.59	10743.8	6739.25	0.672812	0.0696388	0.135402	3862.96	4622.73	-0.25908	0.221869	0.311092	4066.05	11074.7	-1.44556	1.59e-11	1.04e-10	4471.08	6397.37	-0.516883	0.158588	0.218734	Chr04	4291339	4293787	-	1104
Capana02g001157	6341	4715	5918	5261	7072	7609	7358	10192	8230	4977	5334	5919	87.63	74.08	86.07	91.44	92.6	91.39	118.34	156.53	121.95	64.88	74.65	81.17	6414.58	5701.5	0.169927	0.194795	0.307845	5048.35	9093.52	-0.849047	2.16e-05	8.58e-05	5311.54	6611.73	-0.315931	0.0286782	0.0491766	8790.26	5425.99	0.695987	0.000249782	0.000652307	Chr02	112180122	112186780	+	3837
Capana01g002764	1116	201	1000	5663	7942	9679	19008	4256	23602	3447	1671	1261	75	15.36	70.73	478.64	505.75	565.35	1486.72	317.88	1700.81	218.53	113.73	84.1	7420.85	765.309	3.2773	3.7e-09	3.19e-08	1958.52	16482.7	-3.07309	1.4e-07	7.81e-07	2060.93	7649.85	-1.89208	3.43e-07	1.32e-06	15970.5	724.975	4.4612	9.94e-10	5.55e-09	Chr01	175643489	175645454	-	789
Capana09g000248	6355	3874	6120	3861	5239	5926	6076	4864	7466	8057	6018	14983	186.9	129.53	189.42	142.81	145.99	151.47	207.97	158.98	235.44	223.52	179.24	437.26	4818.06	5474.02	-0.184182	0.385549	0.51722	9028.39	6480.42	0.478375	0.193677	0.278171	9511.67	4966.3	0.937513	0.00882727	0.0170458	6270.57	5204.72	0.268738	0.300099	0.374335	Chr09	7573169	7574971	-	1803
Capana08g001895	11622	14215	8053	7680	8338	18975	295	207	278	2516	3492	3090	1407.04	1956.51	1026	1169.31	956.46	1996.52	41.56	27.85	36.09	287.33	428.13	371.21	10969.2	11498.3	-0.0679216	0.858572	0.908618	2837.44	275.745	3.36338	3e-40	5.9e-38	2983.88	11304.3	-1.92167	9.12e-09	4.31e-08	266.829	10975.5	-5.36242	1.96e-63	5.89e-61	Chr08	138027689	138028126	-	438
Capana09g001878	4905	4445	5208	4253	5527	6248	8695	7116	9330	8767	7282	6885	213.55	220.01	238.61	232.86	227.99	236.41	440.55	344.29	435.53	360.04	321.06	297.43	5155.46	4906.43	0.0713887	0.50156	0.627005	7105.35	8870.49	-0.320093	0.0798085	0.133187	7475.32	5313.58	0.492484	0.000291569	0.000742545	8582.24	4673.02	0.876999	2.93e-07	1.18e-06	Chr09	213676585	213678903	+	1218
Capana03g002826	3319	1390	2496	1699	1456	2789	3189	9008	4174	18130	19414	11491	117.1	55.75	92.67	75.38	48.67	85.52	130.94	353.19	157.9	603.37	693.64	402.28	1915.13	2397.89	-0.324439	0.384327	0.516	15226.6	5768.99	1.4002	0.000791353	0.00234163	16006.9	1972.52	3.02062	5.72e-22	1.21e-20	5569.75	2276.81	1.29055	0.00628067	0.0124645	Chr03	117453708	117472682	-	1503
Capana05g002173	7299	6151	6655	4557	6170	6972	5391	6514	5907	7089	6857	8899	335.11	321.05	321.54	263.11	268.4	278.19	288.04	332.36	290.78	307.01	318.81	405.41	5676.31	6768.1	-0.253744	0.00531675	0.0152267	7100.39	6284.05	0.176194	0.349599	0.450021	7472.7	5850.94	0.352914	0.0405658	0.066815	6075.91	6445.11	-0.0851143	0.502193	0.576038	Chr05	201242451	201247326	-	1155
Capana08g001512	4070	7914	4894	15456	10127	9398	3922	14682	7030	282	377	302	293.63	649.11	371.57	1402.34	692.27	589.27	329.3	1177.16	543.82	19.19	27.54	21.62	12009.7	5770.02	1.05752	0.0200721	0.0479898	299.517	9010.23	-4.91098	1.36e-27	9.98e-26	314.934	12356.4	-5.29413	1.49e-44	1.42e-42	8697.15	5516.49	0.656818	0.216786	0.285167	Chr08	132000783	132002953	+	735
Capana11g001160	3201	2402	2889	2648	3774	3946	11804	12984	16084	5443	5428	7847	73.86	63.01	70.16	76.84	82.51	79.14	316.99	332.96	397.95	118.48	126.84	179.67	3325.75	2852.87	0.221209	0.0823808	0.155168	5822.05	14373.3	-1.30381	2.19e-08	1.38e-07	6128.24	3428.39	0.837888	0.000118662	0.000322724	13901.8	2715.23	2.35605	3.06e-45	3.7e-43	Chr11	134858474	134865102	+	2298
Capana07g000692	3345	2135	3343	2680	2525	2726	7976	10180	12885	8842	9408	12237	143.16	103.88	150.57	144.25	102.39	101.4	397.27	484.19	591.29	356.97	407.76	519.68	2621.07	2956.36	-0.174064	0.505169	0.630265	9486.76	10891.6	-0.199261	0.413082	0.513777	9983.79	2699.39	1.8873	3.09e-14	2.78e-13	10533.2	2811.38	1.90553	4.97e-14	4.81e-13	Chr07	65355705	65364340	-	1239
Capana08g001550	4137	3539	4243	4588	7581	7919	11903	6719	12557	5440	4807	4788	388.96	378.28	419.81	542.48	675.35	647.08	1302.41	702.04	1265.88	482.47	457.69	446.69	6379.12	4013.09	0.668824	3.34e-06	1.85e-05	4663.04	11002.2	-1.23845	7.04e-06	3.04e-05	4905.96	6578.08	-0.423314	0.00401816	0.00834568	10650.4	3821.29	1.47876	3.83e-07	1.52e-06	Chr08	132560159	132562832	+	564
Capana03g000552	10	4	14	185	575	88	1234	1791	1339	33652	34269	4942	0.31	0.14	0.46	7.21	16.89	2.37	44.53	61.72	44.52	984.38	1076.18	152.07	273.548	9.33441	4.86956	5.69e-10	5.48e-09	22558.5	1539.99	3.87268	5.05e-11	4.55e-10	23691	282.526	6.38978	2.43e-16	2.79e-15	1488.46	8.86015	7.3794	9.38e-75	4.32e-72	Chr03	7684612	7686570	-	1710
Capana02g000552	4963	2799	4700	4272	5263	6982	8779	9400	10660	6579	5304	8292	395.16	253.36	393.81	427.76	397.04	483.14	813.47	831.75	910.05	494.12	427.67	655.12	5289.29	4167.56	0.343825	0.166378	0.272349	6260.71	10158.6	-0.698307	0.00127147	0.00359649	6591.29	5451.12	0.273976	0.224078	0.294389	9824.95	3961.3	1.3104	3.49e-08	1.59e-07	Chr02	70781024	70785500	-	666
Capana08g002366	2480	1367	3190	2859	4883	5461	7470	8552	7556	11799	11090	11050	110.42	69.19	149.47	160.08	205.99	211.31	387.06	423.15	360.72	495.54	500.03	488.18	4170.38	2353.89	0.825151	0.0127697	0.0325476	10535	8327.09	0.339316	0.0145319	0.0313525	11083.4	4300.76	1.36539	1.36e-16	1.61e-15	8051.59	2236.7	1.84781	7.34e-09	3.66e-08	Chr08	145765214	145767510	-	1191
Capana02g001888	9573	26935	11491	1584	3206	3517	466	14577	595	2321	2194	782	462.32	1478.85	584.01	96.2	146.7	147.62	26.19	782.35	30.81	105.74	107.3	37.47	2598.93	16531.2	-2.66909	1.78e-08	1.4e-07	1639.93	5524.4	-1.75219	NA	1	1723.36	2681.06	-0.637685	0.135518	0.191318	5317.88	15836.8	-1.57436	0.273731	0.346417	Chr02	135340838	135341935	-	1098
Capana08g001860	7368	2814	5900	9475	10536	9739	3425	4553	5079	5912	5981	6418	355.83	154.5	299.86	575.47	482.12	408.77	192.5	244.36	263	269.33	292.52	307.56	9779.59	5346.93	0.870985	0.0161205	0.0398009	5690.85	4587.58	0.310846	0.0995288	0.160038	5987.44	10075.3	-0.750687	7.01e-05	0.000197095	4435.96	5075.15	-0.19424	0.585369	0.654575	Chr08	137430755	137435341	+	1098
Capana08g001861	4448	3109	4035	3883	6220	5099	8598	12106	11489	5756	4998	7447	156.31	124.21	149.22	171.6	207.1	155.73	351.62	472.77	432.89	190.8	177.86	259.67	4890.89	3889.61	0.330409	0.0832614	0.156438	5652.29	11328.8	-1.0031	1.61e-05	6.54e-05	5950.16	5042.97	0.238643	0.296892	0.37303	10952.3	3700.7	1.56531	2.32e-15	2.63e-14	Chr08	137436904	137440588	-	1509
Capana04g001537	3549	993	2047	2510	2093	3161	5746	8048	7707	12773	12631	15813	215.57	68.57	130.85	191.74	120.46	166.87	406.18	543.26	501.94	731.86	776.97	953.09	2543.19	2179.26	0.222631	0.622712	0.730673	12812.5	7565.81	0.759964	0.000213123	0.000706064	13483.5	2618.87	2.36443	3.97e-22	8.58e-21	7314.44	2066.33	1.82356	2.08e-05	6.46e-05	Chr04	64737265	64738737	-	873
Capana01g002051	3167	3104	2692	3252	5212	8204	8723	19702	8736	4952	4952	4218	80.89	90.14	72.36	104.46	126.14	182.12	259.3	559.27	239.26	119.32	128.09	106.91	5198.52	3026.07	0.780854	0.00290409	0.00894193	4385.17	13127.8	-1.58192	1.09e-05	4.54e-05	4612.26	5360.58	-0.217103	0.397199	0.475498	12676.9	2884.15	2.136	2.33e-08	1.09e-07	Chr01	96765399	96769179	-	2076
Capana08g000963	5313	4560	4650	5347	6401	6063	6450	5877	6802	10037	9939	5451	266.79	260.32	245.73	337.67	304.55	264.6	376.94	327.97	366.23	475.43	505.43	271.61	5814.77	4890.77	0.249404	0.102678	0.185271	7885.13	6751.35	0.223962	0.419072	0.51934	8289.14	5991.68	0.468332	0.100263	0.147803	6530.75	4658.03	0.48751	0.000141993	0.000386649	Chr08	122910226	122911281	+	1056
Capana01g003039	3515	2887	3368	4812	5885	6289	8854	10214	12119	5773	5812	6959	303.08	283	305.6	521.79	480.79	471.27	888.45	978.72	1120.41	469.54	507.49	595.39	5503.62	3287.34	0.743157	3.12e-10	3.12e-09	5764.94	10967.5	-0.92789	4.81e-07	2.49e-06	6066.38	5671.55	0.097183	0.541345	0.615337	10606.9	3129.88	1.76081	1.75e-30	8.63e-29	Chr01	200565244	200568080	+	615
Capana00g003839	633	162	744	223	445	178	8181	14760	11052	15750	14619	9038	28.54	8.3	35.3	12.65	19.01	6.98	429.31	739.63	534.34	669.92	667.56	404.39	275.161	510.586	-0.892239	0.139743	0.236971	12212.3	11965.5	0.0294523	0.923748	0.94575	12840.5	283.859	5.4998	5.71e-43	4.9e-41	11562.6	484.094	4.57773	4.14e-18	6.57e-17	Chr00	584030282	584033373	-	1176
Capana09g000318	3641	892	1478	10102	6881	5748	5143	18964	16298	2358	2044	2140	136.64	38.06	58.37	476.77	244.68	187.47	224.62	790.91	655.81	83.47	77.68	79.69	7817.96	1981.6	1.98	0.000494871	0.00182968	2028.8	14108.5	-2.79788	5.72e-11	5.12e-10	2134.66	8043.96	-1.91377	1.86e-07	7.45e-07	13628	1877.96	2.85926	2.45e-06	8.71e-06	Chr09	10100452	10106771	+	1413
Capana01g002398	8401	11133	6178	9193	9121	22249	2280	664	1845	1067	1402	2132	515.61	776.8	399.02	709.56	530.41	1186.76	162.85	45.29	121.41	61.77	87.14	129.84	12741.3	8737.21	0.544305	0.171916	0.279224	1435.7	1697.72	-0.241845	0.611916	0.696641	1511.18	13128.7	-3.11905	6.33e-15	6.13e-14	1644.5	8343.05	-2.34295	3.23e-06	1.13e-05	Chr01	155085344	155087317	-	864
Capana01g003068	8677	8484	13904	9485	11095	12953	1304	2893	1361	2205	1537	1478	113.95	126.66	192.15	156.64	138.05	147.83	19.93	42.22	19.16	27.31	20.44	19.26	10852.1	10476.7	0.0507713	0.843068	0.898104	1613.24	1962.64	-0.282794	0.439048	0.539664	1697.49	11182.4	-2.7196	1.89e-42	1.56e-40	1895.36	9975.58	-2.39592	3.84e-09	1.99e-08	Chr01	203438631	203449887	+	4038
Capana03g003936	6808	3857	6128	3928	8178	8558	7174	6256	6927	5799	4938	6679	242.13	155.95	229.35	175.69	275.58	264.52	296.93	247.26	264.15	194.55	177.85	235.7	6467.63	5615.85	0.203811	0.474112	0.60196	5405.06	7193.94	-0.412456	0.0269091	0.05322	5689.16	6672.4	-0.230143	0.349444	0.427023	6959	5338.2	0.382454	0.105008	0.153153	Chr03	241911252	241915475	+	1491
Capana01g003393	1033	9	555	85	118	6	1904	2515	3287	22188	21802	21456	109.99	1.09	62.19	11.38	11.91	0.56	235.94	297.61	375.28	2228.62	2350.96	2267.01	72.0173	520.768	-2.855	0.0766983	0.14658	20326.4	2701.45	2.91145	3.37e-40	6.59e-38	21383.5	74.2138	8.17369	2.07e-26	6.34e-25	2612.53	491.914	2.40882	0.0209859	0.0370733	Chr01	225615585	225616082	-	498
Capana02g000135	6393	5752	6677	3211	5547	5574	10585	5688	10043	5382	3419	6667	177.95	182.03	195.59	112.41	146.3	134.85	342.9	175.96	299.75	141.32	96.38	184.15	4546.1	6342.83	-0.480213	0.0015544	0.00511347	4790.59	9302.39	-0.957387	0.00540669	0.0131174	5045.49	4688.31	0.10585	0.711449	0.768162	9005.03	6041.01	0.575933	0.0501961	0.0806131	Chr02	19106616	19111396	-	1905
Capana06g000266	9244	6967	11245	5004	13757	10988	3979	1587	3164	3483	3076	2363	767.11	657.29	982.02	522.23	1081.69	792.47	384.28	146.36	281.53	272.65	258.5	194.58	9268.78	9224.36	0.0069965	0.982896	0.989455	2764.68	3095.25	-0.162909	0.655713	0.734528	2907.75	9567.51	-1.7183	3.56e-08	1.56e-07	2997.23	8776.51	-1.55005	8.6e-05	0.000242624	Chr06	3417617	3418255	+	639
Capana01g003894	4801	5418	3301	10923	10854	10535	3993	4488	4493	5502	4971	5511	187.75	240.87	135.85	537.19	402.17	358.05	181.72	195.04	188.39	202.96	196.86	213.85	10691.1	4579.37	1.22315	3.04e-05	0.000142219	4960.77	4575.3	0.116686	0.358437	0.459307	5219.89	11011.5	-1.07679	2.7e-07	1.06e-06	4424.42	4369.24	0.0181592	0.944094	0.957121	Chr01	266693161	266696176	-	1356
Capana06g001146	29	50	185	521	315	359	897	12100	2940	28646	24908	3740	4.31	8.44	28.92	97.32	44.33	46.34	155.06	1997.35	468.23	4013.68	3746.7	551.23	408.711	89.2673	2.19433	0.0022696	0.00717498	17691.4	5601	1.65928	0.133665	0.205239	18584.7	420.474	5.46666	1.17e-16	1.4e-15	5398.44	84.9496	5.98982	1.58e-10	9.74e-10	Chr06	20699597	20700759	-	357
Capana02g002914	15599	18716	12869	4027	10664	11856	127	94	111	115	99	208	289.93	395.48	251.71	94.13	187.8	191.51	2.75	1.94	2.21	2.02	1.86	3.84	8180.39	15995.5	-0.967324	0.00493627	0.0142806	131.224	117.5	0.159596	0.680308	0.755728	138.21	8442.83	-5.93309	5.18e-49	6.05e-47	113.686	15262.7	-7.06962	6.45e-148	3.17e-144	Chr02	152484658	152488283	+	2853
Capana09g000955	5821	5656	6148	4719	6817	7346	5010	6717	5821	6733	6229	7081	270.77	299.1	300.95	276.05	300.45	296.97	271.21	347.22	290.32	295.43	293.42	326.83	6042.22	5947.55	0.0229702	0.825571	0.886104	6223.03	6186.53	0.00847597	0.960783	0.971824	6548.23	6228.92	0.0719961	0.555397	0.628214	5980.75	5666.61	0.0778828	0.638157	0.702669	Chr09	74833709	74843853	+	1140
Capana08g002791	205	3	67	2253	977	738	4741	28821	8208	14924	12347	791	6.9	0.11	2.37	95.39	31.17	21.59	185.76	1078.37	296.31	473.97	420.98	26.43	1423.34	89.2877	3.99377	0.000180928	0.000735476	8652.3	14707	-0.765351	0.523772	0.618646	9087.99	1462.75	2.63538	0.0220752	0.0389902	14183.3	84.2907	7.39402	9.31e-08	4.02e-07	Chr08	152260758	152264275	-	1575
Capana00g002436	5732	3738	5653	4549	5780	6712	6295	7421	6634	6073	5155	10199	100.91	74.82	104.73	100.72	96.42	102.7	128.98	145.19	125.23	100.85	91.91	178.17	5482.78	5068.96	0.113145	0.56051	0.679163	6660.11	7183.15	-0.109073	0.714281	0.783694	7014.09	5650.7	0.311823	0.296828	0.372998	6945.33	4820.89	0.526678	0.0088468	0.0170062	Chr00	475947453	475961804	+	3012
Capana06g000925	5195	3717	6394	4684	5536	6827	5145	6756	6124	7405	7118	8859	125.96	102.46	163.15	142.83	127.18	143.86	145.18	182.05	159.21	169.37	174.78	213.14	5496.78	5138.26	0.0972474	0.675122	0.773078	7265.66	6352.5	0.193752	0.300255	0.3983	7646.18	5664.32	0.432867	0.00930978	0.0178991	6141.55	4887.64	0.329439	0.172176	0.23457	Chr06	16379217	16382042	-	2187
Capana02g002133	11298	11836	10175	7055	6494	15594	3060	1381	3037	938	990	1663	864.51	1029.63	819.34	678.9	470.82	1037.03	272.5	117.44	249.17	67.7	76.71	126.27	9211.18	11259.1	-0.289605	0.381057	0.512446	1118.24	2641.38	-1.24009	0.00148315	0.00413535	1177.3	9489.81	-3.01096	3.19e-15	3.19e-14	2557.55	10734	-2.06936	8.25e-09	4.09e-08	Chr02	140557922	140559532	-	693
Capana10g001389	8948	17369	8280	6343	5844	14897	1137	827	1148	2209	2436	3679	433.32	956.25	421.97	386.3	268.15	626.97	64.08	44.51	59.61	100.91	119.47	176.79	8528.72	11841.8	-0.473458	0.30257	0.431203	2592.49	1098.99	1.23816	1.43e-05	5.86e-05	2728.92	8787.03	-1.6871	9.3e-06	2.97e-05	1063.43	11327.5	-3.41303	6.77e-18	1.04e-16	Chr10	149873591	149876236	-	1095
Capana09g000353	7056	4797	6756	5291	9319	9566	4702	3757	4351	6674	5680	5114	511.15	395.06	515.04	482.02	639.64	602.26	396.41	302.46	337.96	456.06	416.69	367.61	7651.58	6241.42	0.293953	0.147662	0.247706	5412.82	4529.75	0.256996	0.170646	0.250986	5694.21	7891.25	-0.470873	0.0105896	0.0201354	4382.34	5937.23	-0.438164	0.032497	0.0549001	Chr09	11347887	11350375	+	732
Capana03g003991	1016	701	1438	194	83	12	63	773	362	19069	18995	30159	71.83	56.35	106.99	17.25	5.56	0.74	5.18	60.74	27.44	1271.79	1360.05	2115.87	107.786	1058.64	-3.29961	0.00016535	0.000676984	21226.7	418.845	5.6632	1.89e-17	4.29e-16	22346.3	110.712	7.65941	8.54e-13	6.49e-12	404.024	1006.7	-1.31704	0.076846	0.117075	Chr03	243666420	243668120	+	750
Capana02g002479	415	917	1429	222	884	29	245	2473	992	37102	23292	4726	28.77	72.26	104.24	19.35	58.06	1.75	19.76	190.5	73.73	2425.96	1635.02	325.06	365.229	939.979	-1.36377	0.16023	0.264422	20005.2	1299.76	3.94404	0.00025604	0.000835566	21028.7	377.485	5.79976	8.17e-06	2.63e-05	1253.6	896.802	0.48328	0.533073	0.605354	Chr02	145593952	145595117	+	765
Capana02g003315	3728	2330	5425	9437	11881	13273	2393	4508	3184	5963	6326	3970	67.17	47.73	102.87	213.84	202.84	207.85	50.18	90.27	61.51	101.35	115.43	70.98	11158.7	3848.04	1.53594	1.41e-06	8.29e-06	5048.84	3550.84	0.507775	0.0980328	0.158063	5307.99	11500.1	-1.1154	6.39e-07	2.39e-06	3430.94	3657.77	-0.0923753	0.807356	0.847271	Chr02	158874621	158881285	+	2943
Capana08g002277	7602	5738	8480	3335	4773	5884	7411	4742	7481	4363	4249	8334	479.9	411.8	563.35	264.76	285.49	322.82	544.46	332.68	506.37	259.81	271.63	522.04	4450.6	7331.05	-0.719911	0.000171736	0.000700998	5275.17	6933.52	-0.394374	0.259219	0.352898	5555.29	4588.15	0.275889	0.394478	0.472892	6710.46	6975.88	-0.0559851	0.834662	0.869915	Chr08	144117587	144121759	-	840
Capana03g000145	2642	1905	2257	2413	3203	3544	7553	10747	7340	9689	9056	11996	85.53	70.11	76.89	98.24	98.25	99.71	284.56	386.64	254.78	295.88	296.89	385.35	2945	2284.2	0.366384	0.00833776	0.0225821	9551.1	9060.27	0.0761153	0.752201	0.814398	10052.4	3035.45	1.72754	1.32e-23	3.22e-22	8756.72	2173.71	2.01015	1.97e-18	3.24e-17	Chr03	2022008	2025738	-	1638
Capana08g001107	3983	2986	6386	3735	4117	4122	4642	10096	6598	7474	6531	11419	596.63	508.51	1006.67	703.61	584.33	536.62	809.23	1680.68	1059.73	1056.08	990.73	1697.3	3923.39	4486.47	-0.1936	0.547712	0.667354	7901.1	7508.21	0.0735761	0.834539	0.878469	8319.44	4042.03	1.04153	0.000179225	0.000473558	7253.13	4267.14	0.765325	0.0538426	0.0857249	Chr08	125245218	125246596	-	354
Capana09g000555	3958	2302	4002	1552	2257	2051	9847	15225	12120	6926	5818	5680	143.95	95.18	153.17	70.99	77.78	64.83	416.79	615.37	472.64	237.61	214.29	204.99	1889.49	3433.76	-0.86191	0.000489403	0.00181363	5709.66	13104.1	-1.19854	1.67e-08	1.07e-07	6007.15	1947.85	1.62493	3.78e-28	1.31e-26	12665.5	3264.07	1.95609	2.27e-12	1.76e-11	Chr09	21171309	21181378	+	1458
Capana05g000670	6411	2541	8639	5422	6505	7890	4847	5259	5267	6396	5970	6581	221.76	99.92	314.47	235.86	213.2	237.19	195.12	202.16	195.35	208.7	209.13	225.88	6388.44	5862.94	0.123808	0.769943	0.844691	5882.8	5423.84	0.117182	0.345082	0.445197	6189.91	6583.34	-0.0888493	0.477459	0.554493	5245.17	5564.97	-0.0854151	0.838387	0.872964	Chr05	22630684	22633626	+	1533
Capana01g000144	3249	3118	4066	3838	6137	7015	5649	11052	8345	6298	7116	5840	209.59	228.67	276.03	311.37	375.12	393.3	424.1	792.33	577.22	383.25	464.88	373.83	5384.04	3518.9	0.613739	0.000964962	0.0033476	5988.11	8807.63	-0.556672	0.0444881	0.0818282	6297.33	5551.63	0.181626	0.304728	0.381365	8510.45	3351.62	1.34439	4.19e-06	1.44e-05	Chr01	2101842	2104095	+	822
Capana11g000213	10347	5413	9920	3702	7862	7974	5328	2210	4364	5554	4535	4117	692.77	412.02	698.96	311.71	498.76	464	415.15	164.44	313.29	350.77	307.49	273.52	6116.39	8578.8	-0.488019	0.118682	0.208129	4399.53	4217.73	0.0609097	0.860866	0.898624	4628.43	6310.29	-0.44733	0.0633786	0.0990498	4084.01	8151.69	-0.997147	0.0148285	0.0271396	Chr11	5499071	5501567	-	792
Capana01g000115	2570	2421	2360	2553	1886	4677	6515	6025	7224	11285	10229	13570	113.57	121.63	109.75	141.88	78.97	179.62	335.05	295.88	342.28	470.4	457.75	595.02	2923	2479.68	0.237299	0.478647	0.606107	10896.3	6970.35	0.644525	0.000398333	0.00125345	11468.3	3010.16	1.92973	8.79e-09	4.16e-08	6742.65	2362.65	1.51299	9.71e-29	4.19e-27	Chr01	1745346	1747242	-	1200
Capana11g000601	1154	664	1829	1687	1784	1457	5793	12122	7916	12703	12991	11098	54.98	35.97	91.7	101.08	80.53	60.33	321.2	641.83	404.39	570.9	626.8	524.67	1635.98	1221.03	0.42173	0.303031	0.431694	11428.3	9093.61	0.329678	0.263585	0.357753	12020	1685.16	2.83516	2.73e-32	1.27e-30	8784.99	1160.23	2.92055	1.79e-11	1.24e-10	Chr11	20835959	20843161	+	1113
Capana01g003107	4868	2637	5111	4138	5364	5551	7829	4828	5735	10136	8232	6708	160.83	99.05	177.7	171.93	167.92	159.39	301.02	177.27	203.16	315.89	275.43	219.91	4864.1	4217.42	0.205723	0.448098	0.577192	7762.31	6526.93	0.250115	0.361417	0.462356	8165.16	5013.14	0.703843	0.000186268	0.000490675	6316.35	4007.76	0.65623	0.0495507	0.0796852	Chr01	206841172	206844096	+	1605
Capana03g001596	3499	2949	4341	4524	5657	6941	5186	6120	7391	9794	8872	5860	145.87	139.76	190.44	237.18	223.45	251.48	251.6	283.53	330.37	385.14	374.55	242.41	5499.63	3631.17	0.598878	0.00151873	0.0050078	7599.29	6571.5	0.209629	0.402012	0.503256	7990.99	5667.96	0.495549	0.0328066	0.0554047	6355.4	3456.51	0.878674	4.45e-05	0.000131397	Chr03	30460308	30464864	-	1272
Capana02g003441	6778	2187	5607	4488	4419	5125	4275	7224	5554	6850	8076	10533	325.56	119.42	283.42	271.1	201.11	213.94	238.97	385.61	286.04	310.36	392.83	502.01	4603.52	4835.85	-0.0711324	0.86224	0.910582	7931.81	6004.96	0.401475	0.152919	0.229179	8347.04	4741.72	0.815984	0.00122462	0.00280137	5803.27	4587.49	0.339119	0.421148	0.496908	Chr02	160779735	160783135	-	1104
Capana05g000912	1853	1778	1654	2127	2676	2911	11678	13361	18615	4673	4463	5190	230.66	251.61	216.66	332.97	315.61	314.92	1691.72	1848.28	2484.49	548.7	562.59	641.05	2491.93	1783.45	0.482375	4.33e-05	0.000197102	4450.21	15316.5	-1.78317	5.11e-17	1.1e-15	4682.83	2568.15	0.866837	1.26e-10	7.38e-10	14815	1699.51	3.12394	9.18e-48	1.23e-45	Chr05	35496747	35498021	-	426
Capana02g002367	6169	4856	6260	4160	7814	8055	6542	5102	6784	5901	4897	4388	717.38	641.98	766.08	608.37	860.97	814.08	885.35	659.35	845.87	647.3	576.69	506.33	6312.14	5811.52	0.119375	0.542417	0.66281	4703.91	6505.21	-0.467711	0.0197462	0.0408722	4948.51	6510.7	-0.39596	0.0564973	0.0894657	6294.17	5531.64	0.186272	0.329045	0.404113	Chr02	143771153	143773261	-	456
Capana03g003782	1098	486	2076	24636	14308	14967	3031	6086	3127	248	257	563	55.93	28.14	111.29	1578.2	690.57	662.6	179.68	344.52	170.79	11.92	13.26	28.46	18587	1222.6	3.92619	1.15e-11	1.38e-10	332.804	4323.95	-3.69971	1.02e-17	2.42e-16	350.533	19119	-5.76939	2.12e-33	1.08e-31	4176.5	1160.69	1.84724	0.000673842	0.00163537	Chr03	237852291	237856120	-	1041
Capana10g002452	4860	3348	3969	3006	4533	4695	7068	7524	8281	7584	7371	8448	257.97	202.04	221.71	200.66	227.98	216.59	436.62	443.83	471.3	379.73	396.22	444.96	3910.65	4084.71	-0.0627915	0.694755	0.7883	7271.16	8061.19	-0.148832	0.295455	0.393142	7651.01	4031.83	0.924024	2.64e-11	1.68e-10	7796.31	3886.46	1.00424	1.4e-10	8.69e-10	Chr10	204288562	204293168	+	999
Capana00g004184	8520	5942	8693	4188	6455	7482	3132	3680	3480	6974	6162	5965	201.6	159.85	216.47	124.63	144.72	153.87	86.25	96.77	88.29	155.66	147.66	140.06	5753.88	7769.58	-0.433209	0.0250462	0.0579372	5923.49	3630.24	0.706387	4.47e-07	2.33e-06	6231.84	5932.56	0.070798	0.630215	0.697289	3510.21	7391.28	-1.0743	4.03e-09	2.08e-08	Chr00	618728249	618740435	-	2241
Capana08g000437	6327	5352	6498	3224	4650	4833	6032	3730	6849	8075	7799	6769	465.98	448.12	503.63	298.61	324.49	309.35	517.01	305.29	540.85	560.99	581.68	494.68	4073.79	6118.94	-0.586828	1.46e-07	1e-06	7028.11	5854.7	0.263537	0.320569	0.419408	7392.44	4199.62	0.815695	3.03e-10	1.7e-09	5666.96	5826.16	-0.0399767	0.884267	0.909805	Chr08	64078830	64081323	-	720
Capana08g000985	6100	3698	5599	4513	5023	5080	6797	7363	8038	6387	5338	5985	829.4	571.63	801.14	771.69	647.11	600.29	1075.53	1112.57	1171.84	819.18	735.01	807.48	4783.04	5154.52	-0.108111	0.640523	0.744686	5490.87	7822.37	-0.510569	0.000124694	0.000433383	5778.03	4927.81	0.229919	0.165136	0.226995	7565.17	4901.01	0.626224	0.00238294	0.00517457	Chr08	123265566	123267717	-	390
Capana09g002339	7011	4346	6482	4054	5951	5863	6718	4663	6052	6359	5534	6677	457.29	322.26	444.92	332.53	367.77	332.35	509.94	338	423.25	391.24	365.53	432.14	5093.85	5974.17	-0.230019	0.254199	0.378641	5762.28	6167.15	-0.097941	0.645893	0.725785	6064.1	5251.34	0.207563	0.134774	0.190413	5967.68	5680.87	0.0710005	0.779874	0.824288	Chr09	236722853	236726641	-	813
Capana10g000698	7226	6050	5606	5518	6448	9926	4404	5259	4011	4365	5863	4824	177.15	168.62	144.63	170.12	149.78	211.49	125.65	143.28	105.43	100.94	145.56	117.35	6980.74	6356.3	0.135235	0.504127	0.629336	4691.81	4835.9	-0.0436537	0.847179	0.888082	4933.5	7193.89	-0.544232	0.0180355	0.0325586	4675.2	6053.95	-0.372875	0.0550703	0.0874164	Chr10	41245821	41249145	+	2163
Capana10g001059	3724	2195	6643	7960	3238	3656	5987	15734	7152	3626	4967	4610	155.25	104.03	291.43	417.32	127.9	132.46	290.46	728.94	319.69	142.59	209.69	190.7	5258.03	4207.79	0.321341	0.589719	0.703366	4117.42	10183	-1.30636	0.000886841	0.00259154	4330.27	5404.13	-0.31946	0.514667	0.58967	9831.85	3998.2	1.2981	0.0120407	0.0224927	Chr10	99321194	99326368	+	1272
Capana02g001083	8850	6756	7736	10365	14628	19207	548	567	381	25	57	282	212.54	184.46	195.52	313.05	332.86	400.89	15.32	15.13	9.81	0.57	1.39	6.72	14027.7	7844.08	0.838646	3.51e-07	2.27e-06	114.14	530.9	-2.21788	0.00263296	0.00692416	120.368	14461	-6.90893	3.42e-21	6.69e-20	513.306	7466.51	-3.86294	5.89e-59	1.47e-56	Chr02	109594122	109599971	+	2208
Capana02g001968	15028	9172	13316	8532	10211	11219	84	171	92	443	609	445	1071.1	743.19	998.77	764.75	689.57	694.94	6.97	13.54	7.03	29.78	43.96	31.47	9710.08	12560.2	-0.371372	0.0698579	0.13573	466.659	122.464	1.92988	7.12e-08	4.15e-07	490.603	10005.9	-4.35043	1.72e-97	1.24e-94	118.291	11943.1	-6.65755	5.98e-84	3.91e-81	Chr02	136892593	136894216	+	744
Capana01g003729	3325	3434	3450	2942	3829	3625	3680	8614	6310	9982	11172	8929	180.28	211.68	196.85	200.61	196.71	170.82	232.21	519.04	366.84	510.54	613.44	480.39	3372.79	3448.99	-0.0324562	0.815324	0.878092	9354.18	6533.1	0.517824	0.106154	0.169073	9836.92	3476.09	1.50092	3.45e-19	5.5e-18	6311.45	3287.17	0.94116	0.00433018	0.00890176	Chr01	240948652	240949800	-	978
Capana12g002648	9365	9756	8094	4761	6819	8744	2083	2107	1685	5440	5185	5199	323.31	382.9	294.06	206.7	223.05	262.35	83.69	80.84	62.37	177.16	181.27	178.1	6451.52	9198.94	-0.511681	0.00417607	0.0123168	4912.95	2081.07	1.23938	9.48e-12	9.44e-11	5168.68	6650.97	-0.363954	0.0156633	0.0286476	2012.37	8770.15	-2.12377	4.18e-24	1.24e-22	Chr12	224707950	224717313	+	1536
Capana03g001022	6101	4850	6368	4332	5239	6880	2826	4049	3755	9137	7739	7903	213.12	192.61	234.1	190.31	173.4	208.87	114.89	157.19	140.64	301.08	273.77	273.94	5278.06	5823.86	-0.141983	0.377509	0.508969	7681.26	3741.12	1.03784	2.27e-08	1.43e-07	8081.91	5439.32	0.571248	7.34e-05	0.000205739	3616.65	5543.46	-0.616113	0.0014636	0.0033199	Chr03	17195757	17203881	+	1518
Capana08g001540	9103	7035	9300	3148	4159	4222	6152	3992	6874	5637	5606	3874	1277.01	1121.97	1372.95	555.37	552.81	514.74	1004.37	622.35	1033.96	745.94	796.42	539.26	3723.7	8550.03	-1.19936	5.53e-17	1.44e-15	4690.98	5999.9	-0.35505	0.204076	0.290146	4932.62	3837.95	0.362085	0.0723924	0.111391	5807.07	8137.51	-0.486789	0.0641656	0.100009	Chr08	132353466	132355275	+	378
Capana04g002867	5705	5068	4673	4258	4166	7532	3950	3756	4372	7335	8635	9558	301.02	304	259.47	282.54	208.27	345.39	242.55	220.24	247.34	365.07	461.4	500.42	5107.22	5205.25	-0.0274131	0.910471	0.943624	7949.69	4259.85	0.900071	1.51e-06	7.28e-06	8363.67	5261.57	0.668611	0.00970216	0.0185881	4120.5	4958.83	-0.267165	0.0628258	0.0981709	Chr04	215424669	215429415	+	1005
Capana03g001041	6838	10582	10464	4850	14009	12474	1427	2743	1775	1299	1347	1117	570.13	1003.04	918.13	508.54	1106.7	903.89	138.46	254.16	158.68	102.16	113.73	92.41	9697.76	9479.55	0.0329126	0.9284	0.955787	1168.98	2094.96	-0.841699	0.0031882	0.00820991	1229.44	10010.9	-3.02559	4.83e-22	1.04e-20	2024.01	9047.08	-2.16019	6.71e-10	3.84e-09	Chr03	17485682	17487146	+	636
Capana08g001896	5833	21605	4670	4604	5904	14091	2292	1323	2983	1485	1878	2205	711.05	2994.16	599.09	705.81	681.93	1492.86	325.16	179.23	389.9	170.76	231.84	266.72	7609.07	11140.8	-0.550029	0.406537	0.537946	1735.66	2320.07	-0.418747	0.215219	0.303163	1826.15	7843.93	-2.10288	2.14e-08	9.67e-08	2246.02	10696.5	-2.25167	0.000568037	0.0013977	Chr08	138032235	138032669	-	435
Capana01g001226	2600	1825	2553	2360	2927	3923	6719	8610	8197	9563	7275	12280	103.04	82.23	106.48	117.62	109.91	135.12	309.9	379.21	348.32	357.51	291.98	482.92	2946.32	2341.65	0.331363	0.0797696	0.151346	9032.36	8288.18	0.124044	0.610264	0.695133	9510.53	3036.53	1.64705	2.31e-11	1.48e-10	8013.47	2227.79	1.8467	1.33e-23	3.79e-22	Chr01	38389013	38398856	+	1338
Capana02g001108	3465	3111	2479	2811	4125	4974	9107	9447	10748	5905	6133	6503	122.49	125.03	92.22	124.97	138.17	152.82	374.68	371.14	407.4	196.91	219.56	228.12	3786.08	3052.53	0.310876	0.102755	0.185377	5764.09	10325.6	-0.841104	2.97e-09	2.12e-08	6064.29	3903.27	0.635357	2.96e-05	8.82e-05	9986.85	2908.67	1.77971	1.53e-21	3.53e-20	Chr02	109931720	109937937	-	1500
Capana12g001381	4577	4944	4738	3422	4364	6101	5800	6407	6595	6877	6986	7944	153.51	188.52	167.23	144.34	138.69	177.84	226.4	238.81	237.17	217.58	237.29	264.39	4423.82	4821.31	-0.123956	0.477616	0.60519	6778.98	6629.49	0.0321442	0.828798	0.873902	7132.86	4559.58	0.645433	0.00032015	0.00081016	6411.1	4596.18	0.480241	0.000856012	0.00203262	Chr12	85995857	85998770	-	1581
Capana06g001585	4655	2820	3889	2085	4063	4063	8044	7906	8827	6874	6029	9429	282.75	194.74	248.59	159.27	233.84	214.49	568.63	533.68	574.89	393.86	370.86	568.31	3215.04	3803.89	-0.242458	0.321243	0.450854	6937.37	8740	-0.333248	0.135403	0.207505	7303.46	3316.41	1.13874	1.33e-05	4.16e-05	8453.57	3617.07	1.22463	4.99e-10	2.91e-09	Chr06	39481828	39494014	-	873
Capana12g001335	3930	2602	3862	3419	4389	5301	10176	10066	11691	4124	4503	4610	406.23	305.77	420.1	444.45	429.86	476.22	1224.14	1156.32	1295.74	402.11	471.37	472.84	4206.09	3484.71	0.271375	0.156483	0.259419	4117.39	11256.7	-1.45104	4.95e-22	2.04e-20	4331.48	4335.05	-0.00128602	0.992725	0.994653	10888.1	3314.4	1.71583	1.63e-19	3.03e-18	Chr12	80419008	80420196	+	513
Capana08g002820	9122	2458	9184	1433	1478	1767	4478	2060	3448	7921	7971	17237	308.3	94.44	326.64	60.91	47.33	51.9	176.13	77.37	124.95	252.53	272.81	578.06	1526.65	6885.42	-2.1733	5.3e-06	2.83e-05	10320	3542.08	1.54278	0.000252624	0.000825681	10869.6	1572.67	2.78915	2.55e-14	2.33e-13	3429.27	6528.69	-0.928929	0.0788992	0.119788	Chr08	152760119	152762607	-	1569
Capana06g002250	5709	9142	7942	5250	7164	9399	4052	3287	4445	4079	3611	4421	548.43	998.42	802.89	634.25	652.07	784.71	453	350.91	457.84	369.63	351.29	421.42	6939.05	7757.08	-0.160697	0.547995	0.667643	3759.11	4156.32	-0.14492	0.441462	0.541687	3956.05	7152.89	-0.85458	4.92e-07	1.87e-06	4021.37	7406.07	-0.880983	0.00222478	0.00486122	Chr06	120693494	120694340	-	552
Capana12g000204	12638	3286	3321	3414	3450	5247	4293	3096	3481	7137	7602	11434	709.16	209.63	196.11	240.92	183.43	255.88	280.35	193.07	209.44	377.77	431.99	636.65	3906.14	6338.1	-0.698343	0.19593	0.309225	8148.2	3851.32	1.08115	0.000100615	0.00035546	8577.05	4024.14	1.09182	7.14e-05	0.000200381	3726.33	6007.31	-0.689005	0.200086	0.266387	Chr12	3390920	3393619	+	945
Capana00g003643	1119	186	716	1695	2088	2168	13779	15337	21122	2830	2142	5097	41.82	7.9	28.16	79.66	73.93	70.41	599.25	636.94	846.33	99.76	81.06	189	1929.91	665.52	1.53572	0.0057401	0.016261	3128.25	17636	-2.49511	1.92e-12	2.1e-11	3295.48	1988.82	0.728642	0.036822	0.0613438	17058.8	630.201	4.75827	1e-17	1.52e-16	Chr00	573457266	573459107	+	1419
Capana03g003662	8745	7649	6622	3681	4361	5205	4113	2945	4515	8463	6606	5294	715.62	711.61	570.27	378.82	338.14	370.18	391.7	267.82	396.16	653.28	547.45	429.87	4278.04	7754.56	-0.858201	7.12e-08	5.1e-07	6299.32	4081.58	0.626079	0.014869	0.0319802	6626.33	4408.41	0.588024	0.00485723	0.00991694	3949.81	7387.57	-0.903319	0.00013796	0.000376712	Chr03	233410657	233412651	+	648
Capana03g000326	5486	4669	4982	4748	6765	8011	4885	5196	5053	6019	5478	6862	111.59	107.97	106.64	121.45	130.38	141.62	115.64	117.45	110.2	115.49	112.84	138.5	6224.66	5096.61	0.288638	0.0121626	0.0312664	5700.96	5343.15	0.0935185	0.553944	0.646136	5999.75	6416.92	-0.0970999	0.545933	0.61948	5167.13	4853.65	0.0902474	0.374734	0.450682	Chr03	4571125	4577925	-	2607
Capana07g002201	8816	5760	8093	2040	4221	4934	7083	4522	7116	4869	4264	6422	299.1	222.16	288.94	87.04	135.69	145.48	279.66	170.49	258.86	155.82	146.5	216.19	3488.11	7598.03	-1.12293	3.04e-05	0.000142364	4831.3	6611.6	-0.452587	0.0996234	0.160162	5085.97	3598.48	0.498886	0.0777646	0.118575	6398.91	7226.72	-0.175548	0.514175	0.587608	Chr07	216089310	216096151	-	1563
Capana03g000756	1922	1780	2299	4374	3977	3853	7641	9498	8752	9201	9418	5332	25.33	26.67	31.89	72.51	49.67	44.14	117.21	139.13	123.69	114.4	125.71	69.74	4067.52	2022.96	1.0074	0.000120318	0.000504416	7431.66	9128.99	-0.296771	0.267902	0.362547	7812.45	4188.49	0.899531	0.00441538	0.00909897	8826.46	1926.59	2.19581	2.3e-37	1.77e-35	Chr03	11074683	11093604	+	4023
Capana08g001534	12849	5518	9682	3911	4901	4709	4228	3919	4629	4541	4245	4827	1494.19	729.5	1184.85	571.96	540.01	475.91	572.19	506.46	577.17	498.12	499.91	556.99	4395.93	9338.28	-1.08708	0.000458157	0.0017108	4227.21	4506.68	-0.092373	0.524398	0.619096	4448.08	4530.18	-0.0261607	0.858444	0.890142	4359.41	8867.56	-1.02444	0.000763431	0.00183272	Chr08	132291426	132292226	+	456
Capana01g003522	6052	4871	5955	3515	4725	5522	5515	5548	6275	6636	6314	6913	296.33	271.14	306.84	216.44	219.21	234.98	314.26	301.89	329.44	306.5	313.08	335.87	4408.47	5676.9	-0.364773	0.00245467	0.0076973	6168.63	6112.79	0.0130973	0.918943	0.942535	6490.53	4544.05	0.514215	1.26e-05	3.95e-05	5912.38	5404.28	0.129598	0.290458	0.364206	Chr01	228539015	228545304	+	1083
Capana08g001965	4411	3910	4615	2795	5093	5729	8853	4374	9531	7398	5657	5425	199.92	201.47	220.11	159.31	218.71	225.66	466.96	220.31	463.17	316.28	259.64	243.98	4282.47	4358.15	-0.024968	0.895448	0.932948	5718.92	8027.58	-0.489214	0.133159	0.204564	6017.16	4416.92	0.445823	0.0394308	0.065193	7772.21	4150.46	0.905049	0.00697091	0.0137081	Chr08	139173914	139176557	-	1170
Capana04g001738	5025	3858	4592	3751	5101	5460	5931	8113	6485	6491	5346	7611	96.54	84.27	92.84	90.63	92.86	91.17	132.61	173.22	133.59	117.64	104.02	145.1	4600.96	4528.7	0.0227395	0.845591	0.899926	6034.35	7243.38	-0.263462	0.23125	0.321675	6352.08	4742.49	0.421577	0.0206903	0.0368219	7001.86	4310.62	0.699807	0.000132878	0.000363948	Chr04	97275296	97306084	+	2760
Capana05g000346	7334	6501	6645	5958	6331	7623	2939	4819	4269	4707	5059	5420	451.69	455.18	430.68	461.47	369.44	408.03	210.65	329.83	281.91	273.46	315.53	331.23	6480.72	6900.73	-0.0908008	0.536787	0.658061	4723.3	4228.73	0.15952	0.486879	0.584939	4969.27	6676.58	-0.425963	0.0118418	0.0222782	4087.34	6573.13	-0.685374	0.00181994	0.00405176	Chr05	7579747	7584014	-	861
Capana02g001197	5316	3730	4425	4570	5367	7660	5524	8481	6551	4829	4846	6079	133.28	106.32	116.75	144.09	127.5	166.91	161.18	236.31	176.11	114.21	123.04	151.24	5632.49	4520.24	0.31735	0.0936872	0.171981	4898.14	7246.03	-0.564973	0.0149741	0.0321664	5154.63	5804.37	-0.171327	0.392486	0.470925	7003.37	4301.15	0.703292	0.00166376	0.00373283	Chr02	114112507	114124968	-	2115
Capana12g002455	4357	7343	5184	4588	4932	12001	3289	2894	3691	6691	5509	6774	174.24	333.84	218.16	230.74	186.88	417.1	153.07	128.62	158.27	252.4	223.1	268.8	6724.52	5755.87	0.224474	0.576671	0.692394	5883.71	3481.61	0.75697	9.66e-06	4.08e-05	6192.24	6929.99	-0.162467	0.628114	0.695302	3368.18	5498.77	-0.707079	0.0183034	0.0328105	Chr12	217946281	217954078	+	1326
Capana03g000525	2563	1971	2983	2407	3514	4095	5944	5873	7046	9576	8862	12370	78.38	68.52	96	92.57	101.82	108.84	211.54	199.59	231.04	276.24	274.45	375.36	3190.51	2526.29	0.336861	0.0821369	0.154787	9572.57	6646.34	0.526332	0.00831523	0.0191884	10075.8	3289.21	1.61492	4.93e-16	5.46e-15	6428.81	2403.98	1.41906	2.97e-13	2.59e-12	Chr03	7280963	7291607	-	1734
Capana08g002556	7345	1326	15843	6056	19574	16352	64	121	69	52	50	277	273.9	56.22	621.73	284.01	691.61	529.95	2.78	5.01	2.76	1.83	1.89	10.25	12953.4	8149.18	0.668607	0.372575	0.503691	118.383	89.6538	0.400855	0.571858	0.66199	124.856	13374.4	-6.74336	1.74e-23	4.2e-22	86.6098	7724.1	-6.47866	1.79e-18	2.95e-17	Chr08	148801097	148805350	-	1422
Capana05g000959	2691	13710	2942	13633	12225	21476	72	194	49	2	2	9	124.84	723.1	143.63	795.4	537.38	865.91	3.89	10	2.44	0.09	0.09	0.41	15277.5	6738.58	1.18091	0.078959	0.150068	4.0592	111.629	-4.78443	3.8e-09	2.67e-08	4.28002	15736.1	-11.8528	3.51e-117	4.51e-114	107.728	6475.73	-5.90961	4.24e-14	4.14e-13	Chr05	40261030	40262172	-	1143
Capana00g003291	4392	3949	4212	5405	6462	7232	4045	6652	4650	6572	6859	6559	39.01	39.88	39.37	60.38	54.38	55.83	41.81	65.66	44.29	55.06	61.7	57.81	6184.26	4230.59	0.547505	2.72e-07	1.79e-06	6213.03	5412.33	0.199034	0.399363	0.500735	6535.62	6372.72	0.0365468	0.768174	0.816476	5230.26	4029.73	0.376213	0.110812	0.160522	Chr00	539053669	539083997	+	5970
Capana07g000207	4529	5166	4268	3723	4435	7754	3034	3193	3336	10225	12022	5290	205.27	266.18	203.56	212.2	190.45	305.43	160.03	160.82	162.12	437.14	551.78	237.9	5031.35	4727.18	0.0900936	0.72519	0.811579	8557.63	3373.36	1.34302	2.81e-05	0.000109281	8992.35	5185.41	0.794187	0.027973	0.0481396	3262.43	4508.42	-0.466582	0.0080954	0.0156907	Chr07	9467947	9473672	-	1170
Capana02g000764	6388	10790	5979	5459	5945	15101	3028	2201	3780	2634	2566	2929	342.16	657.05	337.02	367.72	301.71	702.97	188.75	131.02	217.09	133.08	139.19	155.67	8254.33	7902.83	0.0628386	0.885129	0.926924	2525.67	3170.79	-0.328216	0.171033	0.251381	2657.59	8506.9	-1.67859	1.54e-06	5.46e-06	3068.58	7553.54	-1.29954	0.000406998	0.00102851	Chr02	90820604	90822701	+	990
Capana07g000366	3204	2019	3491	4412	4193	5034	14491	12298	13015	1552	1720	1345	53.68	38.46	61.55	92.96	66.56	73.3	282.55	228.98	233.81	24.53	29.18	22.36	4478.86	2919.52	0.617189	0.0208356	0.0494997	1435.36	14081	-3.2943	1.13e-66	1.04e-63	1509.41	4613	-1.61153	3.36e-14	3.01e-13	13621.2	2775.98	2.29468	5.53e-21	1.2e-19	Chr07	22576220	22585365	-	3165
Capana07g002391	4594	4310	4811	4649	6055	7232	5009	5853	5539	6124	6343	6248	21.37	22.8	23.56	27.2	26.69	29.24	27.12	30.26	27.63	26.88	29.89	28.85	5752.16	4625.25	0.314652	0.00400449	0.0118807	5816.67	5785.4	0.00775208	0.955425	0.96766	6118.97	5928.7	0.0454831	0.70401	0.762053	5594.15	4406.06	0.344476	0.00538449	0.0108452	Chr07	219724567	219737905	+	11397
Capana04g001736	3168	2098	2849	3786	5252	5548	7423	7989	8617	6255	6033	7450	91.65	69	86.73	137.74	143.96	139.49	249.91	256.84	267.29	170.69	176.75	213.86	4685.41	2720.48	0.784186	4.31e-06	2.34e-05	6133.43	8469.81	-0.465657	0.00396698	0.00995911	6454.57	4829.73	0.418337	0.00628828	0.0125222	8191.3	2587.74	1.66225	2.74e-22	6.81e-21	Chr04	95185321	95192814	+	1833
Capana01g003313	5009	1318	3532	1840	1340	1520	9116	8689	10049	8134	7313	8514	257.38	76.99	190.99	118.9	65.24	67.88	545.12	496.17	553.64	394.25	380.53	434.1	1582.56	3261.96	-1.04379	0.0353454	0.0773531	7437.33	9824.56	-0.40161	0.00423034	0.0105591	7826.37	1628.85	2.26521	4.57e-15	4.5e-14	9503.11	3092.49	1.61955	0.000209634	0.000554788	Chr01	223064905	223067923	-	1032
Capana09g001003	6281	5515	6802	5648	6368	7619	4323	5849	4857	4030	4324	4712	182	181.68	207.42	205.82	174.84	191.87	145.78	188.35	150.9	110.15	126.89	135.48	6363.82	6264.43	0.0225578	0.876842	0.921208	4064.03	5300.86	-0.383344	0.0451507	0.0827505	4275.78	6557.02	-0.616782	0.000107647	0.000294611	5124.32	5965.34	-0.219238	0.217123	0.285533	Chr09	81884165	81898939	+	1830
Capana10g001439	5531	3338	5822	3846	5738	6840	6392	4969	6704	5575	4947	6609	426.92	292.91	472.91	373.33	419.65	458.84	574.18	426.24	554.83	405.92	386.69	506.19	5218.15	4918.7	0.085293	0.727901	0.813516	5319.18	6375.96	-0.261437	0.213655	0.301312	5598.56	5379.85	0.0573421	0.757947	0.807903	6169.18	4676.18	0.399694	0.128138	0.18219	Chr10	156079311	156083391	-	687
Capana02g003249	6154	5302	6831	5175	7638	7714	4398	5820	4970	4081	3565	4635	440.39	431.35	514.43	465.73	517.89	479.76	366.28	462.85	381.35	275.48	258.36	329.13	6579.22	6157.52	0.0956023	0.484623	0.611454	3812.08	5356.43	-0.490698	0.0109679	0.0244882	4012.18	6782.75	-0.757537	2.5e-06	8.64e-06	5178.28	5862.81	-0.17912	0.311946	0.386561	Chr02	157953751	157958645	-	741
Capana06g000853	4191	3786	4344	3744	5183	5130	7392	6128	9049	6947	6292	4096	246.93	253.6	269.35	277.42	289.35	262.69	506.86	401.25	571.67	386.1	375.43	239.47	4530.38	4152.39	0.125581	0.23353	0.3547	5370.95	7946.88	-0.565211	0.0326248	0.0627695	5647.7	4669.84	0.274321	0.242648	0.315096	7689.12	3954.92	0.959185	7.26e-07	2.77e-06	Chr06	13467595	13470866	+	900
Capana06g000721	6784	5447	6573	1540	2654	2804	3074	2626	3197	10919	8738	11796	224.56	204.98	228.96	64.11	83.24	80.66	118.42	96.6	113.47	340.93	292.91	387.44	2215.01	6324.49	-1.51308	9.52e-21	4.46e-19	9753.42	3140.66	1.63486	3.58e-18	9.04e-17	10266.3	2284.29	2.16771	3.77e-28	1.31e-26	3038.33	6020.81	-0.986734	1.09e-10	6.86e-10	Chr06	11505750	11511925	+	1602
Capana12g002662	5274	3643	4157	5039	5170	5572	7225	5622	7683	5374	5363	5895	361.33	283.74	299.71	434.16	335.61	331.77	576.06	428.04	564.38	347.3	372.09	400.75	5180.46	4385.74	0.239999	0.244553	0.367786	5168.52	7244.43	-0.487132	0.00980514	0.0221961	5438.11	5336.34	0.0274943	0.880091	0.906885	7009.54	4173.07	0.748149	0.000321993	0.000826238	Chr12	225022438	225024409	+	774
Capana04g001698	4245	3259	4051	4496	5654	6343	6062	7434	6898	5806	5942	5715	198.5	173.25	199.35	264.4	250.51	257.78	329.89	386.32	345.86	256.1	281.38	265.18	5319.8	3883.39	0.453871	0.000409499	0.00154586	5426.29	7191.35	-0.40632	0.00545593	0.0132138	5708.16	5482.55	0.058253	0.596053	0.666057	6953.17	3696.2	0.911562	4.63e-10	2.71e-09	Chr04	83680634	83682027	-	1134
Capana09g000715	6798	4628	6124	4439	6767	7579	5614	3840	5429	5057	5081	4501	460.38	356.32	436.45	378.06	434.22	446.08	442.47	289.01	394.22	323.06	348.47	302.47	5977.77	5886.17	0.0223434	0.897701	0.934606	4546.53	5259.34	-0.210106	0.332377	0.431901	4782.21	6163.22	-0.366202	0.00949525	0.0182224	5089.54	5599.65	-0.137854	0.562917	0.633507	Chr09	36998515	37000916	-	783
Capana02g002686	2850	2933	3056	4775	4456	11000	5826	9906	8327	3925	4351	4428	79.71	93.26	89.95	167.95	118.08	267.37	189.63	307.89	249.71	103.55	123.23	122.89	6377.42	2985.77	1.09493	0.0011221	0.00381371	3952.3	8461.65	-1.09828	3.82e-06	1.72e-05	4157.73	6570.61	-0.660298	0.044338	0.0723059	8178.06	2845.49	1.52314	1.73e-10	1.06e-09	Chr02	149030448	149037979	+	1896
Capana03g003396	4118	2628	4004	5713	6536	10063	5188	6696	5863	5462	4454	4923	158.93	115.31	162.62	277.28	239	337.53	233.02	287.19	242.62	198.84	174.08	188.53	7125.45	3601.94	0.984176	4.41e-05	0.000200254	4598.91	6258.8	-0.444576	0.00745132	0.0174268	4839.41	7342.69	-0.601512	0.00178495	0.00396695	6050.91	3425.38	0.820806	0.000135956	0.000371584	Chr03	217394119	217400992	-	1374
Capana03g003700	5364	2879	5195	4184	4934	5517	5194	6421	6785	6644	6361	6059	290.84	177.46	296.42	285.3	253.48	259.97	327.74	386.9	394.45	339.81	349.27	325.98	4743.92	4490.91	0.0789568	0.763203	0.839879	5918.26	6475.78	-0.129919	0.391306	0.492771	6225.86	4888.33	0.349176	0.00387021	0.00806505	6261.89	4267.72	0.553076	0.0368795	0.0613609	Chr03	234635237	234639937	+	978
Capana11g001622	2247	815	2735	3906	2711	3142	4774	7083	6270	11521	11659	8574	125.29	51.66	160.49	273.9	143.23	152.26	309.79	438.91	374.86	605.98	658.35	474.39	3295.55	1929.57	0.772044	0.113233	0.200308	9857.78	6380.97	0.627471	0.00563396	0.0136069	10366.2	3391.59	1.61216	3.73e-07	1.44e-06	6168.21	1831.07	1.75207	5.32e-05	0.000155144	Chr11	186215926	186219892	-	951
Capana01g000934	4434	2609	4160	3155	3500	3836	3816	4642	4568	10297	7737	12592	211.82	141.7	209.14	189.55	158.43	159.27	212.16	246.45	233.98	464.02	374.31	596.9	3420.02	3748.86	-0.132684	0.574434	0.690423	9497.04	4589.99	1.04898	4.33e-06	1.93e-05	9999.34	3523.6	1.50494	1.43e-10	8.31e-10	4438.2	3563.97	0.316408	0.160895	0.221393	Chr01	22342410	22344375	+	1110
Capana03g001799	4973	3337	5017	3448	5224	6097	7051	5616	7764	5831	5235	5735	308.43	235.29	327.45	268.93	306.99	328.64	508.93	387.08	516.3	341.13	328.8	352.94	4692.33	4469.06	0.0704072	0.726891	0.812811	5213.66	7205.71	-0.466842	0.00963665	0.0218825	5485.92	4837.87	0.181089	0.199063	0.266435	6971.96	4250.78	0.713779	0.00159544	0.00359047	Chr03	35740769	35744979	+	855
Capana02g002413	4911	3452	4392	2468	4172	4608	7529	7058	7462	6345	5650	7207	139.56	111.52	131.34	88.2	112.33	113.81	249	222.9	227.37	170.09	162.6	203.22	3557.3	4280.23	-0.266676	0.151787	0.253336	5961.45	7789	-0.385764	0.0192078	0.0399187	6274.12	3668.44	0.773962	4.12e-05	0.000119908	7533.83	4072.51	0.887353	1.56e-08	7.44e-08	Chr02	144314217	144328806	-	1866
Capana08g002631	6004	5654	5671	4614	6934	7559	3307	6314	4242	5139	5280	4278	643.18	688.59	639.32	621.61	703.82	703.76	412.29	751.69	487.25	519.3	572.81	454.75	6094.11	5845.26	0.0604157	0.57449	0.690423	4564.77	4883.33	-0.0973353	0.726887	0.793389	4800.75	6282.96	-0.388312	0.0120796	0.0226863	4718.15	5569.16	-0.239215	0.387883	0.463694	Chr08	149996372	150002715	+	495
Capana02g002679	4891	3940	4458	3815	5700	6064	6389	6644	6893	5655	4182	6272	172.22	157.72	165.19	168.93	190.16	185.57	261.81	259.98	260.24	187.83	149.12	219.14	4976.7	4469.96	0.155071	0.168953	0.275544	4992.43	7030.76	-0.493923	0.0127346	0.0279047	5255.92	5130.83	0.0346877	0.863144	0.893728	6799.62	4255.71	0.675969	4.09e-11	2.72e-10	Chr02	148934956	148941577	+	1506
Capana07g000285	2107	814	1742	1210	1662	1434	9931	14295	14410	5427	4854	6849	124.56	54.71	108.37	89.96	93.09	73.68	683.24	939.14	913.39	302.63	290.59	401.76	1397.5	1550.76	-0.150383	0.671121	0.769674	5320.53	13581.1	-1.35198	4e-09	2.8e-08	5600.4	1440.45	1.95928	2.17e-20	3.93e-19	13130.2	1471.99	3.15688	8.95e-19	1.53e-17	Chr07	12259732	12264643	-	897
Capana08g000542	5301	6208	5793	4446	8547	9667	1549	1357	1293	6368	7025	7116	111.02	147.81	127.67	117.1	169.6	175.95	37.75	31.58	29.03	125.8	148.99	147.88	7101.41	5858.4	0.277779	0.224306	0.344202	6380	1486.93	2.10136	4.23e-30	3.84e-28	6711.59	7325.12	-0.126373	0.56377	0.636075	1438.23	5586.71	-1.95778	1.05e-21	2.47e-20	Chr08	84000638	84003467	+	2532
Capana06g000177	8873	5995	8500	5655	7065	8180	1935	2347	2019	4565	4046	5475	218.13	167.55	219.9	174.83	164.57	174.77	55.36	64.12	53.22	105.86	100.73	133.56	6733.69	7836.8	-0.218938	0.21427	0.332277	4373.86	2224.45	0.975467	5.94e-07	3.04e-06	4603.67	6939.65	-0.592068	0.000682955	0.00163543	2150.68	7454.64	-1.79339	8.86e-21	1.88e-19	Chr06	2411542	2421473	+	2157
Capana08g001495	1355	501	392	455	2065	183	11682	793	8632	17672	17300	3501	86.46	36.35	26.32	36.51	124.85	10.15	867.53	56.24	590.6	1063.73	1117.95	221.68	859.407	744.628	0.20682	0.804406	0.870034	11907.5	7498.62	0.667171	0.548819	0.641129	12508.1	888.43	3.81539	3.95e-06	1.33e-05	7269.47	706.783	3.36242	6.47e-05	0.000186429	Chr08	131651392	131652222	+	831
Capana02g002260	4039	3493	3915	5276	6038	7388	9266	3568	6886	3596	2981	7861	125.03	122.93	127.54	205.4	177.1	198.76	333.81	122.75	228.56	105	93.45	241.46	6047.44	3855.1	0.649381	2.14e-07	1.43e-06	4492.11	6999.74	-0.639905	0.175015	0.256148	4732.9	6231.3	-0.396805	0.312754	0.389807	6778.22	3671.31	0.884592	0.0200648	0.0356426	Chr02	142614185	142622183	-	1713
Capana05g002157	5289	4783	5093	5524	6770	7037	5400	7887	6820	3390	3154	3110	516.5	531.02	523.4	678.42	626.42	597.25	613.71	855.95	714.12	312.28	311.92	301.37	6271.13	5111.39	0.294747	0.00750012	0.0205596	2996.17	7081.5	-1.24095	3.63e-11	3.34e-10	3152.11	6462.45	-1.03555	3.88e-18	5.49e-17	6845.35	4868.83	0.491579	0.00693814	0.0136497	Chr05	200901705	200904436	-	543
Capana11g001342	4385	5163	4955	3293	5972	5280	6635	5313	7654	5577	5059	4951	226.63	303.36	269.5	214.04	292.45	237.17	399.08	305.16	424.16	271.89	264.79	253.91	4625.33	4910.73	-0.0861912	0.662573	0.762587	4835.7	6908.36	-0.514623	0.00600537	0.0143911	5087.41	4770.48	0.0926199	0.591119	0.661696	6684.39	4682.85	0.513467	0.0202902	0.0359866	Chr11	160411610	160415494	+	1026
Capana04g000801	3152	1863	3503	3486	5292	5657	8419	11764	9928	3406	3511	4150	318.37	213.93	372.34	442.8	506.45	496.58	989.63	1320.49	1075.19	324.51	359.13	415.93	4605.15	2851.27	0.691622	0.00745721	0.0204516	3441.38	10613.9	-1.62493	7.43e-16	1.32e-14	3621.21	4747.94	-0.391009	0.0171432	0.0310999	10260.2	2710.34	1.92044	3.4e-12	2.58e-11	Chr04	15110720	15113097	+	525
Capana10g001955	6030	4135	5268	6391	7357	9177	3559	3117	4029	5303	5183	4506	296.89	231.46	272.96	395.73	343.21	392.69	203.93	170.55	212.7	246.29	258.43	220.14	7402.17	5176.68	0.515806	0.00283803	0.00875856	4654.13	3774.12	0.302356	0.0746435	0.125863	4895.36	7627.36	-0.639708	1.14e-05	3.58e-05	3651.2	4925.01	-0.431813	0.0194226	0.034627	Chr10	192781864	192784589	+	1077
Capana06g001548	862	558	763	6283	6475	6518	10965	10128	13251	3108	2885	2256	50.79	37.38	47.31	465.55	361.47	333.76	751.86	663.16	837.13	172.74	172.14	131.9	6347.71	731.549	3.11676	2.03e-41	5.72e-39	2558.13	12096.7	-2.24145	4.46e-30	4.04e-28	2690.46	6538.61	-1.28095	4.36e-09	2.14e-08	11702.3	695.793	4.07154	2.81e-91	2.76e-88	Chr06	37393098	37394851	-	900
Capana08g002565	4933	6739	5013	1878	3775	3698	7603	7805	8500	4136	3609	6238	148.54	230.7	158.86	71.12	107.71	96.78	266.44	261.19	274.44	117.48	110.05	186.39	2941.34	5667.73	-0.946018	0.000345621	0.00132652	4345.27	8431.42	-0.95634	0.000167303	0.000566171	4575.26	3034.27	0.592302	0.0435547	0.0711977	8154.61	5410.02	0.592054	0.0106167	0.0200525	Chr08	148898791	148904257	-	1761
Capana08g002087	6408	9497	7134	3243	6611	5547	4825	3687	5827	3749	3924	3452	1002.36	1688.87	1174.35	637.96	979.82	754.09	878.35	640.93	977.3	553.18	621.59	535.8	4872.06	7836.27	-0.685505	0.0143153	0.035946	3457.02	5049.67	-0.546686	0.0120334	0.0265636	3636.09	5026.18	-0.467253	0.0281306	0.0483601	4886.44	7482	-0.614601	0.0378781	0.0628097	Chr08	140908739	140910888	-	339
Capana02g003643	4261	4660	4524	5310	9822	10538	4068	7336	5289	2677	2790	2475	251.89	313.19	281.44	394.77	550.16	541.42	279.87	481.95	335.25	149.28	167.03	145.18	8083.03	4546.88	0.830207	2.37e-05	0.000113159	2467.84	5878.73	-1.25228	8.86e-07	4.42e-06	2595.71	8337.05	-1.68358	3.74e-18	5.32e-17	5680.58	4334.67	0.39016	0.143786	0.200947	Chr02	163205963	163208456	-	897
Capana11g001152	15073	9256	13492	4632	5907	6474	729	887	1059	2647	1077	2472	342.89	239.38	323	132.52	127.32	128	19.3	22.42	25.83	56.8	24.81	55.8	5488.36	12663.7	-1.20631	1.23e-09	1.14e-08	1909.5	939.98	1.02248	0.00363516	0.00921874	2011.73	5656.4	-1.49139	1.41e-05	4.38e-05	909.036	12041.8	-3.72742	5.45e-60	1.42e-57	Chr11	133241125	133248823	+	2331
Capana00g004931	4855	3691	4291	4139	4908	5544	6054	5252	6954	5877	5612	6517	213.47	184.5	198.55	228.87	204.47	211.86	309.79	256.63	327.85	243.76	249.89	284.34	4725.22	4313.56	0.131233	0.333654	0.464009	5593.32	6436.21	-0.202525	0.244502	0.336147	5885.68	4869.14	0.273686	0.0519899	0.0832165	6226.75	4105.79	0.600772	0.000364489	0.000927706	Chr00	673222953	673229085	-	1206
Capana09g001520	6709	11664	5994	6152	4920	18564	995	1384	1097	1890	1789	2522	414.64	819.54	389.85	478.16	288.11	997.13	71.57	95.06	72.69	110.18	111.97	154.66	9199.18	8322.35	0.144552	0.782442	0.85385	1927.37	1226.34	0.652244	0.00601577	0.0144135	2028.7	9477.65	-2.22402	9.41e-07	3.45e-06	1185.42	7956.5	-2.74669	2.56e-14	2.57e-13	Chr09	175925905	175928757	+	858
Capana10g000741	5835	4065	3533	4910	5489	7250	3786	3365	3992	6841	6738	7775	456.36	361.44	290.79	482.94	406.77	492.8	344.61	292.48	334.77	504.7	533.68	603.4	5693.62	4506.39	0.337304	0.147707	0.247753	6635.85	3932.76	0.754736	2.69e-06	1.24e-05	6982.52	5866.57	0.251268	0.124989	0.178684	3804.41	4289.06	-0.173036	0.451776	0.527093	Chr10	43929259	43931448	-	678
Capana03g000601	5393	3212	4511	3088	4147	3633	6109	6287	6619	8087	5467	6795	97.37	65.93	85.71	70.12	70.94	57.01	128.36	126.15	128.14	137.73	99.96	121.74	3530.58	4389.14	-0.314227	0.159532	0.263618	6293.21	6708.88	-0.0922434	0.609838	0.69496	6624.02	3638.91	0.864365	1.62e-05	4.99e-05	6488.45	4173.27	0.636598	0.00148561	0.00336515	Chr03	8434093	8443413	-	2937
Capana09g000211	5234	3568	4943	4318	6525	7311	6100	4072	6814	5360	4905	4040	764.59	592.55	759.88	793.27	903.14	928.19	1037.04	661.06	1067.28	738.59	725.62	585.61	5780.3	4610.21	0.326355	0.0668233	0.130916	4435.99	5988.74	-0.432996	0.0842494	0.139432	4665.82	5959.52	-0.35318	0.033715	0.0567862	5796.04	4385.63	0.402244	0.129246	0.183487	Chr09	6751862	6753616	+	363
Capana06g000351	6356	5262	5408	5020	7397	5887	4341	7102	5723	3350	4062	3189	759.1	714.46	679.7	753.99	837.05	611.05	603.36	942.62	732.87	377.41	491.29	377.92	5931.54	5729.99	0.0497709	0.77437	0.84792	3299.73	6043.31	-0.873032	0.000353483	0.00112329	3469.72	6114.78	-0.817452	8.05e-05	0.000224263	5840.76	5456.52	0.0981874	0.659273	0.721229	Chr06	4980364	4985446	+	444
Capana04g001500	4924	9409	4815	4762	5762	5221	5253	8276	6258	2738	2125	3396	115.28	250.43	118.63	140.21	127.82	106.23	143.12	215.32	157.09	60.47	50.38	78.89	5147.03	6550.2	-0.347819	0.335049	0.46549	2561.94	6974.75	-1.4449	5.96e-08	3.52e-07	2697.34	5303.69	-0.975344	4.99e-05	0.000143367	6740.87	6264.49	0.10578	0.784718	0.828412	Chr04	60821238	60827011	-	2265
Capana03g001267	4040	2936	4437	3152	3310	3977	5135	5017	5320	8550	8071	8938	171.66	141.82	198.4	168.43	133.26	146.86	253.92	236.9	242.37	342.69	347.29	376.84	3401.06	3832.2	-0.17244	0.411677	0.543074	7937.06	5462.21	0.53913	2.55e-05	0.0001	8351.41	3503.74	1.25345	2.02e-15	2.07e-14	5283.05	3645.99	0.534982	0.00385445	0.00802684	Chr03	21888728	21895933	-	1248
Capana07g002194	6319	4217	5922	4909	3772	5871	2066	3709	2803	7695	8457	6810	645.63	489.83	636.74	630.77	365.16	521.33	245.66	421.14	307.07	741.63	875.04	690.42	4789.96	5518.25	-0.204369	0.463559	0.592071	7138.31	3019.26	1.24136	1.55e-06	7.43e-06	7506.87	4931.66	0.606292	0.0188427	0.0338603	2917.62	5248.97	-0.84724	0.00194153	0.00428875	Chr07	215997180	216000524	+	519
Capana00g003268	4615	3783	4790	2937	5504	5012	6926	5091	7736	6094	5161	4869	379.41	353.58	414.42	303.66	428.74	358.11	662.66	465.14	681.93	472.6	429.69	397.2	4263.59	4437.05	-0.0573355	0.757859	0.836298	4996.84	6964.71	-0.479038	0.0260255	0.0517263	5256.93	4397.68	0.257284	0.177454	0.241443	6739.65	4224.06	0.674026	0.00207218	0.00455818	Chr00	538663433	538666788	+	645
Capana03g000109	2852	1280	2722	3744	4418	5683	6137	7748	7784	6554	6095	7448	94.58	48.26	95	156.15	138.82	163.79	236.85	285.55	276.78	205.02	204.69	245.09	4454.86	2284.9	0.96314	0.00256019	0.00798175	6241.83	7629.69	-0.289679	0.0923257	0.150224	6568.67	4590.69	0.516897	0.00137419	0.00311529	7377.23	2169.9	1.76534	2.61e-08	1.21e-07	Chr03	1489739	1496792	+	1599
Capana06g000017	3834	1581	3117	2307	4531	4823	4286	6780	4513	10147	9087	7371	60.4	28.32	51.68	45.71	67.63	66.03	78.58	118.7	76.23	150.79	144.97	115.22	3659.7	2839.68	0.366043	0.295744	0.423901	8247.25	5499.88	0.584521	0.0213797	0.043703	8674.53	3775.15	1.19999	1.69e-07	6.79e-07	5314.87	2696.06	0.979094	0.00674602	0.0133073	Chr06	210113	223087	+	3366
Capana10g000283	34	27215	180	2778	21802	10250	2	55	9	3	2	3	3.64	3314.46	20.29	374.26	2212.95	954.3	0.25	6.55	1.03	0.3	0.22	0.32	10573.4	9773.69	0.113446	0.95588	0.973056	2.47588	23.2184	-3.22826	0.00949844	0.0216112	2.60667	10933.3	-12.0323	5.5e-53	7.7e-51	22.3661	9448.03	-8.72238	NA	1	Chr10	6386242	6387126	-	495
Capana11g001227	6594	5448	7072	4770	5953	8424	2961	4529	3329	4023	3175	6011	80.77	75.87	91.16	73.48	69.09	89.68	42.21	61.65	43.72	46.48	39.39	73.06	6104.8	6431.57	-0.0751661	0.675481	0.773358	4101.42	3816.29	0.103952	0.734335	0.799473	4319.21	6291.88	-0.542763	0.0616894	0.0967275	3688.35	6122.81	-0.73122	0.00111272	0.00258711	Chr11	145156672	145173999	+	4329
Capana12g001887	5173	3882	5165	3971	6170	6507	5248	4575	4945	5514	4527	6551	153.16	130.67	160.93	147.86	173.09	167.44	180.83	150.53	156.98	154	135.74	192.46	5306.17	4777.18	0.151599	0.329993	0.459991	5148.33	5220.69	-0.0201131	0.921388	0.94431	5419.54	5470.96	-0.0137192	0.944455	0.957126	5050.12	4546.19	0.15157	0.367664	0.443355	Chr12	178401031	178410575	-	1791
Capana12g001680	2385	1864	2270	2398	3665	4073	7167	4756	9739	7728	7130	9040	397.71	353.37	398.35	502.88	579.06	590.27	1390.85	881.36	1741.29	1215.59	1204.04	1495.8	3226.13	2191.57	0.558063	6.02e-05	0.000266764	7422.6	7612.69	-0.0364963	0.899043	0.927649	7811.71	3326.24	1.2315	3.3e-13	2.63e-12	7368.57	2086.12	1.82054	6.79e-10	3.88e-09	Chr12	144993409	144993726	+	318
Capana00g001213	10739	10726	8542	5647	5083	12987	1108	927	1047	1654	1432	2290	727.28	825.82	608.78	480.95	326.17	764.39	87.33	69.77	76.03	105.66	98.21	153.89	7479.71	10135.7	-0.438348	0.216185	0.334633	1669.92	1089.49	0.616184	0.012238	0.0269529	1758.11	7705.91	-2.13199	6.71e-09	3.21e-08	1053.97	9662.17	-3.19661	1.06e-57	2.47e-55	Chr00	362416580	362418897	+	783
Capana07g001714	1856	2463	475	1066	3026	758	10498	3068	8954	12247	12167	5470	154.75	233.46	41.68	111.77	239.05	54.93	1018.64	284.27	800.47	963.21	1027.32	452.55	1560	1632.57	-0.0655615	0.925572	0.953899	9263.56	7975.99	0.215908	0.659324	0.73744	9736.21	1610.75	2.59561	1.81e-06	6.37e-06	7726.03	1560.78	2.3075	0.000589911	0.0014479	Chr07	198158022	198158657	+	636
Capana08g002529	3156	40272	5543	498	9825	2318	33	30	102	7	4	31	139.11	2018.12	257.12	27.61	410.34	88.8	1.69	1.47	4.82	0.29	0.18	1.36	3811.8	17230.9	-2.17644	0.134398	0.229709	13.0899	57.2543	-2.13045	0.0139223	0.0301829	13.81	3946.33	-8.15919	4.56e-10	2.51e-09	55.4254	16600.4	-8.22579	1.36e-18	2.28e-17	Chr08	148289043	148290686	-	1203
Capana08g002159	5150	5313	4247	3300	5876	4958	5919	6644	6657	3810	3823	6005	184.27	216.12	159.92	148.49	199.21	154.18	246.47	264.19	255.4	128.6	138.53	213.21	4509.11	4971.59	-0.140731	0.484576	0.61142	4243.49	6778	-0.675629	0.00626708	0.0149485	4467.23	4650.42	-0.0580568	0.829847	0.867161	6554.49	4739.92	0.467686	0.00736252	0.0144077	Chr08	142081013	142082494	+	1482
Capana08g002573	3741	2424	3693	3053	4480	5124	8212	6181	9381	4844	4189	6238	165.73	122.08	172.17	170.09	188.05	197.28	423.38	304.3	445.59	202.42	187.93	274.21	4034.07	3303.89	0.288093	0.154155	0.256432	4742.13	8379.62	-0.821356	0.000961561	0.00279077	4992.04	4158.9	0.263311	0.210215	0.278933	8108.66	3142.11	1.36766	4.76e-08	2.14e-07	Chr08	149073522	149079641	-	1197
Capana05g001809	3960	3029	4154	2718	4019	3974	6469	8923	9129	4866	5002	5269	503.57	437.9	555.9	434.67	484.24	439.19	957.35	1260.99	1244.72	583.69	644.15	664.85	3436.03	3744.64	-0.124091	0.426308	0.55665	4705.11	8622.16	-0.87386	2.36e-06	1.1e-05	4950.15	3542.33	0.482637	0.000186719	0.000491688	8336.29	3563.69	1.22601	7.3e-10	4.16e-09	Chr05	175964214	175964685	-	417
Capana00g005036	7400	9161	7705	4362	4840	7467	2668	3831	2594	3188	3605	4663	111.32	156.67	121.98	82.52	68.99	97.62	46.71	64.05	41.84	45.24	54.92	69.6	5334.57	8226.28	-0.624815	0.00575148	0.016286	3567.33	3213.13	0.150857	0.570766	0.661002	3754.1	5496.86	-0.550196	0.0254902	0.0443427	3105.43	7847.72	-1.33746	2.4e-07	9.81e-07	Chr00	697710842	697763746	+	3525
Capana10g001668	5318	4098	5532	3111	5176	5565	3927	3857	5154	7262	6824	5612	307.19	269.12	336.28	226	283.29	279.38	263.99	247.6	319.22	395.7	399.19	321.67	4390.91	5023.95	-0.194109	0.267732	0.393614	6110.64	4551.67	0.424896	0.025693	0.0511609	6427.09	4527.94	0.505098	0.00470171	0.0096312	4403.06	4781.39	-0.118927	0.523739	0.596618	Chr10	172502620	172506288	+	918
Capana07g002457	4793	5025	4464	7519	8197	9725	3008	3986	3999	3962	3706	3029	210.75	251.19	206.56	415.77	341.5	371.63	153.92	194.77	188.53	164.33	165.02	132.16	8270.43	4827.38	0.776652	1.52e-06	8.93e-06	3318.1	3868.37	-0.221398	0.249467	0.341888	3489.92	8520.83	-1.28769	1.32e-13	1.1e-12	3740.19	4602.01	-0.299046	0.100992	0.148257	Chr07	220874732	220877504	+	1206
Capana03g003514	2829	2370	2555	2345	3157	3493	8273	9335	9294	5987	5192	6508	54.95	52.34	52.23	57.28	58.1	58.97	187.01	201.51	193.56	109.7	102.13	125.43	2889.03	2610.02	0.146464	0.11745	0.206311	5488.83	9487.28	-0.789496	2.81e-07	1.5e-06	5776.65	2977.85	0.955916	3.18e-11	2e-10	9174.33	2485.43	1.88406	6.9e-72	2.82e-69	Chr03	226394514	226404632	-	2730
Capana02g000031	4944	3672	5356	3888	5801	6959	3754	4367	4434	6069	5324	6732	135.7	114.58	154.7	134.2	150.86	166	119.91	133.2	130.49	157.13	147.98	183.35	5287.64	4693.07	0.172183	0.363384	0.494673	5625.79	4424.65	0.346474	0.0320757	0.0618876	5920.84	5451.5	0.118977	0.486763	0.563452	4278.63	4465.53	-0.0617209	0.727969	0.780728	Chr02	5218398	5235513	+	1932
Capana08g002338	3913	3800	3690	3785	5999	6807	5321	5646	6161	4953	4224	6953	62.2	68.67	61.73	75.66	90.35	94.04	98.43	99.74	105	74.27	67.99	109.67	5262.53	3848.57	0.451746	0.00140585	0.00467461	5010.06	6037.48	-0.269127	0.254757	0.347934	5274.9	5426.24	-0.040909	0.869423	0.898622	5839.08	3667.37	0.671108	1.7e-08	8.08e-08	Chr08	145013992	145021011	-	3336
Capana03g001101	9555	3621	6445	4491	4735	5133	3520	2949	3358	6144	5584	5696	1373.11	591.58	974.67	811.63	644.72	641.08	588.69	470.96	517.41	832.86	812.64	812.23	4702.15	6518.73	-0.471379	0.180765	0.290554	5406.52	3473.37	0.63842	3.36e-05	0.000129087	5688.26	4843.97	0.232112	0.152054	0.211237	3360.13	6187.4	-0.880874	0.0104475	0.0197621	Chr03	18690824	18695644	+	369
Capana01g000243	4593	4744	4535	6667	7225	9401	3166	4868	3598	3965	3837	4583	80.94	95.05	84.1	147.76	120.64	143.98	64.93	95.34	67.99	65.91	68.48	80.14	7538.15	4686.94	0.685519	1.28e-05	6.41e-05	3848.27	4102.53	-0.092319	0.683035	0.757786	4049.55	7766.55	-0.939466	4.55e-08	1.97e-07	3964.99	4467.38	-0.17207	0.440214	0.515833	Chr01	4148235	4155826	+	3009
Capana06g001506	2256	950	300	776	2552	399	6058	1470	5100	19199	15660	6447	72.63	34.77	10.16	31.42	77.85	11.16	226.99	52.6	176.06	583.09	510.59	205.97	1197.98	1162.6	0.0432212	0.957842	0.974146	12761.7	4473.79	1.51226	0.00587152	0.0141033	13415	1237.46	3.43837	1.54e-07	6.25e-07	4334.27	1104.3	1.97259	0.00767893	0.0149623	Chr06	35621649	35624167	+	1647
Capana00g004323	4467	3774	4796	4637	5880	6332	5577	5706	5720	4923	3832	5521	140.74	135.18	159.02	183.74	175.54	173.39	204.5	199.8	193.24	146.32	122.27	172.61	5442.51	4388.42	0.310414	0.0165655	0.0407501	4426.54	6003.65	-0.43964	0.0198315	0.0410274	4659.81	5609.05	-0.26743	0.150297	0.209062	5806.24	4178.18	0.474679	0.00032167	0.000825554	Chr00	630572028	630576247	-	1683
Capana08g002158	1631	1045	1528	6875	6318	7674	7527	10643	9607	2284	1927	4058	47.73	34.77	47.06	253.02	175.19	195.18	256.35	346.13	301.45	63.05	57.11	117.84	6866.54	1408.65	2.285	1.63e-20	7.28e-19	2570.74	9780.99	-1.92781	3.47e-09	2.45e-08	2707.63	7071.67	-1.38498	5.36e-05	0.000153223	9455.46	1339.67	2.81908	8.66e-37	6.33e-35	Chr08	142050110	142059429	-	1812
Capana06g000954	4028	2606	3618	3320	3952	4890	4483	5848	5809	7796	7387	7337	238.12	175.14	225.08	246.82	221.36	251.24	308.42	384.2	368.21	434.74	442.24	430.39	3918.85	3435.58	0.189737	0.318956	0.448537	6991.11	5681.47	0.29922	0.0569537	0.10026	7354.95	4038.37	0.865026	8.56e-13	6.51e-12	5493.26	3267.61	0.749352	0.00020028	0.000531799	Chr06	16811853	16817402	-	897
Capana02g003173	5097	7812	5208	4559	4053	11852	645	657	904	6429	6145	7692	270.55	471.42	290.92	304.33	203.84	546.75	39.84	38.76	51.45	321.9	330.32	405.14	6406.21	6168.33	0.0546512	0.898783	0.935338	6297.08	775.349	3.02152	4.16e-49	1.37e-46	6626.95	6600.32	0.00574806	0.98789	0.99108	750.026	5891.53	-2.97347	2.11e-23	5.85e-22	Chr02	156759345	156760962	+	999
Capana05g001982	1505	1166	1209	4264	4676	6443	7649	9427	12009	4169	4434	4040	45.16	39.78	38.18	160.92	132.96	168.04	267.14	314.39	386.42	118.02	134.75	120.3	4958.3	1304.24	1.92645	2.14e-28	2.38e-26	3929.97	10208.8	-1.37727	8.21e-12	8.26e-11	4133.68	5108.78	-0.305524	0.0636181	0.099342	9873.19	1241.66	2.99118	3.95e-47	5.15e-45	Chr05	191264072	191270402	+	1767
Capana00g004514	1670	909	1620	2743	2018	3450	10701	6354	10569	7072	7456	6411	65.02	40.23	66.37	134.3	74.44	116.74	484.86	274.92	441.21	259.72	293.97	247.67	2696.93	1403.57	0.941946	0.00527188	0.0151099	6506.88	9758.4	-0.58468	0.0243756	0.0488851	6843.67	2776.61	1.30169	1.07e-06	3.88e-06	9445.37	1333.89	2.82382	8.48e-18	1.29e-16	Chr00	651729491	651733950	-	1362
Capana10g000190	5578	3395	4091	4834	5367	5845	2681	3470	2650	10251	8428	4352	158.26	109.51	122.15	172.48	144.28	144.13	88.52	109.41	80.62	274.35	242.15	122.52	5232.3	4372.6	0.258758	0.233834	0.355108	7120.53	3109.28	1.19542	0.000347014	0.00110488	7486.42	5390.77	0.473846	0.149218	0.207746	3005.68	4158.36	-0.468399	0.0451659	0.073403	Chr10	3484074	3488310	+	1869
Capana12g001532	3905	3882	3956	3310	5967	4705	5367	7195	5259	5417	5902	6023	27.36	30.92	29.17	29.16	39.61	28.65	43.76	56.02	39.5	35.8	41.87	41.87	4469.76	3964.6	0.173146	0.349227	0.480418	5394.06	6296.64	-0.223219	0.278753	0.374597	5674.5	4609.95	0.299642	0.129859	0.184573	6086.41	3777.99	0.688	0.000542681	0.00134035	Chr12	115519941	115563940	+	7569
Capana07g001985	9853	2819	15656	7837	12437	10831	157	202	122	260	231	327	336.22	109.36	562.2	336.31	402.11	321.21	6.23	7.66	4.46	8.37	7.98	11.07	9987.22	9422.55	0.0839552	0.877754	0.921871	254.05	170.427	0.576466	0.0584254	0.102454	267.416	10297.6	-5.26725	8.47e-141	1.92e-137	164.722	8936.45	-5.76174	3.15e-24	9.44e-23	Chr07	210474849	210479803	+	1554
Capana00g003453	4080	2919	3566	2059	5208	4331	8136	6932	8686	4767	3742	6233	332.34	270.31	305.68	210.92	401.95	306.6	771.26	627.5	758.62	366.28	308.67	503.79	3624.26	3546.37	0.0315451	0.910089	0.943355	4574.48	8381.92	-0.873669	0.000323978	0.00103881	4816.51	3740.47	0.364591	0.250154	0.323364	8108.99	3374.62	1.26471	2.76e-13	2.43e-12	Chr00	547243423	547247190	+	651
Capana06g001714	5042	13399	4220	7530	7332	18522	576	1332	957	293	554	813	320.58	968.54	282.36	602.1	441.71	1023.5	42.62	94.12	65.24	17.57	35.67	51.29	10478	7810.61	0.423884	0.447237	0.576433	519.715	1006.45	-0.953677	0.0333639	0.0639684	546.945	10796.4	-4.30317	1.66e-20	3.04e-19	972.292	7485.77	-2.94462	1.07e-07	4.58e-07	Chr06	47714503	47716606	-	834
Capana06g000897	2418	3464	2003	12346	11313	14048	1947	2889	2241	2790	2716	2174	136.99	223.11	119.42	879.62	607.27	691.68	128.37	181.89	136.13	149.1	155.82	122.21	12395.8	2682.87	2.20803	1.14e-12	1.57e-11	2383.46	2495.53	-0.0662979	0.765689	0.825055	2506.74	12766.1	-2.34835	2.03e-27	6.69e-26	2412.05	2562.48	-0.0871708	0.785211	0.828873	Chr06	15408369	15414209	+	936
Capana03g003555	11604	7335	9525	4864	6168	8546	1880	1771	2274	1882	2203	2258	356.09	255.9	307.6	187.71	179.34	227.92	67.14	60.4	74.82	54.48	68.46	68.76	6242.19	9534.24	-0.611038	0.0035417	0.0106495	1974.74	2086.93	-0.0798451	0.670585	0.747533	2077.34	6433.67	-1.63105	6.89e-18	9.52e-17	2018.82	9067.85	-2.16725	4.54e-27	1.74e-25	Chr03	228343362	228347434	+	1728
Capana03g001538	7685	7021	7369	4417	6783	6725	3253	4560	3431	2523	2489	4024	119.58	124.2	120.66	86.43	100	90.94	58.91	78.85	57.24	37.03	39.22	62.13	5734.43	7441.84	-0.375823	0.000274258	0.00107476	2811.3	3969.18	-0.49762	0.0771189	0.129447	2959.68	5912.32	-0.998344	0.000107831	0.000295061	3836.55	7089.09	-0.885783	3.59e-06	1.24e-05	Chr03	28789606	28798393	+	3408
Capana00g001216	5510	3557	4699	4543	5557	7732	4910	4738	5507	4132	3699	5659	130.38	95.69	117.01	135.19	124.59	159.01	135.21	124.59	139.72	92.23	88.64	132.87	5698.81	4612.8	0.305002	0.135774	0.231662	4191.32	5344.1	-0.350555	0.113703	0.179084	4412.32	5873.18	-0.412655	0.0807983	0.122662	5169.2	4387.43	0.236479	0.191528	0.256826	Chr00	362743820	362746686	-	2241
Capana10g001446	7241	3712	4155	4826	5765	6013	2715	3203	1933	8552	6543	5534	218.79	127.51	132.12	183.38	165.05	157.9	95.47	107.55	62.62	243.75	200.21	165.92	5395.93	5040.17	0.0982882	0.724667	0.811208	6380.95	2784.83	1.19625	1.82e-05	7.34e-05	6712.72	5560.23	0.271878	0.179549	0.243948	2691.92	4790.19	-0.831525	0.0132399	0.024503	Chr10	156632233	156635646	+	1755
Capana03g001945	6165	12439	7364	4615	9677	10313	1778	2753	2013	1207	1202	601	235.36	539.87	295.85	221.57	350.04	342.17	79	116.8	82.4	43.47	46.47	22.77	7691.8	8884.48	-0.207885	0.578908	0.694427	933.305	2308.15	-1.3063	8.85e-05	0.000315928	981.025	7935.42	-3.01598	7.84e-19	1.2e-17	2230.73	8495.96	-1.92923	3.73e-07	1.48e-06	Chr03	39628963	39632894	+	1389
Capana03g000445	932	941	1316	1080	1554	1379	6142	7289	6604	12289	10174	10351	33.42	38.36	49.65	48.7	52.79	42.97	256.28	290.43	253.88	415.62	369.4	368.25	1296.35	1076.3	0.26827	0.218903	0.338064	10168.6	7070.06	0.524348	0.000475817	0.00147221	10699.1	1336.34	3.00142	1.74e-87	8.99e-85	6836.01	1025.18	2.73734	3.56e-37	2.7e-35	Chr03	6142688	6144979	+	1479
Capana00g005033	2625	1261	2570	1544	1608	2102	3434	5573	4772	10914	8683	14952	162.23	88.6	167.15	120.01	94.16	112.9	246.99	382.77	316.23	636.27	543.45	916.95	1705.06	2154.31	-0.33764	0.279879	0.406615	10724	4847.5	1.14552	5.48e-05	0.000202898	11291.9	1756.56	2.68463	7.61e-25	2.08e-23	4685.32	2046.36	1.19499	0.000303305	0.000782306	Chr00	696317704	696319346	+	858
Capana11g002272	3151	2815	2861	14037	12174	17240	886	2116	1294	1082	1357	1016	177.94	180.73	170.03	996.9	651.4	846.13	58.23	132.8	78.35	57.64	77.61	56.93	14241.3	2974.68	2.2592	4.87e-26	4.5e-24	1075.79	1511.59	-0.49075	0.15745	0.234551	1131.11	14665.9	-3.69668	1.74e-51	2.25e-49	1460.01	2833.56	-0.956583	0.00506608	0.010267	Chr11	216862990	216869553	+	939
Capana10g001620	1188	680	1153	2512	1457	1963	6975	7587	9488	10589	9789	6647	48.95	31.85	49.99	130.16	56.88	70.29	334.45	347.4	419.16	411.55	408.45	271.76	2016.99	1010.55	0.996574	0.0119047	0.0307048	8376.8	8457.63	-0.0138642	0.953125	0.96591	8808.68	2075.06	2.0862	1.5e-08	6.93e-08	8180.33	960.578	3.0899	4.83e-35	3.14e-33	Chr10	168514614	168519893	+	1287
Capana00g001030	1292	299	2789	4010	4257	2361	4483	10718	4269	7260	7040	11142	45.04	11.85	102.33	175.82	140.62	71.54	181.89	415.26	159.58	238.76	248.55	385.45	3584.99	1457.63	1.29824	0.0683327	0.133344	7913.38	6881.52	0.201565	0.625703	0.708409	8330.82	3692.36	1.17409	0.00217341	0.00475121	6644.16	1382.05	2.26523	0.00174349	0.00389391	Chr00	327599666	327608534	-	1521
Capana06g002096	2919	1885	2723	1596	2811	2521	9851	8468	10278	5504	6014	5207	86.42	63.45	84.84	59.43	78.86	64.87	339.43	278.63	326.29	153.72	180.32	152.98	2205.96	2522.4	-0.193272	0.368811	0.50004	5199.97	10094.3	-0.956989	1.16e-08	7.59e-08	5469.02	2275.05	1.26505	1.13e-12	8.5e-12	9765.38	2398.98	2.02512	1.54e-23	4.35e-22	Chr06	89065253	89074797	-	1791
Capana03g000726	4436	3784	4622	3733	5650	6027	7018	4374	7212	4998	4179	3730	236.89	229.73	259.74	250.7	285.88	279.72	436.15	259.58	412.94	251.76	226	197.65	4917.71	4323.59	0.185929	0.135632	0.23147	3998.36	6567.86	-0.715998	0.00534671	0.0129844	4206.23	5070.16	-0.269598	0.090945	0.135803	6356.87	4116.81	0.626774	0.0148739	0.0272091	Chr03	10742618	10747263	-	993
Capana06g001468	6373	4569	6058	3127	6692	7364	4206	2974	3813	4991	3854	5701	228.96	186.61	229.04	141.28	227.8	229.93	175.85	118.74	146.88	169.14	140.22	203.23	5357.8	5706.73	-0.090852	0.721701	0.808836	4510.31	3888.53	0.214037	0.37321	0.474357	4748.18	5527.69	-0.219465	0.421348	0.499144	3762.66	5429.95	-0.529253	0.0171009	0.030869	Chr06	33463825	33471756	+	1476
Capana04g000125	2827	9545	3124	1347	3215	2364	381	6096	918	11617	11993	6279	114.61	439.92	133.28	68.68	123.5	83.29	17.98	274.65	39.9	444.26	492.38	252.59	2181.71	5358.46	-1.29625	0.0192978	0.0463854	9273.65	2605.15	1.83176	0.0932287	0.151507	9747.91	2251.47	2.11405	7.49e-10	4.03e-09	2509.76	5139.22	-1.03398	NA	1	Chr04	1442343	1443650	+	1308
Capana09g001461	3321	2690	3949	1494	3723	3255	7518	9027	8384	4664	4338	7254	185.18	170.52	231.72	104.76	196.69	157.74	487.86	559.37	501.25	245.32	244.96	401.36	2644.4	3350.09	-0.340973	0.239297	0.361458	5054.76	8792.77	-0.798685	0.00199504	0.00539811	5321.93	2729.09	0.963289	0.00343438	0.00723087	8501.74	3188.55	1.41482	5.03e-14	4.86e-13	Chr09	167007931	167011152	+	951
Capana03g000177	3992	3352	3781	3384	4379	4982	6165	5953	6480	4917	4205	7929	88.87	84.83	88.58	94.74	92.37	96.39	159.72	147.28	154.67	103.25	94.8	175.15	4099.41	3744.75	0.130419	0.174406	0.282354	5299.31	6564.41	-0.308864	0.270151	0.365073	5580.56	4225.11	0.401412	0.156811	0.216854	6349.29	3565.81	0.832299	5.35e-15	5.8e-14	Chr03	2386748	2397576	-	2382
Capana07g002431	784	275	1346	2700	3504	3627	7712	10239	9774	7710	6626	5219	29.48	11.76	53.27	127.7	124.86	118.55	337.53	427.93	394.13	273.52	252.35	194.76	3176.4	801.501	1.98649	0.000114188	0.000480572	6057.62	9762.78	-0.688537	0.00103571	0.00298629	6371.44	3273.74	0.960791	1.95e-07	7.82e-07	9438.88	760.495	3.63345	1.53e-12	1.21e-11	Chr07	220195003	220198004	+	1410
Capana03g002597	3716	4324	3843	4717	5657	7853	4017	5296	3934	5389	5170	5573	135.71	179.53	147.7	216.64	195.75	249.25	170.73	214.94	154.05	185.65	191.21	201.96	5834.05	4023.63	0.536103	0.00407502	0.0120538	5010.22	4680.55	0.0982071	0.610266	0.695133	5271.53	6012.3	-0.189764	0.227155	0.297781	4524.41	3837.25	0.237715	0.281508	0.354765	Chr03	89235583	89273241	+	1452
Capana01g000509	4643	3118	3786	4236	6421	6342	6921	4333	6136	4785	4231	4418	140.77	107.47	120.8	161.51	184.46	167.11	244.2	145.99	199.47	136.85	129.91	132.91	5444.05	3871.68	0.491681	0.00350393	0.0105462	4167.24	6153.63	-0.562321	0.0158349	0.0337437	4384.6	5612.77	-0.356371	0.00278198	0.00595757	5955.47	3683.34	0.693138	0.0078288	0.0152191	Chr01	8871497	8875934	-	1749
Capana00g003078	4499	3415	4559	4240	5533	6019	5609	5077	6044	5235	4549	4509	384.17	331.52	409.68	455.32	447.66	446.68	557.4	481.79	553.37	421.67	393.37	382.05	5087.81	4191.07	0.2796	0.0506253	0.104357	4431.8	5902.76	-0.413473	0.00416796	0.0104203	4662.7	5243.85	-0.169364	0.123566	0.176863	5710.03	3988.57	0.517556	0.00134355	0.00307243	Chr00	522469922	522473629	-	621
Capana04g000028	5614	5037	5523	6624	9989	13462	2305	1926	2276	2005	1868	2543	160.83	164.05	166.51	238.65	271.14	335.17	76.85	61.32	69.91	54.18	54.19	72.29	9490.16	5450.57	0.800157	6.4e-06	3.37e-05	1993.54	2298.74	-0.205501	0.319022	0.417758	2098.26	9784.66	-2.22144	3.8e-23	8.94e-22	2223.86	5191.56	-1.22317	2.4e-16	3.07e-15	Chr04	405482	411231	+	1851
Capana08g001599	3660	4650	3298	11832	10461	14573	1760	2123	1778	1873	1601	1497	113.1	163.36	107.25	459.82	306.29	391.38	63.29	72.91	58.91	54.6	50.1	45.9	12075.8	3938.82	1.61628	1.24e-09	1.14e-08	1540.67	1999.37	-0.375894	0.0320935	0.061905	1620.83	12436.2	-2.93963	6.81e-43	5.83e-41	1933.03	3759.02	-0.959421	7.67e-05	0.000218328	Chr08	133230600	133237835	-	1716
Capana09g000125	5264	3753	6773	5072	5736	8028	2985	4047	3672	4432	4614	4636	176.22	142.83	238.61	213.53	181.94	233.57	116.29	150.56	131.81	139.96	156.42	154	6052.2	5300.53	0.191295	0.46195	0.590644	4252.94	3770.83	0.17353	0.316152	0.414941	4474.08	6236.34	-0.479131	0.00329954	0.00697184	3645.5	5041.67	-0.4678	0.0722213	0.110878	Chr09	5089856	5094793	-	1584
Capana12g002168	5748	4511	5172	2247	3458	3607	6190	4773	7070	6099	5158	4947	695.89	620.88	658.94	342.11	396.67	379.52	872.14	642.18	917.76	696.52	632.39	594.29	2971.47	5188.09	-0.803741	1.6e-10	1.66e-09	5021.83	6356.21	-0.339948	0.0958273	0.155012	5283.34	3063.69	0.785926	2.85e-08	1.27e-07	6150.46	4938.86	0.316495	0.117742	0.169254	Chr12	202299325	202299762	-	438
Capana01g002705	4323	3986	4352	4497	5650	6567	4625	5661	5081	4833	3963	5408	66.45	69.65	70.39	86.93	82.28	87.72	82.73	96.7	83.74	70.07	61.69	82.48	5381.73	4268.69	0.334207	0.000627409	0.00226875	4406.2	5421.31	-0.299098	0.110779	0.175167	4637.94	5546.42	-0.258052	0.13151	0.18657	5241.63	4066.27	0.366346	0.00625283	0.0124142	Chr01	172757088	172772853	-	3450
Capana10g000098	4392	2265	3676	2292	5369	4470	8891	7785	10718	2921	2563	3270	504.1	295.55	444.01	330.84	583.89	445.89	1187.63	993.01	1319.04	316.25	297.91	372.43	3807.06	3450.17	0.1421	0.654911	0.75659	2717.24	9648.66	-1.82819	2.02e-21	7.67e-20	2859.79	3928.57	-0.458314	0.077068	0.117653	9334.81	3278.47	1.50951	2.22e-08	1.04e-07	Chr10	1362358	1370975	-	462
Capana01g003448	738	368	1012	3430	3174	2623	7135	7657	7792	9204	9308	5895	32.69	18.53	47.18	191.09	133.23	100.99	367.85	376.97	370.12	384.62	417.58	259.13	3094.74	707.711	2.12828	5.24e-07	3.3e-06	7573.89	7967.39	-0.0730723	0.75047	0.813207	7963.08	3186.71	1.32154	3.06e-05	9.08e-05	7705.1	672.215	3.51856	1.27e-22	3.28e-21	Chr01	226647236	226652978	+	1197
Capana03g001608	8403	5913	8238	2944	7355	6805	3044	2655	3419	3718	2798	3021	566.91	453.52	584.87	249.78	470.15	399	239	199.06	247.32	236.61	191.16	202.24	5325.99	7568.9	-0.506882	0.0770662	0.147137	2952.1	3214.99	-0.123026	0.496364	0.59353	3106.54	5496.53	-0.823365	0.00300898	0.00640282	3110.29	7200.95	-1.21118	1.85e-10	1.14e-09	Chr03	30676023	30677948	+	786
Capana10g000195	6091	3381	4935	3592	4996	5425	5443	4454	5339	4706	4496	5233	470.15	296.69	400.86	348.68	365.38	363.92	488.94	382.06	441.86	342.64	351.44	400.8	4494.44	4815.57	-0.0996137	0.65727	0.758309	4484.1	5382.98	-0.263577	0.129199	0.199386	4718.5	4632.94	0.0263043	0.841098	0.876436	5207.77	4577.42	0.186047	0.442448	0.517829	Chr10	3525309	3528606	+	687
Capana03g003612	4907	4545	5241	3309	3992	6547	4978	4196	5397	4344	3848	6768	63.78	67.16	71.68	54.09	49.16	73.95	75.29	60.61	75.21	53.26	50.65	87.28	4390.43	4953.81	-0.174043	0.418876	0.549708	4650.03	5140.35	-0.144634	0.597392	0.684123	4896.25	4524.88	0.11372	0.708088	0.765457	4973.11	4718.61	0.0757932	0.642707	0.707098	Chr03	231040422	231044501	-	4080
Capana09g000354	4987	4146	4889	5288	6852	7436	4077	4166	4271	4600	3920	3417	391.77	370.28	404.18	522.43	510.03	507.69	372.74	363.71	359.76	340.88	311.86	266.36	6310.93	4718.96	0.41922	4.02e-05	0.00018409	3698.58	4417.29	-0.25615	0.114925	0.180656	3890.69	6504.38	-0.741306	9.97e-07	3.64e-06	4272.11	4493.06	-0.0728237	0.493301	0.567451	Chr09	11361783	11364199	+	675
Capana10g002052	5133	3819	4518	4057	5855	6447	3720	4447	3980	5665	4772	5517	613.04	518.53	567.84	609.35	662.56	669.18	517.05	590.23	509.66	638.21	577.16	653.81	5229.71	4524.55	0.208999	0.113856	0.201178	4947.55	4286.8	0.206831	0.174904	0.256026	5206.49	5391.32	-0.0504587	0.693203	0.752163	4144.82	4306.2	-0.0551804	0.710796	0.766218	Chr10	196677765	196685370	+	444
Capana03g001373	9247	6392	9733	2322	5375	4991	2906	1768	2949	4318	4168	3627	939.36	738.2	1040.49	296.64	517.35	440.64	343.55	199.6	321.21	413.77	428.78	365.6	3967.06	8512.41	-1.10131	6.95e-05	0.000304032	3759.73	2691.72	0.482113	0.0596117	0.104218	3954.64	4093.51	-0.0500416	0.841051	0.876418	2605.32	8097.36	-1.63603	1.39e-08	6.69e-08	Chr03	24934997	24937559	+	522
Capana12g002703	1684	1579	290	467	2257	259	7868	1694	7103	17564	14669	2355	90.2	96.15	16.35	31.46	114.55	12.06	490.46	100.84	407.94	887.43	795.69	125.17	943.423	1200.14	-0.347143	0.688362	0.783353	10673.6	5896.56	0.8561	0.223359	0.31273	11213.6	975.369	3.52308	2.54e-05	7.6e-05	5713.24	1145.19	2.31873	0.00182436	0.00406005	Chr12	226036884	226037873	-	990
Capana10g001755	5626	4410	6793	3658	4219	4755	4278	4398	5520	4505	4790	4758	753.36	671.36	957.26	616.02	535.3	553.38	666.68	654.48	792.55	569.05	649.56	632.21	4099.84	5657.51	-0.464752	0.0216106	0.051046	4369.32	4995.83	-0.193382	0.231268	0.321684	4596.38	4224.44	0.121951	0.38106	0.459401	4832.3	5383.81	-0.155922	0.45975	0.534935	Chr10	179377230	179380414	+	396
Capana10g001880	413	395	414	2093	2089	3149	5776	3587	5383	12441	11184	10782	15.15	16.47	15.98	96.53	72.59	100.36	246.51	146.18	211.66	430.36	415.34	392.34	2367.89	412.277	2.52189	3.14e-37	7.04e-35	10672.5	5213.97	1.03346	1.36e-05	5.6e-05	11227.9	2439.34	2.20265	1.12e-31	5.02e-30	5046.25	392.801	3.68346	6.24e-48	8.45e-46	Chr10	190396389	190398805	+	1446
Capana12g000264	2485	1143	1990	1503	4026	2076	9222	8883	9330	5319	4857	6855	90.94	47.55	76.64	69.17	139.6	66.03	392.76	361.27	366.1	183.62	180	248.93	2409.16	1872.53	0.363567	0.37119	0.502484	5291.16	9688.85	-0.872743	8.9e-06	3.78e-05	5569.44	2486.92	1.16304	0.000919689	0.00215153	9371.14	1778.57	2.39732	2.52e-17	3.65e-16	Chr12	4180184	4184869	-	1449
Capana01g002678	3109	2541	3155	1889	2146	3762	2306	3858	3025	10877	9612	11205	159.29	148	170.11	121.71	104.18	167.51	137.5	219.66	166.18	525.67	498.71	569.65	2473.2	2962.29	-0.26018	0.273972	0.400406	9835.39	3235.32	1.60405	2.82e-12	3.01e-11	10350	2548.69	2.0216	3.11e-18	4.47e-17	3126.74	2820.14	0.148906	0.524508	0.597262	Chr01	171591574	171597206	+	1035
Capana07g000484	5876	4101	4691	2307	5634	5309	3504	2543	3156	6973	5319	8046	217.29	172.41	182.55	107.29	197.4	170.62	150.79	104.5	125.13	243.23	199.19	295.23	4127.96	4921.37	-0.253429	0.361018	0.492131	6305.88	3255.65	0.953789	6.95e-05	0.000252829	6638.68	4259.96	0.639864	0.0296991	0.0506962	3150.13	4682.9	-0.572079	0.00833523	0.0161206	Chr07	35389377	35395915	+	1434
Capana06g002374	3596	2567	5832	6732	4778	4699	1242	2131	1545	9470	7995	6869	331.05	268.67	565.01	779.41	416.78	375.97	133.07	218.02	152.51	822.38	745.37	627.49	5511.1	4026.94	0.452521	0.28633	0.413828	7538.28	1732.79	2.12112	9.49e-17	1.95e-15	7929.76	5671.5	0.483743	0.143598	0.200975	1674.47	3829.3	-1.19337	0.00117908	0.002727	Chr06	156239221	156240738	+	576
Capana10g000810	5610	1711	3868	1072	1367	1439	2035	1953	2968	12538	14110	8773	756.96	262.46	549.23	181.91	174.77	168.75	319.55	292.85	429.39	1595.82	1928.02	1174.6	1253.56	3707.59	-1.56457	9.99e-05	0.000424773	11008.2	2443.09	2.17175	4.38e-16	8.16e-15	11572.5	1291.93	3.16327	3.32e-44	3.08e-42	2363.59	3516.51	-0.573211	0.170279	0.232492	Chr10	53675652	53679913	-	393
Capana02g001443	5291	3799	4986	3095	3713	4187	5269	4630	6090	6602	5704	4036	301.69	246.26	299.18	221.93	200.6	207.48	349.64	293.38	372.32	355.09	329.36	228.35	3557.89	4725.28	-0.409623	0.00916836	0.0245196	5060.98	5635.26	-0.155059	0.510768	0.607063	5322.48	3666.35	0.537853	0.0143866	0.0265378	5451.78	4496.17	0.277977	0.126478	0.180072	Chr02	124934840	124940429	+	930
Capana04g001331	574	860	373	517	324	927	4633	3290	5092	13433	11564	15734	31.22	53.17	21.35	35.36	16.7	43.82	293.24	198.85	296.94	689.15	636.92	849.12	568.848	615.887	-0.114534	0.813683	0.876866	12643	4590.04	1.46175	8.2e-10	6.28e-09	13307.5	585.677	4.50607	1.15e-33	5.96e-32	4441.91	588.627	2.91608	1.05e-13	9.78e-13	Chr04	45406909	45411306	-	975
Capana04g001700	3659	2590	3616	2220	3352	3579	7016	5457	7228	5985	5767	6851	173.86	139.91	180.81	132.66	150.91	147.8	387.97	288.16	368.25	268.25	277.5	323.02	2920.66	3310.92	-0.180848	0.28766	0.415241	5779.9	6955.28	-0.267068	0.166181	0.245434	6082.18	3011.18	1.014	1.47e-11	9.65e-11	6729.64	3150.03	1.09509	1.56e-07	6.55e-07	Chr04	83845320	83854039	-	1116
Capana00g003435	4976	2996	5712	3217	5438	5690	4371	5135	5526	4667	4475	5092	526.67	360.51	636.23	428.21	545.36	523.41	538.41	604.01	627.13	465.96	479.66	534.79	4548.22	4581.92	-0.0105999	0.968811	0.980727	4421.53	5292.54	-0.259463	0.0882984	0.144879	4652.49	4690.3	-0.0119387	0.942076	0.955282	5118.05	4355.65	0.232666	0.375981	0.451811	Chr00	545492339	545495747	-	501
Capana09g002113	3174	2175	3328	3154	4352	5074	7238	5166	6544	5486	4910	6614	51.95	40.47	57.32	64.92	67.49	72.17	137.86	93.96	114.84	84.7	81.38	107.41	4022.88	2910.76	0.46681	0.0158523	0.039191	5282.36	6702.68	-0.343542	0.128149	0.198063	5559.84	4146.83	0.422932	0.0168022	0.0305469	6485.63	2768.75	1.22793	4.18e-07	1.65e-06	Chr09	229445667	229470881	+	3240
Capana06g001857	2344	1769	2015	1576	1907	1863	5530	6011	5991	10839	8390	8898	150.66	129.27	136.3	127.39	116.14	104.07	413.66	429.37	412.89	657.18	546.12	567.51	1741.27	2058.9	-0.242504	0.125978	0.218232	8709.34	6185.84	0.493617	0.000877705	0.00256918	9164.6	1794.31	2.35321	1.64e-46	1.71e-44	5982.03	1959.73	1.60978	1.5e-37	1.17e-35	Chr06	58719745	58721201	-	825
Capana09g000123	5153	4236	4362	4200	4974	5798	3874	4668	4161	5110	4381	6153	144.81	135.33	129	148.43	132.44	141.6	126.69	145.78	125.37	135.46	124.68	171.57	4841.21	4627.22	0.064993	0.603042	0.714525	4856.28	4482.81	0.115452	0.558517	0.650365	5111.79	4988.69	0.035231	0.851089	0.884037	4334.28	4406.26	-0.0237869	0.864959	0.893992	Chr09	5073830	5077607	+	1887
Capana02g002229	1785	1115	2738	1099	2297	1649	7614	8376	9900	5712	6429	8355	60.44	42.92	97.57	46.8	73.7	48.53	300.05	315.2	359.44	182.45	220.46	280.73	1603.49	1889.44	-0.236664	0.530302	0.652608	6382.07	9110.95	-0.513607	0.0205411	0.0422276	6716.27	1654.31	2.02119	2.74e-13	2.2e-12	8811.77	1795.92	2.29464	1.6e-11	1.11e-10	Chr02	142199949	142204045	-	1566
Capana08g002681	6852	8263	8076	3386	4079	5836	1827	2627	2088	4502	4475	5055	383.27	525.46	475.39	238.19	216.19	283.71	118.93	163.3	125.23	237.54	253.49	280.57	4249.04	7855.1	-0.886397	1.12e-05	5.66e-05	4360.71	2307.02	0.918508	5e-06	2.21e-05	4588.36	4378.95	0.0672826	0.704904	0.762882	2229.97	7490.96	-1.74807	1.32e-14	1.36e-13	Chr08	150729010	150735016	-	948
Capana07g001441	3983	2044	4386	6410	6797	7539	3419	4826	3994	4191	4017	5427	78.14	45.59	90.55	158.14	126.34	128.54	78.06	105.22	84.01	77.56	79.81	105.64	6782.6	3478.79	0.96314	0.00206713	0.00660082	4237.98	4314.75	-0.0259209	0.907621	0.934449	4460.48	6987.32	-0.647439	0.00201822	0.00444223	4170.85	3305.07	0.335603	0.288582	0.362317	Chr07	183676920	183684900	+	2703
Capana03g004213	2588	1073	1492	1543	1467	1223	4146	3491	4632	13762	11099	10498	47.21	22.25	28.64	35.4	25.36	19.39	88.01	70.77	90.6	236.8	205.03	190.02	1416.03	1713.3	-0.275434	0.476211	0.603848	10950.2	4326.27	1.33977	6.97e-13	8.14e-12	11520.6	1458.21	2.98273	2.97e-28	1.05e-26	4185.6	1626.83	1.36319	4.1e-05	0.000121705	Chr03	248879854	248900659	+	2907
Capana05g002499	5270	3737	4792	4688	5761	6004	4129	5202	4767	4121	4330	4145	226.1	182.27	216.35	252.94	234.19	223.87	206.16	248.02	219.29	166.78	188.13	176.46	5335.7	4631.28	0.204048	0.19741	0.311081	3915.28	4970.38	-0.34428	0.0278419	0.0547672	4118.56	5498.53	-0.416741	0.0011596	0.00266359	4805.58	4406.63	0.124974	0.458065	0.5332	Chr05	216273196	216279283	-	1236
Capana08g000040	2524	1757	2549	2208	3595	4054	8488	8103	9358	4785	4354	4955	82.93	65.63	88.13	91.23	111.91	115.76	324.54	295.86	329.66	148.29	144.86	161.54	3121.94	2291.71	0.44618	0.0254852	0.0587693	4375.02	9152.63	-1.0649	6.27e-15	9.79e-14	4603.69	3219.24	0.515666	0.00134603	0.00305449	8853.14	2180.13	2.02163	2.27e-29	1.02e-27	Chr08	774660	785274	+	1614
Capana07g001733	5836	3084	5667	4225	4584	5713	3181	3402	3864	6148	6140	4843	267.94	160.97	273.8	243.94	199.41	227.95	169.96	173.58	190.21	266.26	285.47	220.63	4710.19	4873.84	-0.0493829	0.857471	0.907778	5318.24	3679.95	0.531229	0.00208899	0.00562597	5593.09	4852.84	0.204944	0.249695	0.322884	3559.1	4631.33	-0.379969	0.150612	0.209045	Chr07	198672778	198675148	+	1155
Capana00g004781	4875	5769	3299	4016	7217	5189	4725	4507	4992	4854	5579	1663	150.38	202.32	107.1	155.8	210.94	139.11	169.63	154.51	165.11	141.24	174.28	50.9	5270.8	4727.55	0.15697	0.60679	0.718047	3755.45	5020.15	-0.418746	0.317413	0.416222	3944.94	5436.05	-0.462562	0.299537	0.375809	4855.75	4511.93	0.105997	0.704212	0.760787	Chr00	668327940	668329658	-	1719
Capana07g000191	5378	5193	4244	3661	4806	5484	5232	7714	5601	3252	2986	3091	156.09	171.35	129.63	133.63	132.17	138.33	176.73	248.82	174.31	89.03	87.77	89.02	4482	5000.88	-0.158008	0.307769	0.436649	2895.26	6546.11	-1.17694	1.72e-08	1.1e-07	3046.18	4619.57	-0.600793	2.62e-09	1.32e-08	6326.84	4766.45	0.408594	0.0816972	0.123483	Chr07	9231308	9236652	+	1827
Capana10g001261	6174	41103	9103	1	0	1	0	0	2	28	12	32	820.53	6210.27	1273.14	0.17	0	0.12	0	0	0.28	3.51	1.62	4.22	0.689475	19690.4	-14.8822	7.5e-31	1.03e-28	22.2281	0.676696	4.99288	0.000178774	0.000601029	23.4219	0.708071	5.12565	5.92e-05	0.000168197	0.655828	18932.7	-14.7739	3.59e-29	1.59e-27	Chr10	134712571	134712969	+	399
Capana00g002479	4331	3426	4294	2068	4573	4103	7384	4015	8134	5152	4226	4602	445.08	400.26	464.38	267.27	445.28	366.45	883.11	458.54	896.27	499.43	439.8	469.28	3372.86	4052.13	-0.264434	0.259677	0.384835	4332.79	6887.6	-0.668697	0.0229348	0.0464154	4559.27	3480.1	0.389394	0.0944577	0.14043	6667.76	3857.18	0.789641	0.0113695	0.0213499	Chr00	477598131	477599976	+	516
Capana02g003611	5796	4462	4895	3221	4720	3960	4393	7041	4973	3942	3243	5597	200.49	175.47	178.19	140.12	154.7	119.05	176.84	270.66	184.44	128.62	113.6	192.11	3849.16	5092.95	-0.404111	0.01393	0.0350944	3969.21	5787.12	-0.543998	0.0651481	0.1125	4179.36	3968.05	0.0748841	0.776709	0.823087	5592.64	4848.19	0.206072	0.380378	0.456203	Chr02	162848049	162854554	+	1533
Capana04g000187	7820	13395	6246	1455	2603	2453	3189	2360	3863	3698	3175	5773	306.48	596.84	257.61	71.71	96.66	83.55	145.45	102.79	162.33	136.72	126.02	224.51	2066.55	9380.24	-2.18227	1.47e-09	1.34e-08	3929.86	3314.3	0.245755	0.424907	0.525397	4138.19	2131.34	0.957057	0.000944122	0.00220188	3207.32	8968.94	-1.48354	0.000155397	0.00042012	Chr04	2387842	2390487	+	1353
Capana04g000290	8546	9004	10390	2713	5201	4635	929	838	1247	3662	3763	5100	1208.46	1447.48	1546.13	482.46	696.84	569.62	152.88	131.69	189.07	488.47	538.87	715.6	3975.05	9439.61	-1.24754	9.47e-10	8.91e-09	3896.33	1059.85	1.87813	1.09e-14	1.63e-13	4100.79	4100.26	1.84e-05	0.999939	0.999939	1025.4	8995.36	-3.13286	1.33e-46	1.72e-44	Chr04	4628668	4630821	+	375
Capana03g002242	4393	3621	4244	2365	3312	3549	6788	4864	7520	5984	4760	4615	712.38	667.56	724.25	482.31	508.89	500.18	1281.05	876.56	1307.54	915.36	781.7	742.6	2959.58	4124.72	-0.478844	2.43e-06	1.38e-05	4755.99	6760.63	-0.507397	0.0249304	0.0498623	5003.94	3050.81	0.713826	9.65e-07	3.53e-06	6542.39	3927.18	0.736307	0.000797137	0.00190602	Chr03	54868034	54869602	+	327
Capana04g001609	3180	3063	3074	11384	10110	13962	1106	2292	1316	2503	2479	1518	119.09	130.4	121.14	536.14	358.73	454.41	48.2	95.39	52.84	88.42	94.01	56.41	11615.5	3143.94	1.88534	9.31e-20	3.74e-18	2016.26	1662.17	0.278609	0.425483	0.525968	2119.83	11962.3	-2.49642	3.03e-19	4.84e-18	1605.59	2995.68	-0.899744	0.0046459	0.00948923	Chr04	70840354	70846058	+	1416
Capana03g000290	7829	9261	5575	4112	3650	10810	1388	1445	1766	3423	3365	3318	947.83	1274.66	710.29	626.07	418.7	1137.41	195.56	194.42	229.25	390.91	412.56	398.6	5810.03	7683.92	-0.40324	0.347076	0.47836	3138.8	1618.84	0.955104	1.36e-10	1.16e-09	3302.04	5986.1	-0.858329	0.0218637	0.0386583	1565.8	7332.91	-2.22742	2.66e-16	3.37e-15	Chr03	4153145	4155028	-	438
Capana02g002887	8194	23278	4996	2862	3798	10694	157	97	193	425	492	739	295.58	954.64	189.66	129.84	129.81	335.26	6.59	3.89	7.46	14.46	17.97	26.45	5310.32	12603.6	-1.24691	0.0600621	0.120104	516.027	157.341	1.71322	1.77e-06	8.41e-06	543.169	5474.78	-3.3335	1.35e-13	1.12e-12	152.302	12090	-6.31067	1.13e-24	3.49e-23	Chr02	151996422	152001834	+	1470
Capana10g000085	1902	1504	1669	6534	4060	7154	3829	3498	4002	6978	6407	8329	77.46	69.64	71.53	334.67	156.67	253.22	181.49	158.32	174.76	268.08	264.25	336.6	5901.31	1706.52	1.78982	2.02e-08	1.58e-07	6744.46	3998.96	0.754081	1.99e-05	7.97e-05	7098.3	6073.42	0.225082	0.477994	0.554935	3868.26	1624.65	1.25139	1.02e-20	2.16e-19	Chr10	1191900	1196623	-	1302
Capana04g001508	4287	4100	4263	3385	5003	4933	5550	4676	6530	5138	4463	3472	273.56	297.44	286.27	271.64	302.49	273.57	412.16	331.6	446.78	309.27	288.41	219.84	4274.01	4267.89	0.0022196	0.982649	0.989361	4050.14	5903.77	-0.543658	0.0136694	0.0296787	4259.86	4406.23	-0.0487467	0.795824	0.838316	5711.99	4066.32	0.490306	0.00569669	0.0114263	Chr04	61420589	61422419	-	831
Capana00g001862	4444	4753	3959	3956	5956	4006	3076	2811	3714	7571	6335	5208	454.05	552.09	425.68	508.31	576.59	355.72	365.75	319.18	406.87	729.68	655.48	528	4535.19	4448.9	0.0276456	0.909725	0.943133	5919.54	3381.7	0.807728	7.53e-05	0.000271915	6226.67	4675.42	0.413462	0.101133	0.148877	3271.48	4241.92	-0.374691	0.0532384	0.0848881	Chr00	435712053	435712571	-	519
Capana03g000579	8585	5599	7582	7413	6673	8883	707	1851	1243	2542	3225	1465	526.9	390.67	489.7	572.17	388.05	473.82	50.5	126.25	81.8	147.17	200.44	89.22	7532.29	7294.92	0.0460607	0.846419	0.900285	2250.12	1334.83	0.753291	0.0714896	0.121374	2364.31	7757.29	-1.71409	3.76e-07	1.45e-06	1289.3	6938.62	-2.428	6.12e-11	3.97e-10	Chr03	8065686	8068096	-	864
Capana08g002532	2920	1993	2847	2807	3925	4490	6150	7757	7751	4978	4764	5300	224.41	174.13	230.25	271.29	285.81	299.89	550.04	662.5	638.69	360.87	370.77	404.17	3588.67	2602.88	0.463313	0.00893699	0.0239923	4672.04	7626.48	-0.706998	6.04e-06	2.63e-05	4915.94	3699.34	0.409972	0.0010195	0.00236572	7374.11	2476.02	1.57434	1.24e-16	1.65e-15	Chr08	148340377	148344394	-	690
Capana01g000010	8982	6217	9347	3636	10244	14738	200	70	129	473	427	1217	285.55	224.7	312.71	145.37	308.57	407.2	7.4	2.47	4.4	14.18	13.75	38.39	8700.91	8235.41	0.0794054	0.842767	0.89794	659.431	141.964	2.21611	3.16e-05	0.000122159	694.853	8980.24	-3.69208	1.48e-12	1.09e-11	137.482	7834.01	-5.83329	7.09e-45	8.43e-43	Chr01	205637	208651	-	1668
Capana06g000203	6157	5167	5699	2682	5505	6272	4570	3632	4712	3788	3066	4145	368.91	351.97	359.35	202.1	312.53	326.61	318.67	241.85	302.72	214.1	186.04	246.44	4512.34	5730.09	-0.344418	0.134853	0.230392	3411.27	4559.16	-0.418439	0.0392606	0.0735301	3590.65	4655.05	-0.374771	0.139431	0.195886	4411.1	5456.43	-0.306849	0.0701663	0.108134	Chr06	2670442	2672470	-	885
Capana01g000588	6347	4809	6723	3504	4101	5706	2589	3456	3344	4498	4384	5879	168.7	145.32	188.05	117.13	103.28	131.81	80.09	102.09	95.3	112.78	118.01	155.06	4267.58	6007.35	-0.49332	0.00933316	0.0249137	4588.79	3305.3	0.473287	0.0256584	0.0511102	4829.62	4397.74	0.135103	0.51803	0.592969	3195.66	5716.75	-0.839071	9.62e-06	3.12e-05	Chr01	11254756	11263156	+	1995
Capana06g000049	5460	4262	4760	3628	5930	6223	5030	3331	5583	4437	3649	2972	709.63	629.74	651.04	592.99	730.26	702.92	760.81	481.12	778.02	543.97	480.28	383.28	5013.92	4868.6	0.0426304	0.76838	0.843566	3423.65	4916.71	-0.522145	0.0491593	0.0888289	3601.29	5170.19	-0.521798	0.00923217	0.0177649	4758.54	4634.77	0.0380038	0.878493	0.904875	Chr06	688116	688523	+	408
Capana07g002221	5106	3380	6139	3856	5659	7048	4464	4825	5767	2684	2599	3631	265.45	199.77	335.86	252.1	278.75	318.44	270.08	278.76	321.47	131.62	136.83	187.31	5256.7	4903.93	0.100263	0.694195	0.787934	2771.29	5298.74	-0.935133	1.08e-05	4.52e-05	2916.93	5419.45	-0.893837	3.85e-05	0.000112472	5124.86	4663.34	0.136121	0.587038	0.656067	Chr07	216616639	216619777	-	1020
Capana01g001116	4382	4076	3928	5469	7084	7985	3646	4388	3870	3492	3098	3636	128.88	136.28	121.57	202.28	197.41	204.1	124.79	143.42	122.04	96.88	92.27	106.11	6608.65	4177.25	0.661792	2.94e-11	3.34e-10	3173.61	4201.51	-0.404771	0.0103009	0.0231595	3339.68	6811.28	-1.0282	1.21e-16	1.44e-15	4062.28	3979.98	0.0295663	0.835436	0.870491	Chr01	31375755	31381285	-	1803
Capana11g001251	10653	15829	10993	2010	8426	6960	21	77	9	15	4	21	305.19	515.53	331.42	72.42	228.72	173.29	0.7	2.45	0.28	0.41	0.12	0.6	5309.51	12750.7	-1.26381	0.00496863	0.0143616	12.3399	37.9834	-1.62065	0.0859173	0.141677	13.0121	5484.19	-8.71781	7.79e-51	9.82e-49	36.6276	12176.2	-8.37722	1.75e-34	1.1e-32	Chr11	149059795	149063519	+	1851
Capana06g000197	1402	706	1341	6614	5839	4805	4635	4859	4360	6973	7795	5596	66.62	38.14	67.05	395.22	262.88	198.42	256.3	256.58	222.13	312.54	375.09	263.84	5811.99	1151.57	2.33518	3.05e-10	3.06e-09	6330.31	4897.61	0.37021	0.0647873	0.111981	6656.05	5983.96	0.153733	0.618136	0.686161	4736.08	1094.08	2.11371	4.42e-14	4.31e-13	Chr06	2621334	2628256	-	1116
Capana09g002331	3380	2260	3324	4280	3502	4040	4062	7040	5689	6295	6483	4527	177.28	134.76	183.47	282.32	174.04	184.16	247.95	410.35	319.94	311.45	344.35	235.61	3938.36	3005.75	0.389571	0.166618	0.272576	5372.8	5907.25	-0.13683	0.60981	0.694957	5649.46	4054.77	0.478739	0.083517	0.126199	5708.96	2858.98	0.997689	0.000184654	0.000492797	Chr09	236531668	236533538	-	1011
Capana04g001270	7075	16147	4700	5168	11090	10496	7	36	2	5	4	3	114.42	296.87	79.99	105.11	169.93	147.52	0.13	0.65	0.03	0.08	0.07	0.05	8394.99	9603.2	-0.193946	0.701179	0.793278	3.71272	15.9747	-2.10361	0.0731036	0.123669	3.90508	8661.34	-11.1109	1.77e-111	1.87e-108	15.3948	9199.82	-9.22332	9.96e-26	3.42e-24	Chr04	42142016	42148290	-	3279
Capana06g000368	2288	1564	2570	3460	4567	4438	6657	6691	8167	5772	4847	3660	71.2	55.33	84.16	135.41	134.66	120.03	241.09	231.4	272.51	169.44	152.75	113.02	4034.8	2154.31	0.905098	2.84e-05	0.000133823	4421.13	7577.03	-0.777206	0.000305971	0.000984376	4650.04	4158.54	0.161267	0.437467	0.515425	7329.01	2049.03	1.83857	5.98e-17	8.28e-16	Chr06	5286169	5292049	+	1704
Capana08g002322	891	337	668	494	1667	555	8722	2676	6220	14468	11947	5998	32.41	13.93	25.57	22.59	57.45	17.54	369.17	108.16	242.56	496.36	440.03	216.46	859.694	630.144	0.448161	0.406064	0.537513	10021.1	6259.03	0.679046	0.152972	0.229211	10535.7	887.952	3.56848	2.14e-12	1.55e-11	6062.38	598.101	3.3412	7.65e-11	4.89e-10	Chr08	144818698	144820155	-	1458
Capana01g004005	3305	1159	4576	5000	3826	4589	3641	6103	4479	5913	6528	5510	122.73	48.93	178.82	233.5	134.62	148.1	157.35	251.86	178.34	207.12	245.49	203.03	4484.47	3009.78	0.575165	0.25057	0.374423	5581.54	5011.82	0.155308	0.521852	0.617075	5870.09	4616.36	0.34687	0.197836	0.264973	4843.33	2855.84	0.762037	0.114577	0.165309	Chr01	275576715	275578142	+	1428
Capana11g000180	952	208	1683	1278	568	884	2086	7144	3470	9084	8934	18287	116.86	29.03	217.4	197.28	66.06	94.3	297.99	974.53	456.7	1051.82	1110.56	2227.37	941.864	944.673	-0.00467675	0.994806	0.996674	11304.4	4466.25	1.33974	0.00549186	0.0132927	11905.5	968.473	3.62043	6.82e-14	5.9e-13	4311.45	895.533	2.26727	0.00149618	0.00338728	Chr11	4401395	4401826	-	432
Capana09g001749	1373	1748	1870	5969	5153	6212	2714	11796	5122	4336	5071	3147	165.09	238.95	236.63	902.62	587.09	649.17	379.79	1576.28	660.37	491.81	617.49	375.48	5735.34	1691.46	1.76154	5.7e-11	6.24e-10	3903.69	6900.3	-0.821833	0.0945753	0.153273	4103.63	5905.77	-0.525095	0.0592186	0.0932795	6659.06	1613.06	2.04555	9.24e-05	0.000259215	Chr09	200347888	200352327	-	441
Capana08g000039	3576	2400	3456	11813	9351	13063	1317	1783	1442	2199	2343	1733	111.48	85.06	113.38	463.13	276.21	353.92	47.78	61.77	48.2	64.66	73.97	53.61	11310.8	3162.83	1.8383	1.57e-11	1.86e-10	1949.47	1602.54	0.282701	0.194888	0.279509	2049.95	11645.5	-2.50604	8.13e-22	1.71e-20	1549.14	3008.48	-0.957639	8.98e-06	2.93e-05	Chr08	762109	771716	+	1701
Capana06g000246	5243	2769	6595	2959	4472	4665	3450	4358	3635	4817	4620	6876	452.07	271.43	598.42	320.86	365.35	349.58	346.19	417.59	336.06	391.79	403.41	588.29	3864.64	4883.2	-0.337495	0.298776	0.427379	5072.14	4039.29	0.328487	0.166035	0.245271	5339.22	3984.42	0.422171	0.0589144	0.0928498	3905.07	4639.44	-0.248644	0.453777	0.529071	Chr06	3243469	3248561	+	615
Capana09g001951	5785	2968	5759	4355	4651	4754	3671	4248	4466	4973	5414	3392	730.39	426.01	765.17	691.48	556.39	521.65	539.39	596.04	604.58	592.27	692.22	424.95	4515.03	4847.04	-0.102524	0.731617	0.816183	4280.32	4362.89	-0.0275852	0.905607	0.932994	4499.9	4651.25	-0.0475739	0.848304	0.882134	4219.04	4605.27	-0.126424	0.649684	0.71299	Chr09	218536527	218538995	-	420
Capana08g002732	4170	3573	4128	4089	5370	6109	4425	4658	4319	4422	4394	4599	38.96	37.95	40.58	48.04	47.53	49.6	48.11	48.36	43.26	38.97	41.57	42.63	5002.11	3997.16	0.323514	0.000862414	0.00302836	4167.92	4735.44	-0.184158	0.182498	0.264835	4385.02	5155.65	-0.233631	0.0332282	0.056027	4579.34	3806.32	0.266675	0.0272603	0.0469086	Chr08	151520581	151531565	+	5676
Capana08g000342	4814	4121	4838	3424	4370	4450	3988	3653	5132	5106	5074	5273	480.74	467.86	508.43	430.01	413.49	386.22	463.48	405.41	549.51	480.99	513.14	522.51	3964.1	4637.46	-0.226675	0.0478331	0.099627	4801	4494.57	0.0951032	0.593763	0.681091	5051.03	4085.4	0.306322	0.0102309	0.0195161	4348.25	4415.95	-0.0222656	0.899903	0.922061	Chr08	45133929	45137046	+	531
Capana06g001285	3534	3458	3711	5047	5283	7644	3422	4244	4558	4230	4563	4448	197.05	219.21	217.76	353.91	279.11	370.43	222.06	262.99	272.51	222.49	257.66	246.1	5798.01	3612.22	0.68264	0.000104932	0.000444543	4117.41	4301	-0.0630119	0.703927	0.774949	4331.22	5973.48	-0.463778	0.0101553	0.0193832	4158.98	3441.74	0.273204	0.076881	0.117122	Chr06	27350219	27352720	+	951
Capana08g002169	4118	3306	4157	5114	5162	6660	3811	3039	3757	5833	4988	4124	124.43	113.56	132.18	194.32	147.78	174.89	134.01	102.04	121.72	166.25	152.63	123.64	5513.44	3895.05	0.501109	0.00503802	0.0145296	4629.97	3747.23	0.305216	0.135489	0.20758	4870.14	5679.56	-0.221674	0.272304	0.346906	3625.43	3707.84	-0.0324961	0.854247	0.885629	Chr08	142143507	142146870	-	1755
Capana04g001958	3769	2601	3791	3323	3976	4439	4154	4366	4788	6535	5674	6554	162.09	127.17	171.57	179.73	162.02	165.92	207.91	208.67	220.79	265.11	247.12	279.69	3801.01	3408.89	0.156868	0.394073	0.525845	5821.02	4691.23	0.311294	0.0188087	0.039192	6125.56	3916.85	0.645382	7.81e-07	2.89e-06	4537.13	3242.81	0.484443	0.0063967	0.0126751	Chr04	145158288	145170675	-	1233
Capana01g003695	3856	4009	2397	4451	3726	8209	3545	5175	4842	3960	5147	4473	113.98	134.72	74.56	165.45	104.35	210.88	121.95	169.99	153.46	110.41	154.07	131.19	5243.33	3470.46	0.595378	0.0969326	0.176718	4231.7	4771.36	-0.173222	0.439981	0.540438	4450.16	5400.64	-0.279304	0.364829	0.442763	4612.56	3310.12	0.478739	0.101505	0.148884	Chr01	234569548	234582132	-	1794
Capana12g002473	4916	4005	4134	3808	5177	5943	3460	4801	3809	4232	4247	5112	54.65	50.62	48.36	53.24	54.53	57.42	44.76	59.31	45.4	44.38	47.81	56.39	4782.45	4392.31	0.122816	0.28068	0.407594	4225.06	4258.4	-0.0113567	0.956154	0.968187	4446.02	4929.63	-0.149063	0.340321	0.41738	4116.32	4182.41	-0.0229883	0.901408	0.923442	Chr12	218500301	218511597	-	4770
Capana01g000276	2836	2362	2614	5113	5343	7174	5373	3975	6170	3712	4177	4753	142.41	134.84	138.14	322.89	254.22	313.09	314	221.83	332.2	175.83	212.41	236.83	5711.48	2629.24	1.11905	3.74e-12	4.78e-11	3934.98	5469.11	-0.47498	0.0432909	0.0798804	4140.17	5884.13	-0.507097	0.010763	0.0204323	5292.42	2503.59	1.07991	5.04e-07	1.97e-06	Chr01	4830757	4834429	-	1056
Capana08g002320	3147	2426	2850	2622	3158	3701	5274	4497	5752	6351	5435	8209	90.16	79.01	85.92	94.46	85.72	92.15	175.83	143.17	176.68	171.63	157.68	233.35	3060.99	2831.02	0.112359	0.389957	0.521528	6208.62	5475.74	0.181217	0.418524	0.518799	6535.98	3154.37	1.05111	6.22e-07	2.33e-06	5297.51	2694.77	0.975069	2.06e-09	1.1e-08	Chr08	144781288	144788381	-	1851
Capana02g002206	7109	7233	8160	4226	5862	5348	1802	4558	2466	2405	2320	1836	396.39	458.51	478.82	296.34	309.7	259.16	116.94	282.44	147.43	126.5	131	101.58	4993.25	7598.5	-0.605828	4.88e-05	0.000219424	2035.85	3108.15	-0.610436	0.0887509	0.145552	2141.13	5146.9	-1.26523	3.8e-13	3.01e-12	3001.57	7240.32	-1.27031	0.000626588	0.00153027	Chr02	141841265	141845163	-	951
Capana01g004314	3998	2992	4047	2387	3192	3591	3896	5873	5409	5779	5712	6329	118.97	101.22	126.73	89.33	90	92.87	134.92	194.22	172.58	162.22	172.13	186.88	2944.21	3707.69	-0.332693	0.0257878	0.0593515	5537.15	5339.02	0.0525315	0.795255	0.848071	5826.07	3034.7	0.940873	2.53e-14	2.31e-13	5161.09	3528.31	0.548683	0.0103153	0.0195333	Chr01	296006294	296012220	-	1782
Capana07g000951	2446	1813	2393	3428	4666	4540	7303	5747	10805	3267	3344	3406	330.04	278.11	339.79	581.69	596.53	532.39	1146.78	861.76	1563.21	415.82	456.93	456.02	4080.08	2234.26	0.868556	9.91e-09	8.09e-08	3113.14	8373.63	-1.42751	2.79e-08	1.73e-07	3275.12	4205.5	-0.360645	0.00369688	0.00773936	8103.62	2126.16	1.93029	2.99e-12	2.28e-11	Chr07	121070012	121074049	-	393
Capana04g000286	3803	1708	4327	1410	2341	2605	7153	8203	7530	4510	3904	5646	80.99	41.35	96.97	37.76	47.24	48.21	177.28	194.14	171.94	90.6	84.2	119.31	2011.79	3281.49	-0.705788	0.0484033	0.10056	4365.62	8078.33	-0.887872	1.04e-05	4.37e-05	4595.48	2074.57	1.14704	1.33e-07	5.44e-07	7811.26	3116.1	1.32574	0.00012891	0.000354	Chr04	4521095	4534308	+	2490
Capana02g001862	5853	4851	4785	10752	9630	16866	59	270	11	0	1	61	777.87	732.94	669.22	1797.05	1212.64	1948.07	9.13	39.88	1.57	0	0.13	8.04	12025.5	5212.95	1.20589	5.44e-07	3.41e-06	19.4495	120.848	-2.63556	0.232682	0.323197	20.5435	12386.3	-9.23618	1.69e-06	5.98e-06	116.469	4964.42	-5.41368	5.08e-10	2.96e-09	Chr02	134952948	134953346	+	399
Capana12g002642	2725	1435	1908	3171	3425	4117	6320	11973	8730	2987	3192	3152	149.59	89.55	110.22	218.91	178.14	196.41	403.75	730.41	513.83	154.67	177.45	171.69	3482.67	2026.01	0.781299	0.00242088	0.00760585	2901.31	9510.24	-1.7128	8.55e-11	7.49e-10	3052.05	3588.06	-0.233188	0.133634	0.189046	9189.33	1925.55	2.25459	3.23e-12	2.46e-11	Chr12	224627276	224628749	+	966
Capana00g004025	5595	4315	5139	4266	6992	7459	3887	3177	3974	2551	3302	2390	754.93	661.91	729.71	723.89	893.9	874.69	610.37	476.39	574.94	324.69	451.19	319.99	5941.09	5058.08	0.232296	0.1232	0.214332	2567.53	3897.38	-0.602164	0.00681071	0.0160829	2699.36	6126.3	-1.18255	2.16e-08	9.76e-08	3770.63	4814.58	-0.352671	0.0360573	0.0601289	Chr00	604805751	604806719	+	393
Capana03g002830	3789	2435	3985	5835	5864	7787	2455	4250	2787	4815	4806	4032	169.98	124.19	188.14	329.2	249.26	303.61	128.18	211.89	134.06	203.76	218.35	179.49	6335.65	3421.29	0.88882	0.000245732	0.000972492	4239.23	3348.15	0.340434	0.192196	0.276397	4458.68	6526.56	-0.549591	0.0026505	0.0056942	3235.16	3253.46	-0.00817371	0.978281	0.983354	Chr03	118393442	118398073	+	1182
Capana07g000220	2422	3802	5470	7119	8224	12766	1378	1931	1601	556	3023	4524	86.14	153.72	204.73	318.41	277.13	394.59	57.04	76.32	61.05	18.65	108.88	159.65	8966.4	3969.3	1.17568	0.00107915	0.00368547	2552.41	1731.09	0.560147	0.357258	0.457921	2685.72	9239.98	-1.78261	0.0047311	0.00968714	1673.37	3785.1	-1.17753	0.00108958	0.00253692	Chr07	9789457	9795551	+	1491
Capana00g002264	10337	7336	6740	4894	11075	10659	111	653	198	254	204	283	529.61	427.3	363.4	315.33	537.63	474.61	6.62	37.18	10.88	12.28	10.58	14.39	8323.93	8192.92	0.0229739	0.933738	0.959461	229.818	338.606	-0.559148	0.345302	0.445461	241.913	8588.87	-5.14998	9.09e-82	3.78e-79	326.575	7798.03	-4.57753	7.48e-14	7.06e-13	Chr00	462017425	462021809	+	1035
Capana02g002523	4050	3183	4048	2457	3826	3789	3789	4012	3579	5451	4920	9616	38.76	34.63	40.77	29.57	34.69	31.51	42.2	42.67	36.72	49.21	47.68	91.31	3219.24	3792.78	-0.2364	0.0939031	0.172299	6216.53	4022.78	0.627922	0.0385538	0.0723383	6546.72	3319.21	0.979878	0.00143804	0.0032503	3890.05	3610.17	0.107616	0.474777	0.549339	Chr02	146107967	146115821	-	5541
Capana08g002021	3651	2801	2762	4070	5012	7374	5664	6335	5564	2222	3651	3608	109.75	95.72	87.38	153.86	142.76	192.65	198.15	211.63	179.34	63.01	111.15	107.62	5240.77	3096.7	0.759088	0.000127047	0.000530495	2963.11	6205.17	-1.06641	7.02e-05	0.000254969	3116.29	5401.29	-0.793569	0.00513827	0.010427	6000	2948.17	1.02506	6.18e-10	3.55e-09	Chr08	139987785	139992738	-	1764
Capana07g002133	3160	2302	9501	3654	4163	5080	2716	3093	3326	4524	4141	7022	127.52	105.61	403.49	185.45	159.18	178.17	127.56	138.71	143.92	172.22	169.23	281.19	4172.36	5025.22	-0.268346	0.612072	0.722049	4877.18	3217.64	0.600017	0.0206784	0.0424688	5135.09	4299.16	0.25637	0.330477	0.407355	3111.66	4775.6	-0.618005	0.240265	0.310779	Chr07	214287227	214293925	+	1314
Capana10g000187	2142	1334	2134	2315	2854	3200	8589	8835	9734	4029	3643	3869	92.35	65.38	96.82	125.51	116.58	119.9	430.93	423.29	449.96	163.85	159.05	165.51	2703.44	1879.05	0.524557	0.0146398	0.0366367	3581.33	9575.7	-1.41888	2.7e-33	3.19e-31	3768.18	2786.02	0.435957	7.55e-05	0.000211267	9261.38	1786.72	2.37373	1.24e-29	5.76e-28	Chr10	3446278	3455687	+	1230
Capana12g000382	8427	5109	14808	4852	3667	4373	2390	1631	3137	1418	1352	1496	434.27	299.32	803.05	314.45	179.05	195.85	143.34	93.41	173.33	68.93	70.56	76.5	4315.5	9496.99	-1.13806	0.00965759	0.0256388	1324.93	2517.08	-0.925883	0.000511319	0.00157241	1394.09	4442.28	-1.67172	6.24e-10	3.39e-09	2436.22	9024.9	-1.88927	1.48e-05	4.68e-05	Chr12	7862940	7867790	-	1029
Capana04g001122	5631	6080	5674	7383	9884	12108	470	2745	669	540	1033	401	596	731.6	632	982.74	991.23	1113.78	57.89	322.88	75.92	53.91	110.72	42.12	9390.13	5878.58	0.675794	1.81e-06	1.05e-05	617.544	1369.37	-1.14897	0.0767613	0.128917	648.487	9678.95	-3.89984	2.3e-25	6.56e-24	1320.47	5604.31	-2.08547	0.00100551	0.00235589	Chr04	31745172	31746082	-	501
Capana01g001376	1859	1142	2384	2163	2041	2148	7154	8897	8798	5157	5484	5378	94.7	66.13	127.8	138.56	98.51	95.09	424.1	503.65	480.53	247.8	282.89	271.83	2101.77	1803.87	0.220163	0.498589	0.624395	4980.41	8752.99	-0.813553	1.38e-07	7.71e-07	5239.13	2164.56	1.27586	2.18e-09	1.11e-08	8463.38	1714.75	2.30313	1.62e-15	1.87e-14	Chr01	45138960	45142181	+	1041
Capana05g002269	2467	1791	2477	3197	3107	3684	7338	8818	7393	4216	3743	4334	54.58	45.04	57.67	88.94	65.13	70.83	188.92	216.79	175.36	87.98	83.86	95.14	3276.29	2261.37	0.534487	0.0120897	0.0311114	3814.95	8317.38	-1.12445	6.17e-12	6.3e-11	4014.5	3374.58	0.250878	0.180347	0.244838	8041.47	2151.69	1.90187	2.09e-25	6.94e-24	Chr05	205860585	205872869	-	2397
Capana04g000362	4887	2650	3764	3584	4472	6376	5419	4502	5314	3334	3394	4838	474.62	292.59	384.7	437.74	411.52	538.17	612.49	485.9	553.37	305.44	333.81	466.24	4599.68	3775.66	0.284789	0.26496	0.390586	3598.2	5382.65	-0.581052	0.0123472	0.0271633	3787.33	4740.66	-0.323996	0.178297	0.242433	5207.33	3588.7	0.536979	0.0288315	0.0492756	Chr04	5609776	5612315	+	546
Capana02g002264	4627	2191	15607	15671	6768	7190	44	42	26	72	137	101	254.78	137.16	904.39	1085.21	353.11	344.09	2.82	2.57	1.54	3.74	7.64	5.52	10467.9	7507.05	0.479611	0.525124	0.648012	97.0106	39.8276	1.28554	0.00366997	0.00929173	101.967	10759.8	-6.72184	8.85e-39	6.09e-37	38.5101	7126.28	-7.53262	2.06e-28	8.7e-27	Chr02	142698670	142700013	+	963
Capana01g002832	5518	4767	5058	3878	5685	5630	3202	3957	2826	3974	3785	4128	96.76	95.03	93.34	85.52	94.46	85.8	65.34	77.11	53.13	65.73	67.21	71.83	4876.44	5167.33	-0.0835393	0.388408	0.520041	3691.62	3532.61	0.0635505	0.751838	0.814275	3884.23	5027.2	-0.372212	0.00188797	0.00417985	3414.93	4921.31	-0.527227	0.00699876	0.013758	Chr01	180678366	180685811	-	3024
Capana07g002367	3500	3039	3380	3411	4159	4778	4500	4282	4886	5755	4597	6099	85.57	84.47	86.96	104.87	96.34	101.52	128.03	116.34	128.08	132.72	113.81	147.96	3987.09	3340.75	0.254875	0.0138904	0.0350095	5100.87	4821.99	0.0811287	0.633681	0.715309	5369	4108.8	0.386026	0.0189126	0.0339736	4664.19	3181.56	0.551871	9.47e-07	3.56e-06	Chr07	219340827	219348724	+	2169
Capana00g002189	2472	1314	2252	2919	3565	4662	6701	4058	7381	5117	4170	7691	148.12	89.51	142	219.95	202.39	242.77	467.27	270.21	474.19	289.21	253.03	457.27	3574.28	2017.33	0.825084	0.00155547	0.00511584	5273.12	6396.74	-0.278684	0.39975	0.501151	5552.87	3683.56	0.592108	0.0327122	0.0552643	6191.7	1917.08	1.69133	4.01e-07	1.59e-06	Chr00	456824073	456826318	-	885
Capana03g002360	3451	3048	3049	4981	6336	6781	3873	3163	4327	5062	4101	4087	266.37	267.47	247.66	483.51	463.38	454.89	347.91	271.32	358.11	368.56	320.56	313.03	5846.42	3217.06	0.861607	1.28e-17	3.7e-16	4104.43	4006.72	0.0347777	0.852924	0.892234	4318.5	6025.35	-0.480375	0.000361027	0.000906452	3876.63	3064.38	0.339216	0.0547591	0.0869881	Chr03	62907894	62910258	+	687
Capana02g002754	8113	10185	8028	3308	4844	4018	613	5845	986	2322	1661	2319	172.78	246.59	179.92	88.59	97.74	74.37	15.19	138.33	22.51	46.65	35.82	49	3938.37	8928.39	-1.18084	4.15e-08	3.08e-07	1951.57	2624.81	-0.427578	0.542896	0.635884	2054.4	4060	-0.982653	2.7e-06	9.3e-06	2529.51	8518.91	-1.7518	0.0220509	0.0387825	Chr02	150017777	150023530	+	2490
Capana02g002069	1254	1333	1852	569	900	984	1931	6393	3598	12057	8909	12383	121.12	146.38	188.25	69.12	82.37	82.6	217.06	686.23	372.63	1098.54	871.43	1186.82	779.561	1499.32	-0.942915	3.67e-05	0.000169446	10331.7	4187.13	1.30303	0.00145896	0.00407667	10875.8	803.805	3.7573	2.85e-83	1.25e-80	4042.75	1428.35	1.50102	0.000851326	0.00202263	Chr02	139087353	139088747	+	549
Capana01g000248	14456	23076	12809	29	807	359	99	80	94	124	162	55	474.95	861.92	442.87	1.2	25.12	10.25	3.79	2.92	3.31	3.84	5.39	1.79	355.434	17163.4	-5.59285	2.36e-11	2.72e-10	106.099	96.499	0.136807	0.761837	0.821927	111.446	367.853	-1.72349	0.0459038	0.0745423	93.3583	16401.2	-7.45721	9.06e-106	1.48e-102	Chr01	4242024	4243637	+	1614
Capana02g002586	5322	12452	4538	5226	10979	10888	254	613	405	367	241	758	257.02	683.67	230.63	317.4	502.39	456.99	14.28	32.9	20.97	16.72	11.79	36.32	8495.08	7669.57	0.147535	0.751615	0.831604	424.324	447.116	-0.0755721	0.87692	0.911153	447.189	8764.22	-4.29275	1.41e-22	3.17e-21	431.889	7345.25	-4.08797	5.95e-15	6.4e-14	Chr02	147670078	147672634	-	1098
Capana09g000398	4721	2540	4198	2747	4384	4947	5501	4475	5432	4378	3591	5012	252.87	154.67	236.63	185.04	222.49	230.29	342.91	266.38	311.97	221.2	194.79	266.38	3830.31	3829.02	0.000530016	0.998348	0.999132	4027.21	5443.2	-0.434655	0.0326147	0.0627619	4239.15	3949.52	0.101899	0.605549	0.674702	5266.11	3638.97	0.533114	0.0398227	0.065672	Chr09	12941687	12947412	-	990
Capana06g000631	4062	2802	3441	3405	3683	4728	4609	4696	4129	5667	4566	6057	103.76	81.37	92.5	109.38	89.14	104.96	137.01	133.3	113.08	136.54	118.11	153.52	3827.28	3456.89	0.146617	0.42249	0.553005	5051.53	4752.28	0.0881471	0.634152	0.715695	5317.04	3943.21	0.431384	0.0191414	0.0343386	4595.63	3289.02	0.482468	0.0064988	0.0128523	Chr06	9684546	9687867	-	2076
Capana09g001548	14045	23067	13475	94	665	447	1	0	0	2	0	4	663.79	1239.39	670.19	5.59	29.78	18.36	0.06	0	0	0.09	0	0.19	363.928	17252.1	-5.56576	6.55e-22	3.64e-20	1.85088	0.367895	2.28729	0.416218	1	1.95393	376.18	-7.58721	2.2e-17	2.88e-16	0.356897	16486.3	-15.4553	9.48e-36	6.45e-34	Chr09	179348597	179351672	+	1122
Capana01g003385	4459	4235	4023	2426	3414	4112	4306	4340	4612	5156	4308	6368	128.16	138.38	121.68	87.69	92.97	102.71	144.03	138.62	142.13	139.79	125.39	181.61	3172.93	4290.53	-0.434978	0.000624577	0.00225989	4914.05	4678.41	0.0708966	0.721948	0.789583	5173.04	3270.86	0.661204	0.00133164	0.0030244	4524.82	4088.31	0.14642	0.217644	0.286095	Chr01	225401044	225407274	-	1845
Capana02g003102	3730	2904	3719	2825	4419	4740	5049	5664	5864	4002	3238	5599	153.68	136.03	161.25	146.38	172.51	169.73	242.1	259.35	259.06	155.54	135.11	228.91	3814.81	3480.23	0.132619	0.36952	0.500816	3986.13	5843.28	-0.551797	0.0253852	0.0506571	4197.21	3933.35	0.0935756	0.712814	0.769382	5650.73	3312.52	0.770435	1.09e-08	5.31e-08	Chr02	155731558	155737051	+	1287
Capana01g000013	2998	5092	3421	4970	7030	13556	1982	1804	2236	3445	2381	2677	127.08	245.38	152.6	264.94	282.34	499.39	97.77	84.98	101.62	137.75	102.21	112.6	7948.2	3925.52	1.01785	0.0066986	0.0186121	2629.29	2123.26	0.308448	0.109961	0.174164	2767.13	8194.43	-1.56632	4.32e-07	1.66e-06	2053.98	3750.66	-0.868632	0.0042658	0.00878413	Chr01	216680	219835	-	1251
Capana02g002577	5454	6493	6243	4457	4238	9797	902	973	1240	3122	3145	5503	265.58	359.44	319.91	272.93	195.53	414.6	51.12	52.65	64.74	143.4	155.09	265.89	5844.68	6160.22	-0.0757945	0.816577	0.87891	3663.79	1095.26	1.74197	4.08e-09	2.85e-08	3857.61	6021.73	-0.642522	0.088806	0.133013	1059.37	5874.55	-2.47107	4.03e-33	2.33e-31	Chr02	147524311	147527167	-	1089
Capana08g000654	3597	2560	3177	2364	3909	4049	5051	4502	5164	5814	4537	6838	89.68	72.56	83.35	74.12	92.34	87.73	146.55	124.73	138.04	136.73	114.55	169.16	3278.97	3132.88	0.0659398	0.696407	0.789295	5331.01	5196.51	0.036879	0.859718	0.897629	5612.28	3381.24	0.730861	0.000683188	0.00163586	5026.8	2981.06	0.753684	2.84e-06	9.98e-06	Chr08	98620069	98624303	+	2127
Capana00g003382	3163	2033	3784	3103	2904	4325	3688	5145	5265	6240	5982	5878	226.35	165.4	284.97	279.26	196.91	268.99	307.14	409.17	403.98	421.22	433.52	417.39	3356.18	3009.8	0.157016	0.58663	0.700935	5619.66	4956.49	0.181115	0.318911	0.417673	5911.99	3456.94	0.774327	6.88e-05	0.000193551	4792.1	2861.81	0.743691	0.00679393	0.013392	Chr00	544771924	544772664	+	741
Capana03g000698	4055	3724	3874	2352	4731	4326	5566	4770	6510	4246	3832	3523	373.31	389.76	375.32	272.31	412.68	346.12	596.34	488.02	642.6	368.73	357.26	321.83	3599.17	3928.81	-0.126104	0.516741	0.640255	3598.06	5936.11	-0.722298	4.89e-05	0.000182657	3785.05	3712.91	0.0274984	0.894001	0.917886	5743.1	3742.7	0.617782	0.00022102	0.000582208	Chr03	10302625	10304286	+	576
Capana11g000817	3678	3163	3225	2936	3143	5259	2418	1755	2557	7999	7689	7685	145.12	141.88	133.9	145.68	117.5	180.33	111.03	76.95	108.17	297.7	307.22	300.87	3621.34	3389.95	0.0953146	0.655367	0.756844	7257.48	2374.96	1.61157	1.12e-15	1.94e-14	7635.18	3731.35	1.03288	7.41e-07	2.75e-06	2298.19	3228.66	-0.49046	0.0183682	0.0329083	Chr11	46447129	46458288	+	1344
Capana03g003197	5604	5088	4963	2506	4073	4222	3523	4473	4443	3889	4028	4694	297.46	307.04	277.23	167.29	204.85	194.77	217.63	263.86	252.87	194.72	216.52	247.24	3434.95	5277.42	-0.619145	2.92e-06	1.63e-05	3921.56	4380.17	-0.159616	0.374896	0.47618	4126.38	3541.95	0.220065	0.201955	0.26989	4235.18	5027.65	-0.247393	0.0911204	0.135734	Chr03	192004344	192005520	+	999
Capana03g004220	4546	4558	4475	3028	5242	5618	4903	4974	4799	3290	2718	3301	78.17	89.1	80.97	65.48	85.4	83.95	98.11	95.05	88.48	53.36	47.33	56.32	4391.65	4585.41	-0.0619398	0.702385	0.794066	2886.65	5185.38	-0.845	2.09e-08	1.32e-07	3037.96	4529.06	-0.576349	0.0014199	0.00321174	5014.78	4369.96	0.198612	0.129346	0.183597	Chr03	249013105	249024983	+	3084
Capana04g000945	1033	1229	223	292	1278	99	2664	4831	2866	17339	12725	6827	133.28	180.27	30.28	47.38	156.23	11.1	400	692.68	396.48	2110.23	1662.62	874.02	532.143	844.178	-0.665631	0.463913	0.592284	11386.5	3657.1	1.63855	2.26e-05	8.96e-05	11973.5	550.082	4.44395	5.66e-09	2.74e-08	3533.21	806.614	2.13111	0.000484258	0.00120647	Chr04	22299486	22299896	-	411
Capana04g000412	8214	1303	3623	4059	1967	5073	1899	2383	1633	5205	8294	7561	392.4	70.77	182.14	243.86	89.04	210.62	105.58	126.51	83.65	234.56	401.25	358.42	3674.9	4314.52	-0.231574	0.720589	0.80814	6578.98	2093.33	1.65208	5.35e-09	3.67e-08	6918.27	3781.18	0.871667	0.0355135	0.0594321	2023.5	4084.14	-1.01324	0.07853	0.119301	Chr04	6244700	6245809	+	1110
Capana03g000385	3569	1405	3536	2824	6501	4835	5732	5957	7540	2860	2429	4015	250.34	112.04	261.01	249.11	432.05	294.74	467.9	464.35	567.07	189.23	172.54	279.45	4468	2832.74	0.657433	0.10281	0.185432	2889.78	6765.18	-1.22719	7.95e-07	4e-06	3042.55	4610.51	-0.599757	0.0502392	0.0807408	6543.7	2688.91	1.283	0.000424644	0.00106952	Chr03	5344321	5347568	+	756
Capana01g001720	5893	4336	5586	2837	4809	4878	4480	2452	4479	4169	3857	3348	921.8	771.08	919.53	558.09	712.75	663.14	815.55	426.24	751.22	615.15	610.98	519.66	3975.82	5311.25	-0.417603	0.0141466	0.0355615	3528.22	4030.19	-0.191894	0.500493	0.597444	3711.24	4100.03	-0.143968	0.392626	0.471074	3901.35	5054.27	-0.373557	0.213539	0.281575	Chr01	61316303	61317535	-	339
Capana09g000293	2410	1260	1944	6662	5358	4598	4033	6339	5029	4606	4161	4624	63.87	37.96	54.21	222.02	134.54	105.9	124.38	186.69	142.9	115.14	111.67	121.59	5628.82	1874.74	1.58592	1.7e-05	8.31e-05	4156.04	5425.53	-0.384569	0.0697694	0.118932	4373.14	5794.09	-0.405714	0.187964	0.253591	5243.83	1781.59	1.55732	5.58e-08	2.48e-07	Chr09	9612745	9625633	-	2001
Capana05g002198	2221	2780	1260	3245	4990	4469	9984	9340	9563	1372	1031	711	75.35	107.22	44.99	138.45	160.41	131.77	394.2	352.15	347.87	43.91	35.42	23.94	4082.84	2126.28	0.941311	0.00576401	0.0163168	962.262	10209.5	-3.40722	1.1e-38	1.96e-36	1012.09	4209.45	-2.05618	1.44e-14	1.35e-13	9874.89	2030.44	2.28206	4.54e-11	2.99e-10	Chr05	202358391	202368152	-	1563
Capana09g001946	2843	2635	3072	3610	4259	5030	5551	4430	5130	4694	4100	5548	50.45	53.16	57.37	80.57	71.62	77.58	114.65	87.37	97.62	78.58	73.69	97.7	4169.25	2882.66	0.532208	3.42e-05	0.000158338	4452.51	5343.51	-0.263147	0.196107	0.280865	4686.49	4296.25	0.125508	0.48145	0.558264	5169.62	2745.76	0.912837	1.64e-07	6.88e-07	Chr09	218318382	218324823	-	2988
Capana05g001963	3	1	2	2	6	0	3217	4245	5014	14758	13741	9905	0.33	0.13	0.23	0.28	0.63	0	413.6	521.16	593.92	1537.92	1537.29	1085.79	2.62574	1.98999	0.389347	0.810712	0.874618	11907.2	4380.22	1.44272	1.72e-09	1.27e-08	12521.9	2.71202	12.2	6.86e-99	5.33e-96	4235.68	1.88798	11.1059	4.6e-67	1.61e-64	Chr05	189453676	189462561	+	480
Capana01g001066	10236	12192	9650	4168	5795	7235	70	183	21	336	260	709	144.51	195.69	143.37	74	77.52	88.77	1.15	2.87	0.32	4.47	3.72	9.93	5477.77	10869.3	-0.988476	2.59e-07	1.71e-06	405.795	97.5319	2.05715	0.00334728	0.00857178	427.572	5646.73	-3.72329	4.01e-21	7.76e-20	94.0925	10368.7	-6.78422	1.67e-24	5.11e-23	Chr01	29450762	29459714	-	3756
Capana09g000407	9750	30217	7713	13	1546	1476	2	2	0	38	33	61	233.21	821.67	194.14	0.39	35.04	30.68	0.06	0.05	0	0.86	0.8	1.45	884.237	16488.8	-4.22078	0.0030281	0.00927844	41.0285	1.44261	4.85328	2.44e-07	1.32e-06	43.2044	914.559	-4.40401	0.00108358	0.00250298	1.39383	15817.4	-13.4916	6.02e-44	6.65e-42	Chr09	13239143	13250727	+	2217
Capana10g001608	3126	2901	2799	2254	2796	3260	6968	5180	7935	3901	4436	5258	217.54	229.51	204.98	197.26	184.36	197.16	564.32	400.6	592.07	256.08	312.62	363.08	2677.81	2976.5	-0.152717	0.168746	0.275311	4232.64	7078.94	-0.742004	0.0020436	0.00551603	4453.61	2759.67	0.690489	0.000228076	0.000592295	6850.16	2835.9	1.27236	3.24e-09	1.69e-08	Chr10	167664744	167669786	+	762
Capana02g000842	3892	1852	3286	2449	2787	2591	3532	3719	3345	7601	7834	7753	146.06	79.01	129.77	115.58	99.1	84.51	154.26	155.1	134.6	269.08	297.73	288.71	2567.59	3011.65	-0.230408	0.445682	0.575205	7206.52	3745.51	0.944177	1.16e-10	9.96e-10	7581.13	2645.37	1.51944	8.18e-18	1.12e-16	3621.97	2860.85	0.340208	0.227973	0.297228	Chr02	96422345	96425020	-	1413
Capana04g001812	3514	2548	4073	3265	3458	4882	2362	3928	2646	7087	6408	6448	67.22	55.41	81.99	78.55	62.68	81.17	52.58	83.51	54.27	127.88	124.14	122.4	3745.33	3402.99	0.13819	0.550771	0.670446	6187.42	3152.43	0.972873	5.33e-05	0.000197797	6509.75	3858.74	0.754564	4.75e-06	1.58e-05	3046.25	3237.41	-0.0878325	0.757504	0.805687	Chr04	113796586	113813465	+	2772
Capana10g000432	4818	3510	4380	5899	8270	13445	2226	1699	1567	1664	1529	1589	188	155.7	179.85	289.47	305.75	455.94	101.08	73.67	65.56	61.25	60.42	61.52	8670.9	4267.07	1.023	3.12e-05	0.000145752	1484.13	1949.57	-0.393394	0.0756214	0.12728	1561.5	8939.03	-2.51729	1.83e-27	6.07e-26	1885.99	4060.6	-1.10654	2.48e-06	8.8e-06	Chr10	13271949	13273307	+	1359
Capana09g001086	2790	2057	2699	2055	2742	3160	3827	3838	4134	6425	8105	8720	60.29	50.53	61.37	55.84	56.14	59.34	96.24	92.17	95.78	130.96	177.36	186.97	2552.06	2534.31	0.0100115	0.945613	0.966729	7245.79	4163.05	0.799478	5.06e-05	0.000188409	7622.51	2630.5	1.53484	2.01e-15	2.06e-14	4026.44	2411.66	0.739321	3.13e-07	1.26e-06	Chr09	95544125	95563274	-	2454
Capana01g003720	6023	4418	6087	1541	2448	2383	2220	2353	2936	7461	5997	6676	306.8	255.85	326.3	98.72	118.15	105.5	131.61	133.2	160.36	358.5	309.36	337.44	2035.48	5550.45	-1.44704	1.32e-17	3.81e-16	6238.87	2641.69	1.23976	7.49e-14	1.01e-12	6565.25	2098.78	1.64498	5.47e-29	2.04e-27	2555.13	5281.45	-1.04752	1.02e-08	4.97e-08	Chr01	239982070	239985708	-	1041
Capana10g001128	3206	1886	3187	1457	1794	2251	4425	5574	5713	6716	7743	6534	157.85	105.57	165.13	90.22	83.69	96.32	253.55	304.99	301.6	311.92	386.08	319.22	1767.18	2770.63	-0.648857	0.00667985	0.0185705	6531.16	5530.82	0.239799	0.180669	0.262759	6868.59	1821.21	1.91505	5.11e-33	2.51e-31	5347.91	2633.86	1.0217	2.35e-05	7.22e-05	Chr10	112261469	112281448	-	1077
Capana11g000573	5377	3908	4527	2533	2536	2892	3550	3300	4147	6524	6644	4502	633.62	523.54	561.39	375.38	283.15	296.18	486.84	432.15	523.97	725.19	792.86	526.41	2610.68	4637.52	-0.829416	2.08e-05	0.000100011	5484.81	3875.41	0.50108	0.0230211	0.0465595	5767.08	2689.15	1.10098	2.73e-06	9.41e-06	3748.91	4413.43	-0.23548	0.146916	0.204603	Chr11	19454703	19457195	+	450
Capana06g000932	1517	68	1168	309	258	176	1552	1273	1311	15917	12067	14774	34.82	1.77	28.22	8.92	5.61	3.51	41.46	32.48	32.27	344.66	280.52	336.53	253.498	902.866	-1.83326	0.0366439	0.0796945	13243.8	1464.44	3.17705	5.2e-61	3.2e-58	13938.8	260.941	5.743	1e-59	1.8e-57	1416.64	853.764	0.730439	0.375014	0.450963	Chr06	16467792	16473973	+	2310
Capana02g002890	3473	3663	3886	3753	4174	5601	4055	4698	4619	4004	3610	4803	87.45	104.85	102.97	118.84	99.58	122.57	118.82	131.46	124.7	95.1	92.05	120	4362.1	3724.53	0.227941	0.167198	0.273314	3856.21	4714.96	-0.290078	0.104746	0.167217	4058.69	4494.59	-0.147143	0.444199	0.522106	4559.26	3549.75	0.361195	0.014092	0.0259124	Chr02	152082080	152089829	+	2106
Capana07g000433	3490	2622	3687	3207	5597	5715	4082	6650	5057	3693	3251	3268	259.2	221.38	288.16	299.53	393.86	368.88	352.81	548.86	402.7	258.72	244.51	240.83	4599.01	3292.01	0.482493	0.0120802	0.0310924	3167.14	5562.94	-0.812668	0.000276497	0.000897257	3332.19	4742.98	-0.509575	0.00178404	0.00396522	5376.24	3132.65	0.779189	0.00144175	0.00327311	Chr07	29237524	29242111	+	714
Capana07g002274	3277	2956	3234	1839	2894	2875	7657	4356	8760	4688	3785	3948	269.41	276.28	279.8	190.14	225.43	205.42	732.6	397.98	772.2	363.56	315.13	322.07	2429.59	3190.63	-0.392669	0.000618536	0.00224049	3848.12	7320.35	-0.927752	0.00132141	0.00372521	4049.07	2505.09	0.69247	2.13e-06	7.44e-06	7086.41	3039.09	1.22142	5.78e-05	0.000167717	Chr07	217785235	217788506	+	645
Capana01g001068	10709	4379	13981	4073	8890	6693	49	275	66	250	222	410	661.85	307.68	909.31	316.57	520.59	359.5	3.52	18.89	4.37	14.57	13.89	25.14	6219.13	9690.41	-0.639825	0.142304	0.240364	274.215	137.545	0.995334	0.11987	0.187082	288.756	6416.8	-4.47413	5.77e-42	4.64e-40	132.636	9198.82	-6.11579	1.27e-18	2.12e-17	Chr01	29552896	29554049	-	858
Capana10g001624	6016	4384	6777	4251	5896	6134	1168	1544	981	4549	5073	3195	568.65	471.1	674.12	505.33	528.05	503.9	128.48	162.19	99.42	405.6	485.6	299.67	5233.84	5767.88	-0.14021	0.458469	0.587282	3982.91	1307.28	1.6073	1.46e-08	9.39e-08	4187.16	5395.04	-0.365668	0.0970853	0.143809	1263.53	5487.52	-2.11878	3.03e-15	3.38e-14	Chr10	168786242	168788616	+	561
Capana08g001598	3559	2536	3322	2272	3405	3713	3856	4762	4435	6225	6102	5727	324.27	262.69	318.52	260.33	293.95	294.01	408.87	482.17	433.27	535.01	563.02	517.77	2995.43	3160.86	-0.0774368	0.62425	0.73201	5606.25	4602.11	0.284719	0.0519767	0.0929283	5897.43	3088.24	0.932915	2.66e-14	2.42e-13	4449.67	3007.52	0.565029	0.000664883	0.00161563	Chr08	133225647	133228613	-	582
Capana12g000446	3874	2924	3963	2308	3199	3392	5073	2721	4988	6740	4717	5948	273.9	235.03	294.87	205.22	214.31	208.43	417.42	213.8	378.14	449.52	337.74	417.29	2858.24	3615.48	-0.339115	0.0219166	0.0516946	5385.72	4515.64	0.254229	0.392175	0.493754	5668.82	2946.28	0.944151	2.63e-08	1.18e-07	4371.37	3440.66	0.345365	0.261489	0.333488	Chr12	8821585	8824973	+	750
Capana04g001369	25	18	105	85	71	2	2251	2748	5573	12465	20793	5667	1.61	1.32	7.1	6.87	4.32	0.11	168.38	196.29	384.08	755.76	1353.45	361.44	56.7433	49.7029	0.188261	0.87563	0.920467	12152.2	3684.91	1.72148	0.00057729	0.001756	12758.2	58.382	7.77393	1.93e-09	9.9e-09	3565.21	47.2164	6.23794	2.61e-20	5.28e-19	Chr04	48521106	48521930	+	825
Capana00g003691	3241	1883	1386	4402	5823	1994	7057	1247	5517	8176	8242	773	212.96	140.67	95.84	363.76	362.54	113.87	539.66	91.06	388.7	506.77	548.45	50.4	4114.3	2175.77	0.919005	0.0746829	0.143385	5319.76	4903.6	0.117514	0.912874	0.938359	5586.11	4239.69	0.397923	0.600357	0.669825	4751.73	2069.43	1.19919	0.0542297	0.0862588	Chr00	575068888	575071922	+	807
Capana10g001920	3426	2067	4424	3346	2981	3107	3386	3400	4089	8147	6837	4530	114.69	78.67	155.86	140.87	94.56	90.4	131.92	126.49	146.77	257.27	231.79	150.48	3137.77	3321.21	-0.0822062	0.810564	0.87449	6039.44	3830.79	0.656774	0.00880834	0.0202102	6351.22	3231.03	0.9753	0.00112112	0.00258042	3705.36	3156.91	0.231051	0.434722	0.510552	Chr10	191339394	191346390	-	1584
Capana08g001523	3275	2798	3202	3067	3681	3947	5733	4742	6945	5030	4340	2879	316.33	307.25	325.47	372.55	336.88	331.33	644.44	509.01	719.26	458.29	424.52	275.93	3469.58	3122.92	0.151405	0.20292	0.318358	3792.58	6134.83	-0.693836	0.00921578	0.0210319	3988.27	3575.29	0.157817	0.513678	0.588795	5935.83	2973.82	0.997129	1.46e-07	6.15e-07	Chr08	132151612	132154019	-	549
Capana08g001213	4375	1857	3887	2844	4206	4963	4435	6879	4645	2980	2985	5545	173	83.48	161.75	141.43	157.59	170.56	204.1	302.3	196.94	111.16	119.53	217.57	3820.9	3370.15	0.181086	0.578619	0.694253	3583.38	5634.34	-0.652937	0.0529707	0.0944298	3773.31	3939.22	-0.0621619	0.841355	0.876641	5444.99	3199.96	0.766808	0.0322434	0.0545123	Chr08	126719303	126723540	+	1341
Capana10g002250	2731	2346	2877	2481	3905	4320	6246	4721	6789	4451	4378	4346	121.9	119.05	135.14	139.27	165.15	167.58	324.46	234.18	324.92	187.41	197.9	192.49	3401.56	2678.22	0.345247	0.0162776	0.0401453	4092.11	6263.36	-0.614102	0.00152826	0.00424574	4304.97	3507.32	0.295221	0.0323143	0.0546922	6060.62	2550.18	1.24885	7.68e-10	4.37e-09	Chr10	201392320	201397077	+	1188
Capana00g005060	3634	2522	3751	3196	5449	5189	5371	3701	6661	3518	3134	3444	358.85	283.13	389.79	396.89	509.83	445.32	617.24	406.15	705.26	327.69	313.4	337.46	4402.63	3324.02	0.405498	0.0450311	0.0947637	3132.68	5537.67	-0.82189	0.000880638	0.00257531	3296.3	4540.21	-0.462128	0.00270293	0.00579796	5359.54	3162.06	0.761208	0.00699287	0.0137482	Chr00	703501286	703503423	-	537
Capana10g001333	6640	6832	5830	3139	5467	4646	1842	2295	1979	3843	3228	3821	261.98	306.45	242.07	155.75	204.38	159.31	84.58	100.63	83.72	143.03	128.98	149.59	4232.65	6522.5	-0.623725	0.000661637	0.00238205	3377.94	2158.33	0.646252	0.000112316	0.000394035	3554.85	4365.09	-0.296333	0.0977063	0.144641	2086.69	6217.92	-1.57517	1.24e-18	2.07e-17	Chr10	143055650	143057730	-	1344
Capana06g002940	7979	1310	6367	5801	4317	6650	1383	1697	1569	4795	4390	3296	566.41	105.72	475.64	517.88	290.36	410.27	114.25	133.87	119.42	321.08	315.59	232.17	5537.45	5163.47	0.100823	0.865316	0.912723	3869.27	1639.4	1.23889	1.38e-09	1.03e-08	4069.28	5700.81	-0.486252	0.0840852	0.126954	1585.1	4890.09	-1.62532	0.00399084	0.00828334	Chr06	213849238	213857164	+	747
Capana09g000838	3719	2739	3768	1858	2746	2683	4024	4569	4122	5836	5514	7832	262.95	220.16	280.36	165.21	183.96	164.86	331.11	359	312.49	389.23	394.81	549.47	2339.03	3434.34	-0.554144	0.000585732	0.00213314	5962.09	4489.81	0.409164	0.0507509	0.0911996	6275.62	2411.38	1.37984	1.62e-11	1.05e-10	4341.37	3267.94	0.409666	0.0137816	0.0254001	Chr09	55585301	55596618	+	750
Capana01g002611	7191	9793	6616	4219	6856	9238	558	1190	525	683	843	1624	117.26	181.54	113.53	86.52	105.93	130.92	10.59	21.56	9.18	10.51	13.92	26.28	6379.09	8018.77	-0.329903	0.234319	0.355717	982.888	803.475	0.290747	0.523411	0.618378	1034.99	6578	-2.66816	2.6e-12	1.87e-11	775.927	7655.39	-3.30247	6.32e-16	7.64e-15	Chr01	168899719	168907567	+	3252
Capana09g002178	2608	2406	2901	4462	3167	6608	2432	2937	3296	6420	6834	5235	158.41	166.15	185.44	340.85	182.27	348.84	171.92	198.26	214.66	367.85	420.38	315.53	4631.14	2668.25	0.795403	0.00949143	0.0252678	5744.49	3047.88	0.914308	2.26e-06	1.05e-05	6040.83	4768.24	0.341353	0.263372	0.337392	2947.42	2541.37	0.213943	0.194459	0.260224	Chr09	233367680	233371608	-	873
Capana00g003776	3089	2239	2873	3367	4569	5444	4253	4292	5029	4149	3776	6212	159.19	131.17	155.81	218.21	223.09	243.82	255.06	245.8	277.88	201.69	197.06	317.65	4279.05	2753.49	0.636011	2.51e-05	0.000119145	4394.46	4783.04	-0.122261	0.621777	0.70493	4626.64	4410.76	0.0688807	0.781941	0.827383	4626.33	2620.13	0.820113	8.17e-08	3.54e-07	Chr00	580304425	580313267	-	1029
Capana01g003056	3706	3684	2808	3603	4191	4061	5052	6849	6550	2943	2998	2717	266.29	300.94	212.33	325.57	285.33	253.6	422.45	546.9	504.63	199.47	218.15	193.72	3874.54	3444.58	0.169513	0.410602	0.542115	2689.66	6495.28	-1.27201	2.97e-13	3.67e-12	2829.15	3992.18	-0.496494	0.00218346	0.00477105	6279.67	3283.79	0.935394	1.44e-05	4.56e-05	Chr01	202997181	202998671	+	738
Capana08g002396	3065	2996	3791	3547	3365	5866	2544	3034	2925	6221	6169	5615	50.07	55.64	65.17	72.87	52.09	83.28	48.37	55.08	51.23	95.86	102.06	91.02	4108.34	3324.05	0.305606	0.219553	0.338768	5591.39	2997.84	0.899252	3.39e-10	2.72e-09	5881.5	4232.15	0.474801	0.0361945	0.060445	2898.71	3166.37	-0.127362	0.458917	0.53407	Chr08	146056547	146075379	-	3246
Capana10g001447	4616	2374	3999	2199	1592	2568	3035	1889	2918	8272	8758	6907	162.53	95.03	148.18	97.37	53.11	78.58	124.37	73.92	110.17	274.75	312.29	241.32	2098.92	3669.34	-0.806172	0.0174988	0.042639	7437.19	2771.45	1.42413	1.9e-08	1.21e-07	7821.19	2160.76	1.8562	1.49e-11	9.74e-11	2682.33	3486.62	-0.378425	0.2351	0.305184	Chr10	156639164	156640669	-	1506
Capana01g001014	3906	2109	1959	1078	2689	1854	7816	1371	6040	8164	7888	4227	192.85	118.38	101.79	66.94	125.8	79.56	449.11	75.23	319.75	380.23	394.4	207.09	1770.35	2661.99	-0.588316	0.108645	0.193878	6285.99	5403.61	0.218224	0.698138	0.770258	6608.08	1827.13	1.85444	1.79e-07	7.2e-07	5236.28	2530.75	1.04895	0.0864728	0.129835	Chr01	27297356	27299299	+	1074
Capana02g003358	1095	23771	1299	700	405	146	312	17779	1449	282	1593	234	80.65	1990.33	100.68	64.83	28.26	9.35	26.74	1455.17	114.42	19.59	118.81	17.1	449.453	9261.87	-4.3653	NA	1	667.52	6888.31	-3.36729	0.0311874	0.0604518	699.551	462.092	0.598868	0.481341	0.558203	6631.7	8937.97	-0.430583	NA	1	Chr02	159595248	159596603	+	720
Capana02g003303	2501	2120	2672	2633	3092	3792	6658	5275	6752	4717	4065	4703	83.25	80.23	93.6	110.22	97.52	109.7	257.93	195.14	240.99	148.11	137.03	155.34	3071.1	2455.06	0.322791	0.0248572	0.057536	4183.18	6598.2	-0.657454	0.000209733	0.000695998	4402.06	3164.66	0.476274	0.000577308	0.0014004	6383.9	2337.5	1.44943	1.98e-15	2.27e-14	Chr02	158692741	158698078	-	1593
Capana12g001015	3595	3690	3414	3996	4247	4460	3497	4359	3642	5132	4605	4296	66.61	77.73	66.57	93.11	74.56	71.82	75.4	89.75	72.35	89.69	86.4	78.98	4164.05	3614.71	0.203827	0.251718	0.3757	4352.21	4059.3	0.10054	0.549858	0.642207	4578.5	4289.67	0.0943435	0.586049	0.657205	3924.48	3445.47	0.187869	0.269567	0.342175	Chr12	40946680	40960886	+	2862
Capana05g002170	4267	4556	5110	2444	4198	3637	2207	3330	2956	4982	4924	6288	342.83	416.15	432.06	246.94	319.58	253.96	206.36	297.33	254.65	377.58	400.64	501.3	3283.38	4708.58	-0.519931	0.00422256	0.0124381	5034.29	2988.95	0.752101	0.000822547	0.00242436	5298.08	3386.02	0.645747	0.00140071	0.00317078	2889.25	4487.39	-0.635102	0.00342288	0.00720808	Chr05	201216140	201226885	+	660
Capana06g000608	3260	2650	3132	2418	3134	3440	6259	4741	6323	5358	4365	3766	271.81	251.19	274.81	253.54	247.58	249.27	607.32	439.29	565.26	421.4	368.56	311.57	2897.15	3041.83	-0.0705781	0.511439	0.635781	4176.57	6117.54	-0.550602	0.0107088	0.0239659	4393.61	2985.96	0.557299	0.000984914	0.00229014	5919.25	2895.97	1.03132	4.38e-08	1.98e-07	Chr06	9459775	9462115	+	636
Capana00g002131	3288	1820	2536	2275	2991	3083	4911	5043	5144	5655	4996	7032	49.89	31.39	40.49	43.41	43	40.65	86.71	85.03	83.68	80.93	76.76	105.87	2695.56	2554.69	0.0772353	0.733557	0.817732	5491.38	5329.44	0.0431878	0.819593	0.866701	5780.25	2778.24	1.05704	1.88e-08	8.58e-08	5154.23	2428.4	1.08558	1.1e-06	4.1e-06	Chr00	453498181	453503408	+	3495
Capana01g000225	2645	2064	2879	2828	3354	3877	1911	3851	3490	9130	7860	4843	197.27	175	225.96	265.25	237.01	251.3	165.87	319.18	279.09	642.32	593.65	358.41	3253.65	2550.79	0.350871	0.0349302	0.0765599	6758.31	3244.86	1.05848	0.0018032	0.00493341	7106.48	3352.77	1.08385	3.87e-05	0.000113091	3135.87	2427.65	0.369325	0.22181	0.290607	Chr01	3237623	3240677	+	711
Capana06g002892	3562	3017	3643	2738	3568	3788	5656	4359	5938	5020	4115	3319	207.79	200.09	223.64	200.87	197.22	192.05	383.99	282.59	371.42	276.24	243.1	192.12	3256.32	3441.13	-0.079898	0.471599	0.599745	3855.54	5630.43	-0.546285	0.0162607	0.0345299	4055.56	3356.16	0.273184	0.146795	0.204837	5447.91	3276.52	0.733511	9.97e-05	0.000278366	Chr06	211082488	211086428	-	909
Capana10g000102	10149	3498	6993	6177	4053	3402	2361	6180	2271	1108	1153	1369	184.18	72.17	133.55	140.97	69.69	53.66	49.86	124.64	44.19	18.97	21.19	24.65	4702.32	6849.37	-0.54275	0.273537	0.399934	1128.93	3821.06	-1.75903	2.45e-05	9.64e-05	1187.92	4837.8	-2.02572	1.74e-07	7.01e-07	3688.65	6499.02	-0.817152	0.116401	0.167588	Chr10	1412928	1418027	-	2922
Capana10g002217	2491	3470	1344	870	1568	554	3172	4697	3500	10816	12115	4102	295.51	467.98	167.79	129.79	176.25	57.12	437.92	619.23	445.19	1210.34	1455.44	482.86	983.547	2487.03	-1.33848	0.00993536	0.0262651	8391.12	4011.14	1.06485	0.00886866	0.0203296	8815.72	1014.38	3.11964	1.34e-09	7e-09	3876.85	2376.57	0.706077	0.0848436	0.127688	Chr10	200847872	200858218	-	447
Capana06g000735	3083	1971	3026	4792	4273	6376	5380	4107	5672	3263	3391	3233	232.88	169.26	240.54	455.22	305.83	418.58	472.95	344.77	459.39	232.5	259.4	242.33	5034.35	2707.42	0.894721	0.000551122	0.00201876	3072.74	5349.84	-0.799983	2.75e-05	0.000107047	3232.28	5184.93	-0.681646	0.00111936	0.00257658	5176.5	2574.71	1.00747	2.64e-05	8.04e-05	Chr06	11697317	11699646	-	702
Capana03g000964	5131	6174	6653	3390	4437	6098	1627	2216	2241	3687	3746	3140	189.34	259.01	258.36	157.32	155.14	195.57	69.87	90.88	88.67	128.34	139.99	114.98	4431.86	6080.69	-0.456183	0.0278498	0.0633347	3283.7	2139.96	0.617646	0.00120479	0.00342464	3453.63	4568.1	-0.403635	0.0219704	0.0388284	2069.01	5797.73	-1.48644	2.38e-11	1.63e-10	Chr03	15835401	15840651	-	1437
Capana06g001136	2106	1607	2304	1157	2031	1740	2962	5410	3792	8534	7780	9066	46.82	40.62	53.91	32.35	42.79	33.62	76.64	133.67	90.4	178.98	175.17	200.01	1572.62	2021.94	-0.362377	0.0753957	0.144444	7879.25	4284.66	0.878862	0.000661705	0.00198727	8291.35	1621.85	2.3536	2.95e-40	2.13e-38	4140.08	1924.12	1.10543	8.33e-05	0.000235451	Chr06	20597082	20600752	-	2385
Capana00g004516	4630	3505	4357	4313	6266	6831	2819	4409	3147	3037	2975	2165	221.19	190.36	219.04	259.12	283.63	283.61	156.73	234.07	161.2	136.86	143.93	102.63	5565.84	4197.29	0.407174	0.0020364	0.00651323	2537.23	3660.06	-0.528612	0.0383774	0.0720804	2668.13	5737.9	-1.10474	3.58e-09	1.78e-08	3537.18	3994.77	-0.175533	0.447133	0.5224	Chr00	652263824	652265489	-	1110
Capana00g005037	7325	6749	6010	3616	3444	5234	1807	2551	2140	3060	3115	3393	313.5	328.38	270.69	194.63	139.66	194.68	90	121.33	98.2	123.54	135.01	144.09	3983.4	6772.95	-0.765896	0.000257586	0.00101493	2974.01	2290.4	0.376761	0.0491668	0.0888309	3129.06	4103.19	-0.390932	0.0552524	0.0877438	2214.04	6453.52	-1.54336	1.54e-15	1.79e-14	Chr00	697789849	697814148	+	1239
Capana01g003238	389	62	117	3098	1289	3863	6550	9590	9979	4432	4507	4513	15.73	2.85	4.98	157.59	49.4	135.8	308.33	431.08	432.78	169.1	184.61	181.13	2738.4	186.098	3.8785	2.41e-08	1.86e-07	4180.11	9175.28	-1.13425	1.75e-08	1.11e-07	4397.51	2817.09	0.642626	0.125563	0.179357	8870.72	176.124	5.65334	2.87e-21	6.46e-20	Chr01	220297428	220305424	+	1311
Capana11g001281	3909	5597	3995	1178	1618	3348	1378	1735	1308	7787	10262	6239	177.62	289.13	191.03	67.32	69.66	132.21	72.87	87.61	63.73	333.77	472.21	281.3	1907.15	4590.39	-1.26688	0.000494599	0.00182913	7564.59	1562.68	2.27526	1.1e-17	2.6e-16	7950.98	1966.17	2.01544	1.22e-08	5.67e-08	1510.65	4382.75	-1.53662	2.77e-08	1.28e-07	Chr11	152489481	152492587	+	1167
Capana08g001085	5405	3309	4319	2472	5546	5166	3163	3400	2820	4433	3455	4728	276.12	192.18	232.19	158.82	268.45	229.36	188.05	193.03	154.47	213.62	178.74	239.67	4128.97	4363.07	-0.0794098	0.770382	0.844953	3911.01	3319.38	0.236685	0.234827	0.325446	4116.82	4260.34	-0.0496475	0.847209	0.881186	3209.65	4149.13	-0.370509	0.0844662	0.127185	Chr08	124719970	124722787	+	1038
Capana09g000376	7541	6847	5914	4645	4921	5742	1534	2755	1849	2316	2152	1939	315.86	326.04	260.68	244.68	195.3	209.02	74.78	128.24	83.04	91.51	91.28	80.59	4991.76	6844.87	-0.455675	0.0104855	0.0275199	1987.82	2163.6	-0.122258	0.641192	0.721703	2091.02	5142.52	-1.29802	1.43e-15	1.49e-14	2090.55	6521.93	-1.64139	2.55e-09	1.35e-08	Chr09	11884832	11889322	-	1266
Capana00g000627	3409	1124	2634	1478	2273	2179	4029	2421	4646	8348	5810	9753	193.13	72.39	157.04	105.3	122.01	107.29	265.64	152.43	282.22	446.12	333.33	548.27	1899.86	2378.27	-0.324082	0.402396	0.534137	7408.48	3909.82	0.922075	0.00334067	0.00855642	7800.87	1958.79	1.99359	3.7e-17	4.71e-16	3784.62	2256.28	0.746113	0.0871355	0.130677	Chr00	278560446	278567145	+	936
Capana06g002225	513	1987	688	223	518	250	7160	10185	8763	5994	4175	7601	11.66	51.32	16.45	6.37	11.15	4.94	189.31	257.16	213.47	128.46	96.06	171.36	317.308	1103.93	-1.79843	0.00305758	0.00935815	5508.06	9198.54	-0.739858	0.00665841	0.0157774	5800.44	327.452	4.14649	2.42e-28	8.6e-27	8891.99	1059.05	3.06994	3.45e-08	1.58e-07	Chr06	115211414	115223891	+	2334
Capana10g002122	6213	5640	5707	3171	5752	5472	2148	1963	2207	3736	3069	2946	494.68	510.52	478.19	317.52	433.94	378.65	199.04	173.69	188.41	280.6	247.46	232.75	4562.9	5919.35	-0.375216	0.0196034	0.0470362	3020.72	2230.71	0.437463	0.00596351	0.0143019	3178.09	4706.09	-0.566537	0.00226517	0.0049379	2157.78	5638.92	-1.38591	8.87e-29	3.84e-27	Chr10	198973908	198978578	-	666
Capana05g001385	2645	1794	2717	2138	2827	3154	6131	5671	6816	4264	4204	5626	126.36	97.43	136.59	128.45	127.96	130.95	340.86	301.07	349.13	192.15	203.38	266.69	2609.96	2400.12	0.120798	0.521949	0.644954	4382.02	6565.93	-0.583421	0.00332119	0.00851441	4611.97	2690.1	0.777688	3.43e-05	0.000101038	6351.45	2282.96	1.47605	8.48e-14	7.96e-13	Chr05	116264455	116275498	-	1110
Capana11g000605	499	574	332	696	587	717	6052	13927	7505	6681	5904	4382	43.66	57.1	30.57	76.59	48.67	54.53	616.31	1354.32	704.15	551.46	523.18	380.48	662.529	476.113	0.475962	0.145467	0.244637	5257.08	9687.73	-0.881897	0.0119698	0.0264441	5528.91	682.183	3.02011	4.62e-30	1.84e-28	9356.39	454.335	4.36434	3.71e-27	1.43e-25	Chr11	21000923	21003165	-	606
Capana05g001808	3152	2323	3149	2152	2973	2641	4723	7054	7053	4466	4234	3848	431.89	361.87	454.07	370.83	385.98	314.5	753.14	1074.14	1036.21	577.24	587.51	523.19	2516	2896.34	-0.203388	0.247005	0.370458	3894.3	6616.88	-0.764816	0.00018718	0.000627768	4096.48	2593.38	0.659811	1.14e-05	3.6e-05	6396.9	2756.07	1.21473	2.98e-08	1.37e-07	Chr05	175954116	175954684	-	387
Capana06g002615	2729	3516	3620	3022	4681	4224	3875	6115	5738	3929	3488	2814	97.45	142.74	136.03	135.71	158.38	131.09	161.03	242.67	219.69	132.34	126.13	99.71	3829.87	3344.29	0.195699	0.346429	0.477716	3171.04	5528.13	-0.801848	0.00068915	0.00206299	3335.33	3948.7	-0.243555	0.185449	0.250679	5343.77	3189.64	0.744554	0.0045905	0.00938518	Chr06	185634316	185638882	+	1485
Capana06g001719	5400	4555	5162	2693	4451	4108	3684	2176	3588	4298	3604	3922	345.83	331.64	347.9	216.89	270.09	228.65	274.57	154.87	246.38	259.65	233.74	249.24	3593.42	5088.86	-0.501781	0.000237528	0.000942921	3665.7	3338.34	0.134984	0.598763	0.685369	3857.25	3705.45	0.0577518	0.703917	0.76198	3231.25	4845.75	-0.584658	0.0274272	0.0471601	Chr06	47945434	47947353	-	828
Capana05g002051	1661	2070	3564	2524	3137	3146	3198	3190	4709	5797	5194	9233	92.91	131.64	209.79	177.55	166.26	152.94	208.18	198.3	282.43	305.87	294.22	512.47	2859.12	2467.63	0.212401	0.525034	0.647929	6287.35	3897.18	0.689986	0.01944	0.0403227	6620.36	2946.41	1.16803	2.15e-05	6.52e-05	3770.17	2350.88	0.681466	0.0580199	0.0914971	Chr05	195637634	195641462	-	948
Capana03g004098	1435	1459	2164	2793	2603	3176	11468	7301	12513	872	554	1023	53.29	61.59	84.57	130.43	91.59	102.5	495.6	301.3	498.22	30.54	20.83	37.69	2816.84	1707.06	0.722336	0.00702074	0.0193994	758.257	11033	-3.86293	4.69e-35	6.57e-33	798.545	2901.1	-1.86091	1.44e-10	8.4e-10	10678.6	1625.87	2.71545	1.36e-18	2.27e-17	Chr03	245959279	245962659	+	1428
Capana07g000909	4850	1711	3756	1763	2493	2006	632	1015	496	10242	9040	9328	101.45	40.69	82.68	46.38	49.41	36.47	15.39	23.6	11.12	202.09	191.5	193.62	2034.35	3426.35	-0.752238	0.0471354	0.0983745	8874.24	759.041	3.54749	3.49e-32	3.76e-30	9337	2097	2.15496	7.52e-36	4.35e-34	733.324	3251.32	-2.1486	1.03e-06	3.84e-06	Chr07	116115627	116119043	-	2535
Capana05g002294	4366	3342	4109	2908	4453	5273	4886	2666	4927	4199	3655	2535	372.81	324.43	369.24	312.28	360.28	391.32	485.55	252.99	451.1	338.22	316.06	214.79	4008.3	3971.25	0.0136206	0.930745	0.957568	3217.54	4406.76	-0.453743	0.155423	0.232243	3383.7	4132.73	-0.288594	0.219986	0.28998	4265.92	3779.84	0.174505	0.559346	0.62997	Chr05	206566265	206569095	+	621
Capana00g004285	3363	2361	3491	2546	3400	3802	5967	3716	5908	4631	3718	4327	183.47	146.43	200.42	174.68	175.75	180.26	378.84	225.29	345.59	238.32	205.41	234.24	3131.03	3092.41	0.017827	0.920512	0.950746	3928.52	5507.46	-0.48738	0.0477693	0.0867526	4134.28	3227.25	0.357319	0.00617021	0.0123054	5330.43	2941.88	0.85746	0.00187114	0.00415382	Chr00	627872772	627878522	-	972
Capana00g003194	4128	5433	4450	7222	4824	12999	746	1999	964	1599	1517	1214	98.74	147.74	112.01	217.24	109.33	270.22	20.77	53.14	24.72	36.08	36.74	28.81	8049.93	4754.97	0.759554	0.0464883	0.09725	1343.31	1307.08	0.0394259	0.918242	0.942022	1412.81	8288.77	-2.55257	7.72e-13	5.9e-12	1262.05	4537.36	-1.84603	9.4e-06	3.06e-05	Chr00	532936490	532940563	-	2217
Capana02g002565	3410	2462	3212	2529	3448	3521	4589	4204	4918	4956	4580	5264	154.55	126.86	153.2	144.15	148.07	138.69	242.05	211.75	238.99	211.88	210.21	236.74	3059.84	3049.76	0.00456868	0.975323	0.984796	4595.28	4838	-0.0742596	0.611685	0.696463	4835.49	3153.94	0.616562	6.36e-07	2.38e-06	4679.92	2901.97	0.689333	1.61e-05	5.06e-05	Chr02	147385518	147389756	-	1170
Capana00g003274	3678	1819	3456	3601	3690	4494	4824	4230	5300	4224	3680	4011	121.52	68.32	120.16	149.62	115.51	129.04	185.48	155.31	187.75	131.64	123.13	131.5	3844.11	2988.4	0.363101	0.221542	0.341211	3695.87	5062.89	-0.454036	0.00296532	0.00769169	3888.91	3959.97	-0.0258131	0.874432	0.902314	4897.9	2839.03	0.786665	0.0061426	0.012211	Chr00	538800275	538805842	-	1605
Capana03g002573	5239	3354	5706	2596	3968	5062	2671	2869	3021	3619	3122	5746	169.91	123.67	194.75	105.88	121.94	142.68	100.82	103.41	105.06	110.72	102.54	184.92	3675.41	4791.84	-0.382558	0.123814	0.215257	3880.86	3018.73	0.362423	0.185866	0.268654	4086.67	3789.53	0.108779	0.711026	0.767846	2919.42	4556.55	-0.642315	0.00401777	0.00833102	Chr03	85709689	85730392	+	1635
Capana00g002802	4312	13051	2546	4487	3786	17238	475	175	425	55	87	267	286.53	985.94	178.04	374.97	238.37	995.52	36.73	12.92	30.28	3.45	5.85	17.61	7804.64	6890.21	0.179818	0.807383	0.872298	127.989	380.395	-1.57172	0.0120142	0.0265338	134.875	8042.53	-5.89827	7.09e-18	9.78e-17	368.393	6611.88	-4.16578	8.07e-10	4.56e-09	Chr00	499464952	499465749	-	798
Capana03g001381	3403	2702	3495	4190	6169	6299	3811	2678	3692	3367	3330	3671	199.17	179.79	215.27	308.41	342.11	320.41	259.59	174.19	231.7	185.89	197.38	213.2	5337.28	3228.15	0.725395	7.3e-08	5.22e-07	3221.59	3597.66	-0.159277	0.447588	0.547509	3389.66	5502.37	-0.699048	4.53e-08	1.97e-07	3481.37	3072.76	0.180055	0.410704	0.486572	Chr03	25017711	25021566	-	906
Capana00g004673	3868	3564	3389	3602	6101	5321	3315	4705	3571	3435	3587	2237	369.57	387.13	340.75	432.81	552.32	441.84	368.61	499.58	365.83	309.59	347.07	212.08	4802.18	3648.9	0.396362	0.0110223	0.0287263	2874.46	4090.6	-0.509026	0.0549089	0.0973342	3022.02	4952.14	-0.712585	0.00379358	0.00791935	3953.89	3476.51	0.185656	0.350659	0.426444	Chr00	665557959	665559450	+	555
Capana12g001722	4565	4041	5116	2675	2650	2862	3515	5078	4297	3816	4071	4005	254.54	256.16	300.2	187.58	140.01	138.69	228.09	314.67	256.9	200.71	229.88	221.59	2694.75	4622.51	-0.778998	0.000126626	0.000528887	3697.49	4541.64	-0.29671	0.124225	0.192829	3889.57	2775.61	0.487273	0.0115886	0.0218532	4390.16	4401.78	-0.00379549	0.984598	0.988355	Chr12	151973058	151976465	-	951
Capana03g004521	2476	1786	2176	1593	2870	1768	2758	2037	3009	8465	11157	6571	67.43	55.3	62.37	54.56	74.06	41.85	87.42	61.65	87.87	217.47	307.72	177.58	2011.63	2161.36	-0.103663	0.692877	0.78704	8157.47	2752.64	1.5673	2.17e-08	1.37e-07	8573.79	2074.71	2.04704	4.28e-11	2.65e-10	2663.64	2056.75	0.372935	0.0894679	0.133576	Chr03	256122789	256124735	+	1947
Capana09g000278	5600	3656	5854	6105	4864	8151	1213	2452	1520	2442	2691	2101	271.94	201.83	299.15	372.83	223.8	344	68.55	132.32	79.14	111.86	132.33	101.24	6246.99	5064.93	0.302517	0.299751	0.428506	2248.77	1827.11	0.299545	0.324002	0.423001	2364.78	6432.63	-1.44363	2.57e-08	1.15e-07	1765.07	4816.82	-1.44835	1.19e-05	3.81e-05	Chr09	9437722	9444018	+	1092
Capana04g001045	6746	10470	7035	2810	6170	8686	1654	727	1102	349	303	485	199.07	351.24	218.46	104.28	172.51	222.76	56.8	23.84	34.87	9.71	9.05	14.2	5441.03	8258.24	-0.601809	0.101422	0.183373	353.195	1238.29	-1.80974	1.06e-06	5.23e-06	371.847	5613.66	-3.91636	7.46e-30	2.93e-28	1198.86	7887.89	-2.71804	2.22e-11	1.52e-10	Chr04	27599861	27607153	+	1797
Capana11g001306	4729	4607	4376	3232	4711	4939	2875	3436	2720	3571	2986	4340	89.5	99.12	87.15	76.92	84.47	81.23	63.32	72.26	55.19	63.75	57.23	81.5	4125.12	4628.28	-0.165807	0.123596	0.21489	3382.09	3192.32	0.0833354	0.705036	0.775862	3560.25	4252.64	-0.256448	0.185156	0.250342	3086.31	4410.56	-0.515073	0.00290946	0.00621441	Chr11	156308214	156316489	+	2802
Capana02g000489	4133	5656	5151	3355	3449	11224	1521	383	1493	2633	2626	4888	203.49	316.59	266.89	207.74	160.9	480.28	87.15	20.96	78.82	122.29	130.94	238.81	5555.5	5071.56	0.131575	0.771922	0.846078	3158.92	1200.08	1.39631	0.00674466	0.0159545	3326.36	5725.57	-0.783553	0.0998553	0.147349	1162.64	4839.14	-2.05735	9.17e-05	0.000257487	Chr02	62949958	62954251	-	1077
Capana02g002590	3196	2611	3225	3179	4327	4679	4144	5292	4906	3266	3158	4518	14.92	13.86	15.84	18.67	19.14	18.99	22.52	27.46	24.56	14.38	14.93	20.93	3914.97	3038.65	0.36549	0.00140287	0.00466679	3402.01	5054.73	-0.571275	0.0100735	0.022709	3580.92	4035.41	-0.172424	0.404259	0.482229	4887.11	2892.84	0.756466	6.1e-07	2.36e-06	Chr02	147759115	147787677	-	11358
Capana09g002017	4038	3482	3799	2821	4635	4628	4189	3504	4555	4479	3677	2663	463.47	454.36	458.87	407.2	504.07	461.65	559.55	446.95	560.57	484.94	427.4	303.29	3846.86	3811.89	0.0134974	0.916189	0.947551	3348.24	4320.63	-0.367814	0.127757	0.197535	3521.5	3966.77	-0.171852	0.460392	0.537905	4180.12	3630.25	0.203461	0.198874	0.264968	Chr09	222940228	222943125	+	462
Capana01g000988	2964	1981	2990	3370	4060	4533	4185	5183	4402	4532	3881	4312	86.45	65.69	91.78	123.62	112.21	114.91	142.06	168.01	137.67	124.69	114.64	124.8	3871.88	2660.74	0.540991	0.00548786	0.0156532	3946.48	4860.77	-0.300596	0.0608469	0.106117	4152.76	3989.93	0.0579571	0.640029	0.705792	4699.41	2530.75	0.892807	1.69e-05	5.3e-05	Chr01	25713729	25720853	+	1818
Capana12g002172	1756	163	2380	3124	1239	874	2902	3854	3148	10015	9138	7770	139.19	14.69	198.52	311.41	93.05	60.21	267.7	339.49	267.54	748.81	733.51	611.12	1896.95	1420.49	0.41709	0.642117	0.745925	8349.34	3494.79	1.25646	6.36e-11	5.65e-10	8782.3	1948.99	2.17226	0.000121397	0.000329616	3378.42	1344.94	1.32874	0.0756824	0.115505	Chr12	202672223	202674447	+	669
Capana06g001870	4027	2733	3074	6635	4536	6156	919	1210	858	5471	5758	4854	547.54	422.46	439.85	1134.54	584.37	727.44	145.42	182.83	125.09	701.7	792.84	654.89	5806.53	3297.79	0.815982	0.0092059	0.0246072	4997.46	1056.02	2.24263	1.38e-25	8.5e-24	5255.99	5976.13	-0.185074	0.525089	0.599771	1020.76	3137.71	-1.62018	1.68e-12	1.32e-11	Chr06	59989185	59991747	+	390
Capana08g000784	4026	3290	3972	2861	3640	4255	3138	3950	3625	3899	4811	4755	32.42	30.12	33.66	28.97	27.77	29.78	29.41	35.35	31.3	29.62	39.23	38	3459.14	3797.71	-0.134828	0.247676	0.371219	4194.37	3776.93	0.151184	0.432463	0.533099	4411.9	3565.1	0.307413	0.0723518	0.111339	3651.71	3615.58	0.0143276	0.921158	0.93907	Chr08	112318956	112358959	+	6585
Capana08g000430	3451	2407	3465	3335	3137	4636	3097	4406	3750	5216	5019	4269	131.75	104.47	139.21	160.12	113.47	153.82	137.6	186.93	153.5	187.84	194.04	161.72	3608.43	3128.29	0.205812	0.375493	0.506757	4501.35	3965.3	0.182912	0.350625	0.451005	4734.58	3716.79	0.349334	0.0889336	0.133163	3833.11	2976.02	0.365079	0.0886159	0.132533	Chr08	61521223	61535903	+	1389
Capana06g001614	3326	3102	2949	2836	3874	4326	4242	3753	4783	4765	4205	4022	160.63	170.31	149.88	172.25	177.27	181.57	238.42	201.43	247.68	217.07	205.66	192.74	3539.26	3162.65	0.162478	0.11929	0.208923	4028.76	4505.27	-0.161271	0.312397	0.410947	4238.42	3648.2	0.216257	0.0635293	0.0992286	4358.46	3013.38	0.532488	0.000693529	0.00167859	Chr06	41142381	41147177	-	1098
Capana05g002401	4278	4497	7583	1447	2220	1872	777	1233	1018	6239	4911	10080	355.01	424.26	662.22	151.01	174.56	135.01	75.04	113.71	90.58	488.38	412.71	830.03	1785.23	5521.81	-1.62905	2.56e-08	1.96e-07	6594.18	1066.05	2.62888	8e-16	1.42e-14	6945.16	1840.57	1.91587	9.17e-10	4.89e-09	1030.37	5258.51	-2.35143	2.36e-13	2.09e-12	Chr05	214455819	214460536	-	639
Capana08g000972	3560	2588	3171	2192	3324	3407	4174	5305	4823	4021	4434	5087	59.99	49.58	56.23	46.45	53.07	49.89	81.85	99.34	87.14	63.91	75.66	85.05	2852.59	3128.99	-0.133336	0.357863	0.489045	4214.16	5042.28	-0.258871	0.172768	0.253408	4434.02	2941.02	0.592106	0.000585769	0.00141883	4875.02	2977.62	0.711162	1.3e-05	4.13e-05	Chr08	122955098	122964620	+	3147
Capana01g002624	2477	1699	3418	5295	5931	7721	3201	3154	3905	3173	3325	2763	94.36	73.58	137.02	253.67	214.08	255.62	141.91	133.52	159.5	114.02	128.27	104.44	6116.25	2547.88	1.26328	9.97e-06	5.08e-05	2877.38	3613.53	-0.328712	0.0510303	0.0916008	3026.18	6302.04	-1.05828	1.09e-10	6.44e-10	3495.35	2422.89	0.528661	0.0628383	0.0981814	Chr01	169110997	169125400	+	1392
Capana03g001182	1991	1170	1877	549	894	788	5661	7321	7384	6169	5387	6839	43.34	28.95	43	15.03	18.44	14.91	143.41	177.11	172.35	126.67	118.75	147.72	714.677	1685.84	-1.23805	2.95e-07	1.93e-06	5709.35	7168.32	-0.328331	0.0697294	0.118897	6008.82	736.932	3.02707	7.89e-64	1.73e-61	6930.99	1602.69	2.11239	3.01e-19	5.41e-18	Chr03	20022502	20026811	+	2436
Capana07g002511	2149	1358	2474	4073	4028	5000	3211	3804	4222	5555	5941	4199	126.62	90.96	153.4	301.8	224.87	256.03	220.18	249.08	266.72	308.74	354.48	245.49	4280.85	2004.06	1.09477	5.03e-05	0.000226021	4875.7	3954.18	0.30219	0.145767	0.220608	5126.68	4409.54	0.217558	0.322068	0.398905	3823.88	1905.46	1.0048	7.17e-05	0.00020501	Chr07	222074232	222080846	+	900
Capana03g003735	4090	3122	4055	2679	4199	4879	4927	4021	4115	2833	2808	4264	43.81	38.02	45.71	36.09	42.62	45.42	61.43	47.87	47.27	28.63	30.46	45.33	3727.71	3786.21	-0.022236	0.893726	0.93204	3081.15	4625.98	-0.586281	0.0215283	0.0439733	3243.45	3843.6	-0.245086	0.321725	0.398606	4475.02	3603.45	0.312413	0.100753	0.147943	Chr03	236034133	236040315	-	4950
Capana03g002560	3194	30911	3810	1300	5952	413	43	60	76	12	24	164	238.21	2620.92	299.03	121.93	420.6	26.77	3.73	4.97	6.08	0.84	1.81	12.14	2440.34	13323.7	-2.44883	0.0788208	0.149901	62.6927	62.7385	-0.0017029	0.998449	0.999014	66.1399	2522.88	-5.25359	0.000151641	0.000405908	60.6692	12833.1	-7.72436	NA	1	Chr03	84642333	84643043	-	711
Capana11g000872	3441	3524	3029	4479	5812	7766	2174	2838	2754	2930	4160	3038	263.3	306.56	243.91	431.01	421.38	516.45	193.6	241.33	225.95	211.49	322.36	230.67	5758.92	3376.83	0.770277	4.98e-06	2.68e-05	3158.49	2734.59	0.20783	0.374021	0.475235	3320.47	5935.8	-0.838155	0.000229338	0.000595205	2643.95	3219.05	-0.283815	0.115783	0.166804	Chr11	54775775	54777299	+	693
Capana06g000578	4990	4395	2966	2682	4374	4968	2787	3313	3250	3777	3894	4545	233.34	233.64	145.96	157.72	193.8	201.9	151.67	172.17	162.95	166.6	184.4	210.89	3806.56	4162.71	-0.128895	0.611099	0.721389	3798.53	3295.8	0.204761	0.224034	0.31351	3996.94	3925.21	0.0258377	0.887988	0.913014	3186.88	3966.94	-0.315861	0.204501	0.271431	Chr06	8775794	8779087	+	1134
Capana03g004607	4267	3355	2744	3191	3099	4446	2974	1969	3446	5489	5117	5792	200.06	178.83	135.39	188.15	137.67	181.16	162.27	102.59	173.24	242.76	242.96	269.46	3484.82	3485.61	-0.000467809	0.99845	0.999132	5091.75	2955.93	0.784536	0.00148976	0.00415127	5357.78	3589.68	0.577946	0.00221233	0.00482843	2860.9	3319.4	-0.214462	0.462758	0.537758	Chr03	260288130	260291103	+	1131
Capana08g001717	2596	2910	2749	2792	4074	4387	5961	4891	5925	3235	2760	3603	49.88	63.56	55.58	67.46	74.16	73.25	133.28	104.43	122.06	58.63	53.7	68.69	3598.55	2793.02	0.365883	0.010287	0.0270769	2978.4	5926.26	-0.992568	1.38e-07	7.73e-07	3134.78	3709.82	-0.243117	0.13135	0.18637	5733.39	2663.02	1.10642	4.06e-09	2.1e-08	Chr08	135180852	135186827	-	2760
Capana03g002267	5975	8097	5730	3992	3688	7697	1080	2094	1490	2004	1971	2052	457.2	704.37	461.41	384.15	267.39	511.86	96.17	178.07	122.25	144.65	152.73	155.8	4900.57	6726.73	-0.456907	0.161641	0.266256	1872.25	1641.5	0.189696	0.48296	0.58123	1969.77	5048.46	-1.35787	7.85e-07	2.91e-06	1586.04	6421.25	-2.01735	7.98e-10	4.52e-09	Chr03	56320471	56324978	-	693
Capana12g000556	4240	3622	3478	3835	4496	6316	1229	3668	1738	4759	4568	3918	502.99	488.48	434.2	572.14	505.36	651.18	169.67	483.57	221.07	532.54	548.78	461.2	4692.88	3818.72	0.297407	0.074424	0.142934	4110.58	2336.5	0.814981	0.0402578	0.0751044	4323.62	4836.04	-0.161627	0.349349	0.426926	2255.73	3637.2	-0.689213	0.101659	0.149058	Chr12	12288695	12290861	-	447
Capana10g000130	4089	2611	3781	1742	2993	3315	4904	3361	5384	4616	3820	5224	169.27	122.88	164.71	90.69	117.39	119.26	236.25	154.62	238.97	180.25	160.14	214.58	2542.9	3511.67	-0.465441	0.0342629	0.0753291	4238	4813.63	-0.18374	0.456974	0.556682	4460.88	2622.44	0.766067	0.000201476	0.000528096	4658.52	3339.7	0.480092	0.0705762	0.108675	Chr10	2213910	2221005	-	1281
Capana09g000996	1856	2121	1954	435	745	628	6861	10480	7360	3775	4659	4955	153.3	199.17	169.84	45.19	58.3	45.08	659.51	961.98	651.82	294.12	389.7	406.11	578.324	2007.48	-1.79473	7.07e-21	3.34e-19	4171.44	8718.1	-1.06349	2.19e-05	8.68e-05	4388.28	596.397	2.87881	1.58e-40	1.16e-38	8425.52	1914.25	2.13809	1.76e-18	2.9e-17	Chr09	80817469	80819472	+	642
Capana02g003190	2579	2848	2575	3318	2681	5367	6546	4398	6022	2959	3135	3390	68.04	85.42	71.49	110.08	67.02	123.06	200.98	128.94	170.34	73.64	83.76	88.74	3668.86	2707.02	0.438614	0.126474	0.21892	2949.35	6000.06	-1.02459	5.06e-06	2.23e-05	3103.01	3778.42	-0.284093	0.304559	0.381213	5806.35	2581.06	1.16972	9.75e-07	3.66e-06	Chr02	156933071	156935829	-	2010
Capana04g000783	4478	8196	1793	2474	3624	2481	2222	4764	2920	4741	3705	4338	175.5	365.19	73.95	121.94	134.58	84.51	101.35	207.5	122.71	175.27	147.05	168.7	2799.08	4959.63	-0.825294	0.133123	0.228107	3960.61	3489.08	0.182874	0.551773	0.644064	4168.15	2885.44	0.530816	0.0222163	0.0392184	3370.39	4748.62	-0.494563	0.395699	0.471756	Chr04	14546487	14549308	-	1353
Capana02g002650	657	2504	866	2057	1015	1333	2538	19362	7125	2801	3380	2096	29.25	126.75	40.58	115.18	42.82	51.58	131.51	958.02	340.14	117.64	152.4	92.6	1521.16	1394.2	0.125582	0.843616	0.898438	2574.87	10187.2	-1.98419	0.000944945	0.00274715	2706.68	1564.32	0.791521	0.0616453	0.0966635	9825.65	1337.46	2.87714	0.000217316	0.000573212	Chr02	148595178	148598562	-	1191
Capana01g000075	2825	2123	3033	2246	2522	2855	4066	4611	4253	5367	4487	7325	69.55	59.42	78.58	69.54	58.83	61.08	116.49	126.15	112.26	124.63	111.86	178.93	2478.6	2681.26	-0.113766	0.537249	0.658213	5334.4	4564.42	0.224896	0.338408	0.438342	5616.35	2553.77	1.13716	2.35e-06	8.15e-06	4413.59	2551.42	0.79055	4.77e-06	1.62e-05	Chr01	1103150	1111091	-	2154
Capana04g000129	4856	10462	3817	4019	4042	10384	758	294	663	2245	2227	1857	504.9	1236.67	417.65	525.52	398.2	938.34	91.72	33.97	73.91	220.19	234.49	191.59	5770.71	6568.55	-0.186773	0.71719	0.805578	1964.94	607.091	1.69459	3.75e-06	1.69e-05	2066.65	5946.47	-1.52482	1.1e-05	3.49e-05	587.901	6288.85	-3.41918	2.36e-10	1.43e-09	Chr04	1485387	1485896	+	510
Capana01g000612	3704	2959	3590	2826	3908	4126	3760	4322	3742	4148	3681	4852	30.24	27.46	30.84	29.02	30.23	29.28	35.73	39.21	32.76	31.95	30.43	39.31	3489.39	3448.16	0.0170653	0.879402	0.923243	3937.26	4176.82	-0.0851992	0.644747	0.724821	4143.97	3596.85	0.204245	0.211598	0.280515	4038.55	3282.52	0.29895	0.0392216	0.0647677	Chr01	11640445	11654303	+	6495
Capana12g000526	11680	7881	25706	9	3	1	1	3	0	33	44	252	1404.44	1077.34	3252.81	1.36	0.34	0.1	0.14	0.4	0	3.74	5.36	30.07	4.86838	15188.9	-11.7003	4.15e-54	2.41e-51	102.956	1.42812	6.18089	9.69e-08	5.55e-07	108.592	4.99861	4.49094	2.51e-05	7.53e-05	1.37696	14435.8	-13.3658	2.34e-50	3.55e-48	Chr12	11206660	11207575	+	441
Capana06g002561	3425	1538	2165	3048	3494	3505	3516	3369	4149	6477	6316	4592	241.19	123.13	160.44	269.94	233.14	214.52	288.15	263.66	313.28	430.26	450.43	320.88	3281.71	2373.44	0.46724	0.127518	0.220377	5394	3887.96	0.472328	0.0197699	0.0409151	5672.29	3381.26	0.746609	0.000300985	0.000765336	3760.89	2254.34	0.738236	0.0131873	0.0244133	Chr06	176301253	176303953	+	753
Capana12g000806	3828	3279	3578	4083	8698	10096	2126	1985	1716	2069	2233	1894	82.42	80.26	81.07	110.55	177.43	188.91	53.27	47.49	39.61	42.02	48.69	40.46	7118.39	3597.96	0.98453	6.58e-05	0.00028926	1925.97	2064.27	-0.0999694	0.60719	0.69254	2025.58	7344.01	-1.8584	3.54e-13	2.81e-12	1996.4	3426.43	-0.779456	6.29e-06	2.1e-05	Chr12	26086209	26103458	-	2463
Capana00g001018	3438	3082	3962	4173	4365	5893	3398	2849	3430	3889	3519	3493	87.94	89.63	106.65	134.24	105.8	131.01	101.16	80.99	94.08	93.84	91.16	88.66	4673.36	3531.72	0.403966	0.0276821	0.0630114	3381.97	3417.5	-0.0150429	0.923246	0.94534	3558.08	4814.65	-0.436187	0.00664722	0.0131757	3306.2	3363.14	-0.0246672	0.888982	0.913253	Chr00	324432228	324436939	+	2073
Capana08g000324	3151	2537	2803	3393	4193	6143	4396	4178	4633	3173	3252	3563	125.73	115.08	117.7	170.26	158.52	213.02	204.13	185.26	198.21	119.42	131.4	141.07	4372.21	2856.09	0.61441	0.00053748	0.00197171	3104.88	4661.38	-0.586248	6.15e-05	0.000225657	3266.77	4506.16	-0.464185	0.0127666	0.0238487	4508.75	2719.26	0.729403	7.89e-10	4.47e-09	Chr08	41655944	41658145	+	1329
Capana09g000325	3622	5803	3564	2642	3449	4319	3024	3353	3865	3707	3886	3997	413.04	752.33	427.71	378.9	372.67	428.05	401.33	424.93	472.59	398.77	448.77	452.29	3329.88	4427.05	-0.41078	0.153841	0.256072	3603.24	3605.21	-0.00088075	0.99541	0.99674	3790.71	3432.13	0.143162	0.308554	0.385385	3486.73	4229.73	-0.278601	0.354499	0.430049	Chr09	10221918	10222382	-	465
Capana03g001569	464	449	408	1123	1201	970	6531	8248	8222	6528	5716	5368	21.3	23.44	19.71	64.84	52.24	38.7	348.95	420.83	404.74	282.71	265.76	244.55	1093.11	445.861	1.29291	3.38e-07	2.19e-06	5460.46	8099.54	-0.568824	0.000386181	0.00121937	5744.51	1126	2.35201	5.58e-23	1.29e-21	7831.49	424.902	4.20453	3.88e-145	1.63e-141	Chr03	29530055	29542893	-	1155
Capana01g004099	3100	1865	2684	2771	1975	3009	2578	3967	3865	6481	7393	5538	229.27	156.81	208.89	257.73	138.4	193.41	221.89	326.05	306.49	452.14	553.71	406.41	2571.95	2560.19	0.00627185	0.98397	0.990186	6036.68	3658.12	0.722597	0.0021313	0.00572823	6347.56	2647.54	1.26186	9.96e-06	3.17e-05	3536.33	2434.31	0.538677	0.0343483	0.0576377	Chr01	283371989	283378954	-	717
Capana08g002729	1644	2192	2030	2177	2059	3092	3527	2917	4501	7406	6148	7500	100.9	152.95	131.11	168.03	119.74	164.93	251.92	198.96	296.2	428.76	382.12	456.75	2377.29	1990.36	0.256238	0.305188	0.433993	6529.22	3851.36	0.761515	0.000304684	0.000980806	6871.5	2448.73	1.4888	5.99e-13	4.64e-12	3726.55	1898.92	0.972809	0.000193808	0.000515824	Chr08	151484880	151492967	-	864
Capana08g002753	3427	2494	3239	2443	3597	4125	5358	4868	5948	3204	2899	3518	125.67	103.98	125	112.67	124.98	131.47	228.67	198.39	233.88	110.83	107.66	128.01	3238.64	3075.69	0.0746155	0.633631	0.739589	2987	5704.07	-0.933305	9.11e-09	6.05e-08	3143.42	3338.89	-0.0873063	0.56703	0.639094	5517.9	2926.73	0.914725	2.3e-08	1.07e-07	Chr08	151789354	151793332	-	1446
Capana02g001265	3863	2557	3390	2778	4068	4020	4023	4856	4999	3556	3397	3500	299.48	225.36	276.57	270.84	298.82	270.85	362.96	418.37	415.54	260.05	266.7	269.24	3488.24	3288.63	0.084933	0.623715	0.731536	3245.78	4887.6	-0.59061	2.47e-05	9.72e-05	3414.86	3596.07	-0.0747111	0.504982	0.580757	4726.17	3128.23	0.595234	0.000970037	0.00227839	Chr02	117890596	117901108	+	684
Capana02g002192	3819	21211	9006	445	6594	3269	182	216	225	2	0	2	205.8	1299.5	510.74	30.16	336.69	153.1	11.41	12.94	13	0.1	0	0.11	3083.41	11811.4	-1.93749	0.0239466	0.0557812	1.22369	219.422	-7.46705	7.66e-22	3.05e-20	1.29135	3189.89	-11.2627	1.38e-17	1.84e-16	212.18	11334.3	-5.7392	2.66e-21	6.02e-20	Chr02	141615498	141616909	-	984
Capana06g002272	4407	4165	3498	3016	4423	4220	2763	3313	3151	3675	3629	4640	120.96	129.96	101.04	104.1	115.02	100.66	88.26	101.05	92.73	95.15	100.87	126.37	3748.6	4072.55	-0.119551	0.439921	0.569756	3713.05	3253.47	0.190592	0.305699	0.403918	3907.62	3864.47	0.0159812	0.928745	0.944945	3145.85	3881.16	-0.302979	0.0734549	0.11259	Chr06	127577694	127579625	-	1932
Capana08g002141	5474	7418	4265	2425	3240	6568	2214	1406	2670	2601	2714	3896	269.52	415.22	220.99	150.15	151.15	281.05	126.86	76.93	140.95	120.8	135.32	190.34	3807.91	5831.94	-0.614832	0.100574	0.182085	2866.46	2214.8	0.372057	0.226625	0.316369	3017.13	3925.53	-0.379881	0.262956	0.33699	2143.77	5569.04	-1.37724	0.000124053	0.000341683	Chr08	141808029	141810346	+	1077
Capana01g002641	3176	3476	2016	3059	2387	3699	4904	5623	5362	4003	4334	2755	220.15	273.92	147.06	266.66	156.77	222.84	395.6	433.16	398.52	261.74	304.23	189.49	3007.17	2934.49	0.0351669	0.914946	0.946623	3445.47	5605.6	-0.702176	0.00203004	0.0054836	3622.31	3096.23	0.226586	0.436624	0.514675	5420.43	2799.65	0.953227	0.0005358	0.00132457	Chr01	169735432	169742723	+	765
Capana05g001236	2857	2520	2781	2531	3173	3958	4444	4070	5277	4659	4471	4029	209.54	210.12	214.65	233.45	220.5	252.29	379.32	331.74	414.99	322.33	332.08	293.22	3100.22	2748.4	0.17382	0.133459	0.228532	4084.51	4858.76	-0.250449	0.123269	0.191611	4296.48	3195.14	0.427208	0.00144518	0.00326417	4700.33	2617.61	0.844536	1.23e-08	5.97e-08	Chr05	90147307	90150276	-	723
Capana08g001692	1632	8010	1577	2716	5158	5181	3440	8796	4803	1018	1442	975	68.68	383.24	69.84	143.75	205.68	189.5	168.48	411.39	216.73	40.41	61.46	40.72	4116.23	3908.5	0.0747697	0.91132	0.944207	1071.06	5999.23	-2.4858	5.93e-11	5.3e-10	1125.87	4245.81	-1.91525	1.37e-13	1.14e-12	5793.51	3756.27	0.62518	0.385075	0.460842	Chr08	134837743	134842390	-	1260
Capana02g001016	1975	1894	1947	2024	1937	1982	3403	2596	3939	7510	6519	9019	94.1	102.59	97.62	121.27	87.44	82.07	188.69	137.45	201.22	337.51	314.53	426.38	1967.06	1962.34	0.00278805	0.989656	0.993237	7155.37	3502.15	1.03077	9.25e-06	3.92e-05	7531.64	2025.86	1.89495	3.92e-15	3.89e-14	3388.87	1869.71	0.858041	4.11e-05	0.000121941	Chr02	106986070	106988877	-	1113
Capana12g002504	4053	2016	3317	2598	3371	3772	2894	3133	3308	5031	5097	6118	133.41	75.44	114.9	107.54	105.13	107.9	110.86	114.6	116.75	156.21	169.9	199.82	3135.19	3132.14	0.00129333	0.996063	0.997578	5050.98	3291.17	0.617924	0.000167124	0.000565635	5315.09	3231.33	0.717964	3.99e-06	1.34e-05	3182.88	2975.87	0.0969119	0.709318	0.765009	Chr12	219843736	219851242	+	1611
Capana06g000718	2111	2272	2227	2469	3746	3340	6147	6015	7756	3201	2993	2363	134.22	164.23	149.01	197.42	225.67	184.56	454.85	425.02	528.76	191.98	192.72	149.08	3074.33	2234.75	0.460266	0.00246746	0.0077325	2654	7011.43	-1.40155	3.68e-13	4.48e-12	2791.31	3169.56	-0.183322	0.315023	0.392022	6782.37	2130.3	1.67089	5.3e-22	1.29e-20	Chr06	11407050	11414356	-	834
Capana00g002636	1831	990	3000	2508	2878	4621	3288	4243	4484	4138	4760	7875	81.11	49.86	139.86	139.73	120.8	177.91	169.52	208.89	212.99	172.92	213.55	346.17	3187.63	1947.63	0.710746	0.0877268	0.163091	5227.74	4226.31	0.306756	0.309102	0.407404	5503.59	3284.89	0.744457	0.02118	0.0375846	4086.55	1850.22	1.14312	0.00437832	0.00899319	Chr00	487364789	487370168	+	1197
Capana12g000531	4444	3562	5938	4606	6044	11899	275	991	296	1651	1820	3066	134.28	122.36	188.81	175.02	173.03	312.46	9.67	33.28	9.59	47.06	55.69	91.92	7038.2	4689.09	0.585964	0.0806482	0.152642	2036.61	551.551	1.88459	0.00034303	0.0010932	2144.16	7255.32	-1.75872	1.89e-06	6.65e-06	532.168	4462.11	-3.06775	1.3e-08	6.27e-08	Chr12	11865362	11869602	-	1755
Capana04g000274	3784	3731	3637	3309	3921	4572	2745	3588	3012	4147	3862	4232	54.87	61.5	55.5	60.34	53.87	57.62	46.32	57.82	46.83	56.72	56.71	60.89	3815.96	3764.82	0.0192815	0.873031	0.918556	3800.48	3297.01	0.205018	0.22456	0.313992	3998.86	3932.22	0.0244353	0.843587	0.87844	3187.35	3587.74	-0.170655	0.305888	0.380258	Chr04	4241574	4248051	+	3657
Capana03g004052	2941	2262	3211	3233	3457	4883	3669	4338	4009	4768	3994	3762	48.72	42.6	55.98	67.35	54.26	70.3	70.73	79.86	71.21	74.51	67	61.84	3732.21	2827.79	0.400238	0.0475149	0.0990617	3880.57	4239.33	-0.127538	0.421549	0.521919	4082.58	3845.3	0.0864711	0.631959	0.698877	4099.07	2691.09	0.607031	0.000467691	0.00116826	Chr03	244838381	244858265	+	3201
Capana03g000643	3048	2329	3162	3785	3734	4925	2228	3549	2702	5455	6134	3469	70.15	60.94	76.58	109.55	81.43	98.51	59.68	90.77	66.68	118.43	142.97	79.22	4053.39	2869.51	0.498079	0.0127411	0.0324859	4678.75	2988.14	0.646861	0.0288198	0.0564586	4918.02	4175.34	0.236274	0.389595	0.467952	2887.92	2730.88	0.0806485	0.731425	0.783607	Chr03	9159779	9164379	-	2304
Capana03g004088	5139	21656	5267	1526	3781	2397	159	666	240	1683	1132	767	200.96	962.78	216.75	75.05	140.1	81.47	7.24	28.94	10.06	62.08	44.83	29.76	2434.69	11137.1	-2.19351	0.00059009	0.00214796	1104.92	375.069	1.5587	0.00340807	0.00870574	1162.23	2512.78	-1.11244	0.00272438	0.00584059	361.899	10694.7	-4.88511	6.1e-11	3.96e-10	Chr03	245636559	245637914	+	1356
Capana00g002793	3093	8076	2933	5210	4591	20299	31	7	19	9	9	100	205.53	610.1	205.1	435.39	289.06	1172.3	2.4	0.52	1.35	0.56	0.61	6.59	9200.29	4855.85	0.922	0.151788	0.253336	36.9253	20.3072	0.863196	0.413324	0.51394	38.9718	9481.18	-7.92682	5.45e-10	2.98e-09	19.6743	4652.34	-7.88822	1.27e-34	8.06e-33	Chr00	499377835	499378632	-	798
Capana06g002109	4452	1761	3562	3170	3413	4215	2902	3860	3839	4133	4078	4972	327.89	147.45	276.07	293.61	238.17	269.79	248.73	315.93	303.16	287.13	304.15	363.36	3506.09	3251.43	0.10866	0.750206	0.830666	4097.52	3730.71	0.135246	0.479839	0.578335	4311.93	3612.2	0.255623	0.153428	0.212875	3607.05	3086.54	0.224753	0.50855	0.582153	Chr06	90632979	90633698	-	720
Capana09g001774	2332	1542	829	456	849	523	2618	1478	3656	12226	10063	7711	148.27	111.46	55.47	36.46	51.15	28.9	193.72	104.44	249.24	733.27	647.95	486.49	588.837	1575.72	-1.42011	0.00077378	0.0027451	9286.42	2722.49	1.77017	3.96e-07	2.08e-06	9767.57	607.346	4.00742	1.63e-44	1.54e-42	2635.76	1499.89	0.813343	0.0837159	0.126158	Chr09	203246922	203250696	+	834
Capana08g002642	3663	3342	4000	2751	6161	5040	3876	1552	3814	2990	3880	3206	112.02	116.19	128.73	105.8	178.52	133.95	137.94	52.74	125.06	86.25	120.16	97.29	4393.13	3709.29	0.2443	0.302366	0.431076	3139.42	3264.91	-0.0565555	0.879865	0.913265	3301.24	4532.95	-0.457631	0.0788576	0.120081	3161.71	3532.81	-0.160124	0.679676	0.739224	Chr08	150101980	150103713	-	1734
Capana01g000595	607	570	726	677	874	850	4705	9110	8362	6803	6051	4915	13.56	14.48	17.07	19.03	18.51	16.51	122.36	226.23	200.35	143.4	136.93	108.98	778.424	641.66	0.277965	0.100723	0.18231	5507.67	7779.77	-0.498299	0.078874	0.131929	5793.06	802.255	2.85286	8.49e-58	1.45e-55	7518.8	611.135	3.62099	2.1e-35	1.4e-33	Chr01	11391376	11396887	+	2373
Capana09g000924	2134	1491	2251	2215	3479	4049	6398	4347	7572	3219	3659	3435	126.15	100.21	140.04	164.67	194.87	208.03	440.17	285.58	479.96	179.5	219.05	201.5	3088.47	1971.76	0.647533	0.00164585	0.00539094	3208.77	6452.03	-1.00776	5.46e-05	0.00020229	3375.1	3184.5	0.083475	0.622053	0.689754	6244.46	1875.7	1.73508	5.01e-10	2.92e-09	Chr09	70603315	70609023	+	897
Capana05g000453	3337	1844	2612	1544	2263	2501	4394	4113	4542	4927	4477	7676	51.07	32.08	42.07	29.72	32.81	33.26	78.26	69.95	74.53	71.13	69.38	116.56	2014.04	2604.49	-0.370892	0.106664	0.191058	5310.04	4606.88	0.20493	0.432011	0.532661	5590.95	2076.35	1.42892	5.77e-08	2.47e-07	4456.09	2475.69	0.847787	0.000195124	0.000518997	Chr05	10254781	10265017	-	3465
Capana08g000179	2900	1999	3409	2372	3710	4332	5034	4138	4977	3519	3136	4702	88.53	69.38	109.52	91.07	107.31	114.94	178.85	140.39	162.91	101.34	96.95	142.43	3301.57	2787.4	0.244331	0.3032	0.431872	3528.12	4998.35	-0.502547	0.027366	0.0539651	3714.05	3404.2	0.125485	0.580227	0.651629	4835.65	2651.16	0.867002	0.00031944	0.000820663	Chr08	9240396	9248726	+	1737
Capana03g002133	2860	1904	3137	2628	3211	3647	2901	4156	3949	5668	5582	4558	238.46	180.48	275.25	275.56	253.67	264.27	281.49	385.08	353.03	445.78	471.31	377.09	3064.29	2649.34	0.209751	0.331365	0.461474	4907.05	3872.17	0.341674	0.0918337	0.149591	5160.93	3157.84	0.70884	2.34e-06	8.13e-06	3743.41	2519.65	0.571079	0.0198486	0.0352883	Chr03	48360259	48360894	-	636
Capana07g001167	2242	1471	2122	3038	3862	4236	4702	4587	4928	3877	3532	5593	54.74	40.83	54.52	93.28	89.34	89.88	133.6	124.45	129	89.29	87.33	135.49	3593.14	1955.91	0.877165	1.88e-06	1.09e-05	4041.1	5018.31	-0.31246	0.180212	0.262301	4254.37	3703.13	0.200218	0.390369	0.468747	4853.76	1860.31	1.38335	4.49e-14	4.37e-13	Chr07	160786609	160796169	-	2172
Capana00g004121	4416	3106	4753	2466	3436	3721	2409	3356	3022	4456	4645	4386	195.63	156.43	221.58	137.39	144.22	143.26	124.2	165.22	143.54	186.21	208.39	192.8	3086.44	4119.48	-0.416539	0.0266153	0.0609248	4191.63	3094.79	0.437614	0.0148598	0.0319684	4409.19	3181.56	0.470598	3.33e-05	9.83e-05	2991.83	3918.83	-0.389418	0.0768225	0.117045	Chr00	614943963	614951373	+	1197
Capana07g000200	2725	2800	3571	4564	5163	5509	4565	3356	4818	2098	3057	1940	299.17	349.48	412.58	630.15	537.08	525.64	583.26	409.46	567.16	217.27	339.88	211.34	4966.22	3071.29	0.69317	0.000331932	0.00127945	2212.87	4495.64	-1.02266	0.000204804	0.000681108	2325.83	5116.83	-1.13746	5.39e-06	1.78e-05	4350.23	2926.03	0.572169	0.0160751	0.0291944	Chr07	9308800	9315642	-	483
Capana00g003338	2415	2110	2355	1936	2952	3184	5159	5364	5725	4162	4180	4592	58.16	57.77	59.68	58.63	67.36	66.64	144.58	143.55	147.82	94.54	101.94	109.73	2573.3	2317.44	0.151599	0.17909	0.288425	4019.66	5730.7	-0.511673	0.000158985	0.000541127	4229.31	2653.12	0.672336	1.81e-06	6.37e-06	5542.41	2207.06	1.32838	5.13e-43	5.38e-41	Chr00	543324803	543334543	-	2202
Capana00g002830	3723	4148	4015	3601	3104	5869	2111	2877	2392	3901	3520	4856	138.25	175.11	156.9	168.17	109.21	189.41	91.23	118.73	95.24	136.65	132.37	178.93	4052.7	4020.91	0.0113492	0.966194	0.979114	3813.29	2602.71	0.551007	0.0110315	0.0246027	4013.73	4174.16	-0.0565215	0.83854	0.87414	2516.02	3833.52	-0.60744	0.00192781	0.00426036	Chr00	501595008	501605674	+	1428
Capana01g002169	3290	3560	3381	2855	3651	4582	3964	2960	3357	4712	3883	3812	52.3	64.33	56.56	57.07	54.99	63.3	73.33	52.29	57.22	70.65	62.51	60.13	3551.57	3459.51	0.0380651	0.793278	0.862057	3844.01	3640.26	0.0786431	0.694999	0.767665	4044.37	3660.47	0.143826	0.326806	0.403723	3522.01	3298.04	0.0947957	0.651303	0.714367	Chr01	123287612	123298734	+	3336
Capana06g000161	4124	3135	4002	3109	3937	3808	3107	2329	3427	4038	4000	4969	165.67	143.18	169.19	157.07	149.86	132.95	145.26	103.98	147.61	153.02	162.73	198.07	3524.94	3783.94	-0.102622	0.504474	0.629743	4043.27	3125.66	0.371347	0.0946265	0.153329	4254.96	3632.69	0.228265	0.195126	0.261901	3024.55	3601.31	-0.251847	0.237615	0.30781	Chr06	2216233	2220409	+	1320
Capana08g001952	2889	2134	2743	5182	10357	10699	1916	1285	1678	1918	1776	1386	325.26	273.14	324.99	733.7	1104.82	1046.86	251.04	160.78	202.56	203.69	202.49	154.84	8236.83	2608.28	1.65907	4.71e-14	7.93e-13	1575.31	1726.77	-0.13235	0.587288	0.675285	1656.8	8496.96	-2.35863	1.07e-23	2.62e-22	1670.98	2482.12	-0.57102	0.0144643	0.0265224	Chr08	138937428	138939104	-	471
Capana08g001929	2877	2476	2921	2205	3970	4191	3377	4135	3695	4907	4512	4679	114.02	111.56	121.83	109.9	149.08	144.35	155.76	182.12	157.02	183.45	181.09	184.01	3272.01	2786.15	0.232293	0.180935	0.290764	4375.44	3953.92	0.146143	0.313421	0.411981	4603.51	3374.65	0.447593	0.010286	0.0196112	3822.86	2653.1	0.52696	0.000160084	0.000431919	Chr08	138532705	138538782	+	1338
Capana00g004783	4323	3406	3443	1255	2215	1919	3326	4126	3873	5830	5424	4747	243.35	217.97	203.96	88.85	118.14	93.88	217.89	258.12	233.77	309.57	309.21	265.16	1718.28	3756.56	-1.12813	2.32e-10	2.36e-09	4964.04	3992.21	0.314319	0.0523021	0.0934134	5221.57	1772.09	1.55869	5.73e-18	8.01e-17	3859.97	3576.66	0.109955	0.473788	0.548496	Chr00	668367814	668374097	+	942
Capana12g001013	3303	2585	2804	3690	4498	4623	3504	6447	4776	2724	2797	2130	294.86	262.35	263.42	414.27	380.46	358.68	364.04	639.6	457.15	229.39	252.86	188.68	4160	2922.26	0.509126	0.000200248	0.00080704	2375.91	5183.48	-1.12546	3.41e-05	0.000130806	2498.53	4286.85	-0.77868	9.2e-06	2.94e-05	5008.79	2782.02	0.848324	0.00120639	0.00278396	Chr12	40885348	40890485	-	594
Capana03g003631	4605	2947	4383	3839	6114	6518	2699	2098	2532	2957	2677	2492	612.01	445.26	613	641.64	769.9	752.85	417.45	309.86	360.81	370.7	360.29	328.63	5238.34	3999.08	0.389475	0.0563033	0.11396	2520.5	2591.1	-0.0397833	0.827138	0.872751	2651.53	5401.31	-1.02668	1.4e-12	1.04e-11	2506.9	3803.18	-0.601411	0.00785876	0.0152753	Chr03	232105762	232107404	-	399
Capana03g003623	3597	2899	3269	2010	3339	3477	4776	4010	4722	4018	3467	4264	232.04	212.61	221.92	163.07	204.09	194.94	358.56	287.48	326.62	244.5	226.5	272.95	2802.19	3284.64	-0.228766	0.11217	0.198857	3645.57	4771.92	-0.388396	0.0236712	0.0476898	3836.65	2889.62	0.408616	0.0151313	0.0277709	4616.43	3127.22	0.561813	0.000216798	0.000571947	Chr03	231768722	231777427	+	822
Capana00g000315	1821	37998	3990	0	0	2	0	0	0	0	1	5	69.52	1649.18	160.3	0	0	0.07	0	0	0	0	0.04	0.19	0.560085	15470.6	-14.6548	1.67e-13	2.59e-12	1.88815	0	3.27584	0.374821	1	1.99127	0.577708	1.71554	0.546195	0.61973	0	14918.5	-16.2729	2e-12	1.56e-11	Chr00	226558255	226559869	-	1389
Capana08g002219	464	422	366	1540	1583	2199	1585	2877	1983	10410	12987	7400	14.14	14.62	11.74	59.02	45.71	58.24	56.21	97.44	64.8	299.26	400.81	223.78	1723.05	422.126	2.02901	1.12e-24	9.03e-23	9583.45	2270.82	2.07731	5.98e-11	5.34e-10	10072.6	1775.1	2.50459	1.75e-20	3.2e-19	2194.17	402.211	2.44777	2.93e-18	4.7e-17	Chr08	143139765	143144584	+	1740
Capana08g002701	1832	2403	2857	2656	6411	5776	5436	8210	6780	703	397	298	154.94	231.04	254.28	282.49	513.73	424.55	535.04	771.64	614.82	56.08	34	25.01	4635.63	2403.66	0.947726	0.00240943	0.00757146	430.229	7195.37	-4.06358	1.83e-33	2.23e-31	452.661	4783.79	-3.40149	7.88e-20	1.35e-18	6954.91	2291.98	1.60152	7.85e-09	3.9e-08	Chr08	150957161	150957787	-	627
Capana03g003695	4013	3904	2991	2404	4016	3891	3618	3979	4216	3165	3187	4373	137.2	151.74	107.61	103.36	130.1	115.62	143.96	151.18	154.55	102.07	110.34	148.35	3283.33	3682.89	-0.165481	0.397256	0.529116	3335.7	4163.73	-0.319926	0.119266	0.186266	3510.84	3385.78	0.0521561	0.810124	0.850708	4026.68	3510.65	0.197918	0.298046	0.372201	Chr03	234488462	234492085	+	1551
Capana02g003444	3727	2949	3256	2070	3038	2937	3960	4934	5406	3740	3953	3774	209.14	188.13	192.27	146.08	161.52	143.23	258.6	307.68	325.26	197.96	224.63	210.14	2584.89	3339.77	-0.369696	0.00235683	0.00742665	3564.6	5029.69	-0.496804	0.00297132	0.00770582	3749.64	2664.8	0.492621	0.000132059	0.000356302	4863.67	3179.57	0.613215	0.000106257	0.00029554	Chr02	160803059	160804003	-	945
Capana06g002516	3313	2465	4612	2128	2237	1303	5490	5330	6812	3833	2909	3107	105.13	88.93	154.02	84.93	67.26	35.94	202.75	187.97	231.78	114.74	93.49	97.84	1909.83	3490.03	-0.870138	0.0275493	0.0627497	3048.91	6208.24	-1.02586	4.93e-09	3.4e-08	3208.35	1967.01	0.706272	0.0373142	0.0620831	6005.42	3319.88	0.855105	0.00149891	0.0033917	Chr06	170512846	170516465	+	1671
Capana01g003631	6849	4271	5625	2894	5204	6690	1782	1175	1446	1894	1784	3878	248.59	176.23	214.85	132.1	178.96	211.03	75.27	47.39	56.27	64.85	65.57	139.67	4625.55	5607.62	-0.277604	0.278856	0.405666	2352.19	1560.1	0.592399	0.109192	0.173117	2477.51	4770.67	-0.945414	0.0120999	0.0227174	1509.68	5332.98	-1.82084	3.62e-12	2.74e-11	Chr01	231138909	231141835	-	1461
Capana03g002307	2402	2310	1862	2664	2939	2931	5133	6708	6746	3142	3326	3258	183.01	200.08	149.29	255.25	212.16	194.08	455.13	567.97	551.09	225.81	256.62	246.31	2796.6	2218.97	0.333457	0.0985907	0.179151	3023.68	6541.57	-1.11339	3.88e-11	3.56e-10	3180.76	2881.17	0.143157	0.406954	0.484914	6324.91	2114.95	1.58051	1.21e-15	1.42e-14	Chr03	59777001	59779703	+	696
Capana05g000599	4996	9758	4423	3413	3541	9433	298	511	407	2109	2314	2213	219.13	486.57	204.15	188.26	147.16	359.57	15.21	24.91	19.14	87.26	102.78	96.31	5105.39	6566.02	-0.362925	0.452796	0.581625	2063.87	427.932	2.26965	4.88e-21	1.77e-19	2170.96	5261.28	-1.27719	0.000378175	0.000946047	413.566	6281.6	-3.92481	9.23e-21	1.95e-19	Chr05	18390817	18396058	-	1209
Capana04g000059	4646	11866	3260	2883	3733	10971	224	240	298	1361	1683	2191	181.28	526.37	133.86	141.47	138.01	372.04	10.17	10.41	12.47	50.09	66.5	84.83	5376.92	6814.66	-0.341797	0.582672	0.697334	1631.85	268.054	2.60552	2.26e-23	1.1e-21	1717.24	5543.3	-1.69078	0.000154183	0.000411966	259.268	6531.85	-4.65486	1.1e-18	1.85e-17	Chr04	628669	631282	+	1359
Capana07g002182	1946	2623	1995	4270	4528	4617	5310	8827	6563	735	692	1189	63.7	97.61	68.72	175.77	140.43	131.34	202.28	321.1	230.34	22.69	22.94	38.62	4404.82	2229.06	0.982587	6.03e-05	0.000267002	813.637	7293.64	-3.16423	1.3e-24	7.18e-23	856.674	4537.63	-2.40507	6.6e-17	8.14e-16	7048.58	2127.52	1.72828	2.01e-09	1.08e-08	Chr07	215822693	215825925	-	1620
Capana01g002674	4213	1393	4010	3182	2202	3540	1126	2534	1570	6235	5289	7969	271.78	102.16	272.23	258.15	134.59	198.47	84.54	181.67	108.6	379.41	345.53	510.11	2957.29	3194.12	-0.111301	0.808397	0.872756	6052.02	1841	1.7169	3.28e-07	1.74e-06	6371.11	3044.1	1.06576	0.000551328	0.00134285	1778.3	3030.31	-0.768999	0.105734	0.154098	Chr01	171337368	171341481	+	822
Capana02g001512	3616	3182	4899	2777	4454	4471	3323	2674	3819	3438	3087	3500	423.28	423.46	603.49	408.81	494.01	454.85	452.69	347.86	479.33	379.63	365.95	406.54	3730.37	3939.18	-0.078481	0.716074	0.804751	3111.34	3459.68	-0.153118	0.417841	0.518161	3273.97	3846.46	-0.23275	0.100478	0.148062	3347.49	3749.98	-0.16381	0.508531	0.582153	Chr02	126391643	126393723	+	453
Capana01g002584	1944	1099	1764	1950	3041	2927	5486	7542	6540	3198	3422	4242	92.12	59.21	87.97	116.21	136.54	120.55	302.55	397.19	332.3	142.95	164.22	199.47	2533.86	1607.51	0.656409	0.00544941	0.0155615	3379.7	6896.48	-1.029	1.55e-06	7.44e-06	3556.5	2612.55	0.444841	0.0202427	0.0361102	6666.92	1528.01	2.12518	1.85e-17	2.73e-16	Chr01	168012403	168013789	-	1119
Capana00g003043	3662	3128	4455	3245	3015	3912	2199	2992	2824	5112	4676	3932	126.18	122.53	161.54	140.61	98.43	117.15	88.18	114.57	104.33	166.15	163.16	134.43	3332.09	3785.53	-0.184327	0.419988	0.550849	4254.83	2821.9	0.592404	0.00197656	0.00535333	4475.4	3431.84	0.383323	0.0653326	0.101727	2728.18	3603.76	-0.401534	0.0514508	0.0824125	Chr00	519865850	519883998	+	1539
Capana03g003220	3553	2085	3410	1658	2185	2828	4761	2082	4490	4559	4119	7348	348.9	232.77	352.39	204.75	203.3	241.35	544.1	227.21	472.76	422.3	409.62	715.99	2128.8	3027.71	-0.508152	0.0328044	0.0726617	4982.8	4006.53	0.314609	0.414909	0.515356	5246.73	2194.24	1.25759	7.93e-06	2.56e-05	3879.44	2878.31	0.430577	0.26588	0.33825	Chr03	195192220	195196851	+	540
Capana08g000068	2994	4354	3377	5348	8111	7866	1503	2865	1934	1486	1370	1801	108.45	179.29	128.72	243.61	278.36	247.62	63.36	115.32	75.11	50.77	50.25	64.73	6835.06	3646.35	0.906609	9.11e-05	0.000390969	1446.62	2219.83	-0.617795	0.0311679	0.0604189	1522.54	7046.88	-2.21059	3.14e-36	1.84e-34	2144.76	3481.06	-0.698629	0.0352361	0.0589456	Chr08	1089813	1092701	+	1464
Capana02g003106	3232	3217	3268	2393	3847	3971	3797	3978	3958	3338	3044	4961	24	27.16	25.54	22.35	27.07	25.63	32.82	32.83	31.52	23.38	22.89	36.56	3250.33	3280.68	-0.0129525	0.921187	0.951109	3525.91	4141.94	-0.23232	0.338344	0.438331	3712.14	3351.51	0.147317	0.558319	0.630914	4005.62	3126.29	0.357674	0.00269693	0.00579405	Chr02	155844784	155853192	-	7140
Capana01g001327	4061	1837	3398	1880	2465	2248	3906	5019	4504	4091	4314	5276	93.22	47.94	82.09	54.27	53.61	44.85	104.35	128.04	110.86	88.59	100.29	120.18	2141.59	3098.1	-0.53289	0.0795908	0.151075	4255.89	4734.68	-0.153839	0.434852	0.535544	4478.46	2207.2	1.02101	1.01e-07	4.21e-07	4577.52	2942.4	0.637476	0.0338646	0.0569331	Chr01	44364875	44381640	+	2310
Capana08g001991	3293	2289	2945	1658	2944	2747	6202	3571	6377	3349	2779	4819	304.75	240.82	286.81	192.96	258.14	220.94	667.96	367.26	632.77	292.35	260.44	442.52	2334.69	2860.89	-0.293002	0.123927	0.215408	3399.81	5701.35	-0.74585	0.0211027	0.043225	3579.83	2407.85	0.571976	0.0342026	0.0574665	5518.79	2721.91	1.01968	0.000487976	0.00121522	Chr08	139579231	139590765	-	573
Capana06g000931	4881	3172	5314	1505	3579	3302	4433	1489	4776	3725	3488	3291	575.17	424.94	658.98	223.03	399.6	338.17	607.93	194.99	603.44	414.06	416.24	384.81	2618.7	4480.52	-0.774567	0.0104665	0.0274884	3259.78	3773.05	-0.210958	0.610081	0.695015	3429.22	2702.31	0.343302	0.174433	0.237847	3654.53	4260.78	-0.221451	0.634451	0.699176	Chr06	16423718	16424167	+	450
Capana10g002138	3455	2700	3314	2583	3760	4136	3604	4589	3886	3279	2755	4890	35.65	31.67	35.99	33.52	36.76	37.09	43.28	52.62	42.99	31.92	28.79	50.07	3348.13	3183.3	0.0729724	0.564876	0.682347	3393.51	4262.51	-0.328927	0.224167	0.313632	3573.31	3451.65	0.0499012	0.849558	0.883099	4120.88	3030.09	0.443529	0.00625648	0.0124206	Chr10	199221111	199231360	-	5139
Capana01g002147	2729	2413	2517	3095	3954	4211	4677	4287	5113	3506	3676	2746	121.81	122.45	118.23	173.73	167.22	163.36	242.95	212.65	244.71	147.62	166.16	121.62	3637.19	2580.54	0.49479	1.57e-07	1.07e-06	3083.75	4965.68	-0.687322	0.00027028	0.000878314	3242.76	3748.54	-0.209021	0.223608	0.293915	4803.5	2457.94	0.966645	3.86e-14	3.8e-13	Chr01	119098756	119105947	+	1188
Capana08g001777	3744	2803	3260	2315	4648	4685	2369	2653	2674	4465	3479	5669	66.44	56.55	60.88	51.67	78.16	72.26	48.93	52.32	50.88	74.75	62.52	99.83	3659.56	3294.52	0.15187	0.476537	0.604107	4223.33	2713.88	0.638022	0.00481734	0.0118493	4446.66	3775.17	0.235986	0.381651	0.459963	2624.4	3135.66	-0.256876	0.0496501	0.0798364	Chr08	136308019	136316546	-	2988
Capana03g000806	4439	5418	3978	3007	2828	5335	1406	1928	1662	4640	3983	4133	244.43	339.17	230.52	208.23	147.55	255.31	90.1	117.98	98.13	241.01	222.11	225.83	3576.83	4690.75	-0.391093	0.176103	0.284434	3955.21	1760.97	1.16736	3.33e-11	3.08e-10	4161.56	3684.71	0.175556	0.477097	0.55424	1702.35	4475.68	-1.39449	5.57e-09	2.83e-08	Chr03	12169985	12175320	+	963
Capana04g002507	4221	4731	4298	3464	3901	3655	2684	3628	3468	2768	3309	2624	350.28	446.34	375.34	361.51	306.73	263.6	259.21	334.58	308.58	216.68	278.08	216.07	3616.6	4483.45	-0.310244	0.115674	0.203831	2707.88	3442.99	-0.346577	0.0873853	0.143653	2847.45	3726.07	-0.387748	0.06123	0.0960735	3328.71	4275.04	-0.360863	0.0601627	0.0944718	Chr04	205013613	205014251	+	639
Capana10g002504	5966	6685	4128	4681	3569	12133	556	280	644	1183	1318	1587	262.98	335	191.49	259.49	149.06	464.8	28.52	13.72	30.44	49.19	58.83	69.41	6389.1	5682.3	0.16918	0.709973	0.800171	1272.49	521.4	1.28712	0.000173122	0.000583657	1338.97	6581.49	-2.29736	4.3e-08	1.87e-07	504.817	5421.3	-3.42479	1.06e-18	1.8e-17	Chr10	205161918	205164457	+	1203
Capana03g000124	3307	2134	1538	1731	1965	2181	3058	2992	3114	7155	6070	7383	104.76	76.85	51.27	68.96	58.98	60.04	112.73	105.33	105.77	213.8	194.72	232.07	1911.25	2337.47	-0.290632	0.342228	0.473046	6392.69	3236.04	0.982232	1.7e-11	1.63e-10	6727.71	1969.26	1.77297	5.33e-30	2.11e-28	3129.85	2224.31	0.492668	0.101478	0.148853	Chr03	1710460	1715717	+	1674
Capana11g001542	6113	3609	5112	1354	1744	2160	942	639	1189	6438	6141	6994	206.21	138.4	181.47	57.44	55.74	63.32	36.98	23.95	43	204.85	209.78	234.1	1684.46	4963.36	-1.55902	3.25e-13	4.82e-12	6079.59	974.681	2.64089	1.27e-24	7.09e-23	6397.2	1736.13	1.88132	2.7e-41	2.1e-39	943.36	4719.06	-2.32262	1.45e-14	1.49e-13	Chr11	179044785	179056485	+	1572
Capana03g002786	3389	2623	3138	2513	3073	4368	2745	2381	2927	5117	4812	5317	172.14	151.46	167.73	160.52	147.89	192.82	162.26	134.4	159.41	245.17	247.52	267.98	3177.55	3075.57	0.0471375	0.784966	0.855754	4734.2	2841.68	0.736375	1.87e-06	8.83e-06	4981.34	3274.8	0.604963	0.000307374	0.000780373	2749.07	2927.53	-0.090836	0.557439	0.628182	Chr03	109174354	109184949	+	1044
Capana08g002049	2475	1923	2766	3285	4651	5921	3792	3852	3854	2714	2114	5031	84.29	74.46	99.13	140.7	150.09	175.26	150.3	145.79	140.74	87.19	72.91	170.02	4403.75	2408.07	0.870936	4.69e-06	2.53e-05	3063.99	4060.38	-0.406206	0.234269	0.324895	3227.77	4539.78	-0.492138	0.167038	0.229236	3926.89	2291.7	0.776858	5.3e-06	1.79e-05	Chr08	140380863	140385555	-	1557
Capana00g002899	1149	790	722	3338	3574	3093	2043	5012	2728	8397	7983	3541	42.05	32.87	27.81	153.62	123.93	98.37	87.01	203.84	107.04	289.87	295.85	128.59	3309.16	892.482	1.89017	3.01e-12	3.91e-11	6170.78	3445.91	0.840562	0.0520414	0.0930183	6485.88	3408.81	0.928169	0.0119163	0.0224083	3327.87	849.358	1.97009	3.54e-07	1.41e-06	Chr00	503588799	503592129	+	1449
Capana01g001119	2133	1019	1648	3646	2116	3433	2863	5879	4400	5139	5343	4561	136.6	74.19	111.07	293.65	128.4	191.08	213.38	418.42	302.14	310.45	346.52	289.84	3091.4	1600.6	0.949358	0.0174927	0.042631	4673.69	4619.71	0.0167336	0.95306	0.96591	4915.59	3180.85	0.628232	0.0559822	0.0887595	4463.59	1520.54	1.55351	1.38e-05	4.38e-05	Chr01	31423073	31429007	-	828
Capana10g000224	1814	1073	2102	5339	6930	7752	2703	4520	3615	2681	1910	1651	85.28	57.35	103.99	315.64	308.68	316.72	147.88	236.14	182.21	118.89	90.93	77.01	6443.79	1670.11	1.94784	2.07e-13	3.17e-12	1928.88	3814.96	-0.983864	0.000300987	0.000970141	2029.34	6641.39	-1.71038	4.97e-16	5.5e-15	3686.99	1587.51	1.21559	0.000112016	0.000310764	Chr10	3797786	3804930	+	1128
Capana01g003621	3838	2517	3485	7940	5529	7547	435	1318	622	3213	3587	2047	176.21	131.37	168.38	458.44	240.52	301.13	23.24	67.25	30.62	139.15	166.77	93.25	7029.42	3298.27	1.09153	0.000451675	0.00168958	2748.66	836.28	1.71663	7.45e-05	0.000269495	2889.28	7235.08	-1.3242	8.73e-05	0.000242077	807.358	3137.17	-1.95815	6.39e-06	2.13e-05	Chr01	231003274	231009421	+	1155
Capana06g000702	4396	5712	4126	2546	3250	5068	2076	2229	1746	3498	3194	4222	87.21	128.82	86.14	63.52	61.09	87.38	47.93	49.14	37.14	65.46	64.17	83.11	3440.4	4831.5	-0.489725	0.0610176	0.121518	3389.9	2142.25	0.662182	0.00176346	0.00483714	3567.85	3546.1	0.00863952	0.969954	0.977272	2071.36	4611.2	-1.15455	6.3e-06	2.1e-05	Chr06	11154062	11159979	-	2673
Capana07g000351	5244	6720	4358	5251	8319	8831	185	829	342	729	388	826	120.22	175.15	105.14	151.39	180.71	175.95	4.94	21.12	8.41	15.77	9.01	18.79	7128.22	5540.61	0.363596	0.133623	0.2287	600.681	476.752	0.333341	0.534724	0.628556	632.743	7349.91	-3.53798	3.76e-31	1.61e-29	460.049	5288.64	-3.52293	8.59e-11	5.46e-10	Chr07	20541551	20546582	-	2313
Capana02g002442	3767	5637	2527	3233	4212	4077	2776	3352	3288	3124	3584	2440	465.63	792.14	328.71	502.56	493.3	437.97	399.33	460.45	435.77	364.25	448.63	299.27	3733.86	4065.99	-0.122933	0.724004	0.810527	2844.4	3318.39	-0.222402	0.296046	0.393696	2990.49	3848.25	-0.363736	0.0762322	0.11657	3208.67	3885.81	-0.276174	0.440716	0.516151	Chr02	145127958	145128935	-	429
Capana03g000654	2966	2830	3047	3514	3867	5481	3136	4082	3247	3144	3566	3069	44.13	47.87	47.71	65.75	54.52	70.87	54.3	67.5	51.8	44.13	53.73	45.31	4138.19	2983.21	0.47212	0.00382903	0.0114059	3041.85	3694.95	-0.280629	0.148432	0.223689	3199.13	4263.87	-0.414496	0.0229698	0.0404108	3571.93	2842.15	0.329755	0.0561971	0.0889937	Chr03	9360619	9375691	+	3564
Capana11g002207	3279	2499	3081	2878	3896	4593	2557	3322	3081	3879	3660	5223	97.25	84.26	96.16	107.34	109.48	118.38	88.25	109.49	97.97	108.52	109.92	153.7	3637.85	2976.96	0.289269	0.0302793	0.0679473	3966.65	3157.18	0.329251	0.134495	0.206318	4175.28	3749.8	0.154975	0.450029	0.527656	3052.43	2833.41	0.107377	0.504361	0.578055	Chr11	215532333	215543453	+	1788
Capana12g002417	4600	11140	4846	1730	1966	2428	1372	1789	1836	3483	4023	2721	174.11	479.35	193.02	82.35	70.51	79.87	60.43	75.25	74.51	124.35	154.2	102.19	1980.32	7073.87	-1.83678	1.47e-05	7.27e-05	3180.15	1758.21	0.854902	0.000169219	0.000571958	3343.43	2040.5	0.712536	0.000744066	0.001771	1700.01	6773.17	-1.99423	5.08e-06	1.72e-05	Chr12	215399151	215404178	+	1401
Capana02g002384	3631	2214	3799	2013	3559	3712	4129	3297	4795	3094	2735	4947	177.79	123.24	195.75	123.95	165.11	157.96	235.28	179.4	251.74	142.9	135.61	240.35	2935.49	3229.38	-0.137527	0.587175	0.701344	3349.81	4306.61	-0.362488	0.217272	0.305651	3527.34	3027.46	0.22031	0.450957	0.528576	4167.02	3070.29	0.44057	0.0961909	0.142216	Chr02	143970433	143971515	-	1083
Capana06g001500	2958	2187	2517	2197	3112	3241	4288	4656	4645	4146	3264	4706	99.78	83.87	89.35	93.2	99.46	95.01	168.33	174.54	168	131.92	111.5	157.52	2744.31	2573.37	0.0926969	0.48234	0.609507	3757.36	4794.63	-0.351686	0.0629488	0.10928	3955.35	2828.96	0.483491	0.00964357	0.0184854	4636.67	2449.2	0.920614	3.08e-12	2.35e-11	Chr06	35061485	35065778	-	1572
Capana00g004669	3223	2304	2889	2066	2885	3185	5008	3686	5671	3997	3365	3571	147.59	119.95	139.22	118.98	125.17	126.76	266.89	187.58	278.44	172.65	156.05	162.26	2606.63	2824.99	-0.116073	0.423838	0.554255	3389.33	5063.86	-0.579227	0.00616431	0.0147299	3566.31	2686.99	0.408266	0.000491617	0.00120642	4900.25	2688.1	0.866208	0.00014482	0.000393619	Chr00	665513817	665520778	-	1158
Capana03g001207	3683	3408	3460	2483	3260	3636	3797	2723	4526	4593	3692	2521	436.91	459.62	431.95	370.44	366.43	374.87	524.21	358.99	575.69	513.97	443.54	296.76	3016.59	3557.83	-0.238116	0.00651186	0.0181614	3342.51	3890.59	-0.219047	0.456684	0.55645	3515.32	3109.17	0.177161	0.468736	0.546121	3765.15	3389.5	0.151655	0.517498	0.591016	Chr03	20433554	20434000	-	447
Capana03g000208	3335	2702	3495	2447	3312	3333	4284	3432	4885	4310	3742	2474	409.37	377.06	451.47	377.74	385.2	355.56	611.98	468.17	642.93	499.05	465.16	301.33	2932.66	3206.35	-0.128927	0.340447	0.471222	3259.37	4441.79	-0.446534	0.0918212	0.149579	3427.52	3022.8	0.181343	0.447012	0.524765	4297.75	3052.23	0.493689	0.0129416	0.0240112	Chr03	2912253	2914566	-	432
Capana08g001536	3628	2547	3137	2019	2961	3070	3905	5483	5007	3148	3413	3348	192.58	153.7	175.23	134.78	148.92	141.62	241.23	323.44	284.97	157.62	183.46	176.34	2578.07	3124.75	-0.277434	0.0666185	0.130601	3081.55	5068.48	-0.717954	0.000115487	0.000404037	3241.59	2657.8	0.286205	0.0292698	0.0500712	4899.88	2973.19	0.720676	0.000193378	0.000514726	Chr08	132312634	132318624	+	999
Capana06g001203	3120	1800	3234	1803	2261	2617	3972	3141	4137	4810	4734	6013	119.89	78.63	130.77	87.13	82.32	87.4	177.62	134.13	170.45	174.35	184.22	229.27	2151.97	2728.19	-0.342415	0.169333	0.275962	4835.92	3971.08	0.284253	0.169467	0.249476	5089.29	2217.81	1.19836	2.91e-12	2.08e-11	3842.18	2593.23	0.567073	0.0353786	0.0591421	Chr06	22803137	22812456	-	1380
Capana08g000817	2814	2866	2823	2042	3696	3946	5162	5351	5589	2672	2226	2452	111.52	129.13	117.74	101.78	138.79	135.91	238.09	235.68	237.5	99.89	89.34	96.43	3054.15	2872.07	0.0891562	0.61931	0.727899	2278.56	5681.19	-1.31801	8.39e-25	4.76e-23	2397.67	3149.99	-0.394086	0.0337225	0.0567923	5494.46	2737.27	1.00539	4.34e-16	5.36e-15	Chr08	115718488	115725318	+	1338
Capana08g001190	3297	2209	3044	1895	2477	2495	3251	2776	3419	5756	4340	6679	129.22	98.43	125.55	93.4	91.98	84.98	148.28	120.91	143.68	212.8	172.25	259.74	2220.52	2866.91	-0.3689	0.0368616	0.0801092	5200.77	3333.9	0.641529	0.00356254	0.0090586	5475.41	2288.59	1.25863	1.58e-09	8.17e-09	3225.31	2727.1	0.241941	0.211162	0.279079	Chr08	126235829	126251717	-	1353
Capana07g001653	729	553	327	6347	5088	589	172	1151	1238	11814	9421	4194	38.81	33.47	18.32	424.96	256.67	27.25	10.66	68.1	70.67	593.31	507.94	221.57	4295.85	540.671	2.99002	0.000194545	0.000785871	7855.08	888.927	3.14339	5.85e-07	2.99e-06	8257.94	4419.71	0.901908	0.244855	0.317502	858.706	514.957	0.73779	0.270629	0.343271	Chr07	195532737	195534303	+	996
Capana07g000540	2466	1952	2231	2149	2640	3013	5121	6698	5580	3197	3180	3305	30.21	27.18	28.76	33.1	30.64	32.08	73	91.18	73.29	36.94	39.45	40.17	2518.67	2235.81	0.171438	0.15217	0.25386	3008.08	6139.11	-1.0292	1.49e-09	1.11e-08	3164.74	2595.59	0.28622	0.014678	0.0270247	5934.88	2128.48	1.47933	2.6e-19	4.71e-18	Chr07	42881754	42897351	+	4329
Capana08g000983	5725	6198	2838	2713	2491	5443	2255	2221	2761	3268	2989	2617	598.78	736.98	312.37	356.85	246.86	494.76	274.48	258.15	309.63	322.42	316.59	271.6	3385.22	4998.09	-0.562085	0.171297	0.278502	2752.35	2548.7	0.110867	0.504297	0.600943	2895.18	3487.42	-0.26857	0.35976	0.437511	2465.36	4769.55	-0.952022	0.00668484	0.0131999	Chr08	123216106	123219693	+	507
Capana11g000976	2002	1966	1908	2791	4032	4398	4779	5803	5181	2458	2895	3252	37.93	42.34	38.04	66.5	72.38	72.41	105.37	122.18	105.24	43.93	55.54	61.13	3588.58	1983.56	0.855722	2.84e-15	5.75e-14	2679.81	5561.98	-1.05353	1.07e-07	6.07e-07	2819.42	3699.47	-0.392083	0.0322309	0.05457	5377.67	1890.25	1.50854	2.29e-25	7.6e-24	Chr11	82631213	82652988	+	2799
Capana05g002559	3798	2480	3549	3345	3334	3893	2524	3425	3178	4169	4449	3269	245.01	181.88	240.93	271.37	203.79	218.26	189.49	245.54	219.82	253.69	290.65	209.26	3463.78	3293.76	0.0722961	0.745861	0.827216	3692.99	3214.26	0.200262	0.340253	0.440218	3883.28	3567.88	0.122459	0.564465	0.636689	3107.49	3132.73	-0.011734	0.95536	0.965552	Chr05	217171772	217174621	-	822
Capana07g000947	2292	2455	2389	2617	3191	3517	3437	4318	3764	3457	4178	5786	33.21	40.44	36.42	47.68	43.81	44.28	57.95	69.52	58.47	47.25	61.3	83.18	3017.35	2412.43	0.322662	0.0162728	0.0401369	4183.19	4064.02	0.0416685	0.872498	0.907759	4402.56	3109.43	0.501731	0.0463432	0.0751812	3929.13	2299.66	0.772925	4.58e-06	1.56e-05	Chr07	120791323	120804115	+	3660
Capana05g000740	2806	2247	2477	8046	7034	9354	931	1624	1270	2135	2043	1411	121.27	110.4	112.65	437.3	288.03	351.33	46.82	78	58.85	87.04	89.41	60.51	8032.08	2532.6	1.66498	1.32e-14	2.43e-13	1733.36	1346.15	0.364688	0.193405	0.277828	1822.7	8271.43	-2.18195	2.28e-17	2.97e-16	1300.91	2411.23	-0.89018	0.000252468	0.000658914	Chr05	28225239	28229380	-	1227
Capana02g002151	1216	925	1233	816	1624	1068	6015	7807	7166	4461	4440	4607	71.17	61.55	75.94	60.06	90.06	54.33	409.71	507.8	449.71	246.29	263.17	267.56	1122.24	1133.74	-0.014596	0.954836	0.972394	4196.79	7396.56	-0.817598	2.4e-07	1.3e-06	4415.34	1157.7	1.93104	1.03e-15	1.1e-14	7151.1	1078.97	2.72832	5.69e-56	1.16e-53	Chr02	141002608	141014465	+	906
Capana04g000324	5893	5473	5282	3312	3381	5659	804	969	971	3326	3704	2579	801.26	846	755.78	566.33	435.57	668.71	127.22	146.42	141.56	426.58	510.02	347.95	3958.98	5614.48	-0.504004	0.018775	0.0453016	2986.66	966.777	1.62719	9.71e-15	1.47e-13	3140.22	4078.84	-0.377318	0.131669	0.186769	934.829	5349.28	-2.51636	4.08e-76	2.07e-73	Chr04	5167708	5168720	-	390
Capana11g001221	3344	3435	3304	2672	2681	4779	2516	2811	2847	4320	4789	3844	124.18	145.01	129.11	124.78	94.33	154.23	108.73	116	113.36	151.32	180.09	141.64	3239.7	3406.39	-0.0723182	0.760477	0.83806	4027.2	2882.33	0.482497	0.00357846	0.00909075	4235.09	3337.76	0.343451	0.159147	0.219715	2787.32	3246.73	-0.219958	0.097831	0.144242	Chr11	144339005	144345259	-	1428
Capana12g001992	3501	2274	3462	2533	4081	4380	3908	3004	4355	3762	3420	2654	404.46	298.67	420.9	368.01	446.72	439.77	525.43	385.68	539.46	409.97	400.12	304.24	3492.66	3095.89	0.174056	0.40477	0.536224	3049.28	3972.88	-0.381705	0.0927804	0.150876	3207.05	3601.41	-0.167491	0.384787	0.463044	3844.24	2944.32	0.384687	0.111871	0.161865	Chr12	187841763	187845144	-	459
Capana06g000145	3780	3091	2865	2220	3486	2873	3636	3206	4035	4077	5088	2966	480.68	446.86	383.4	355.03	420.02	317.52	538.09	453.07	550.16	489.05	655.22	374.26	2763.3	3276.04	-0.245616	0.177944	0.287	3775.12	3835.93	-0.0230765	0.928467	0.948969	3967.93	2849.09	0.47788	0.0683055	0.105864	3710.91	3119.91	0.25025	0.153938	0.213093	Chr06	1923780	1925842	-	417
Capana12g000132	4366	6915	3490	5447	3587	13910	689	237	787	441	404	1046	676.95	1218.92	569.46	1062.12	526.97	1874.42	124.33	40.84	130.84	64.5	63.44	160.93	7205.78	5037.11	0.516597	0.317443	0.446894	588.898	603.517	-0.0354263	0.946652	0.961362	620.441	7421.53	-3.58042	4.52e-11	2.79e-10	584.555	4814.1	-3.04184	3.36e-09	1.75e-08	Chr12	2287229	2287570	-	342
Capana09g001212	1722	1313	3400	4601	8111	7381	860	1800	936	3960	3523	3690	39.84	34.54	82.78	133.87	177.8	148.41	23.16	46.28	23.22	86.42	82.54	84.71	6393.39	2162.21	1.56407	4.8e-05	0.000216527	3466.2	1269.22	1.44942	5.92e-06	2.59e-05	3647	6593.63	-0.854493	1.42e-07	5.78e-07	1225.89	2056.12	-0.746103	0.107299	0.156085	Chr09	124597337	124613442	-	2292
Capana05g001782	2985	4890	2379	5618	7395	6801	605	2139	1187	2227	2646	2398	103.25	192.3	86.6	244.39	242.37	204.45	24.35	82.23	44.02	72.67	92.69	82.31	6431.74	3499.3	0.878177	0.00977574	0.0259083	2263.38	1380.14	0.713605	0.0912097	0.148775	2380.51	6628.86	-1.47746	3.69e-18	5.25e-17	1332.46	3345.03	-1.32785	0.0104828	0.0198225	Chr05	175253734	175258808	-	1533
Capana12g000073	4377	5869	4822	2709	5232	4998	2776	1639	2890	2090	2065	1774	452.44	689.69	524.53	352.16	512.43	449	333.94	188.28	320.31	203.79	216.16	181.96	4084.4	5115.18	-0.324439	0.180333	0.290033	1840.81	2578.34	-0.486095	0.0708515	0.120436	1936.18	4213.12	-1.12193	2.03e-08	9.18e-08	2495.71	4881.39	-0.967814	0.00207232	0.00455818	Chr12	1552781	1553293	-	513
Capana10g002192	3607	2151	3602	2684	2763	3218	1533	3202	1769	5237	4460	6938	150.37	101.94	158.02	140.71	109.14	116.59	74.37	148.34	79.07	205.94	188.29	287	2832.16	3133.05	-0.145943	0.562391	0.68051	5165.62	2294.14	1.17098	0.000577734	0.00175696	5438.23	2917.5	0.898612	0.000170048	0.000451047	2215.95	2978.55	-0.426719	0.237248	0.307362	Chr10	200437844	200440630	+	1272
Capana08g002624	4613	13183	3826	3645	3059	10032	64	18	90	558	547	1528	195.07	633.76	170.26	193.84	122.56	368.68	3.15	0.85	4.08	22.26	23.42	64.11	5222.98	7463.74	-0.514983	0.403744	0.535393	820.73	60.3579	3.7648	4.61e-10	3.64e-09	864.785	5381.05	-2.63755	1.28e-06	4.62e-06	58.4741	7156.2	-6.935	7.68e-24	2.23e-22	Chr08	149919400	149922060	+	1254
Capana11g001898	9084	6191	8413	1295	3724	3892	1168	1125	1105	1832	1358	1935	967.27	749.45	942.72	173.41	375.72	360.17	144.74	133.13	126.16	184.01	146.44	204.45	2741.61	7945.08	-1.53474	6.61e-06	3.47e-05	1587.99	1201.16	0.402915	0.0425753	0.0787697	1671.69	2829.98	-0.759778	0.0259016	0.0449815	1161.72	7558.18	-2.70193	5.86e-53	1.04e-50	Chr11	201763683	201764180	+	498
Capana08g001876	3184	2723	3305	2409	3707	3180	4492	3361	5309	3698	2923	2830	390.83	379.99	426.92	371.87	431.14	339.24	641.69	458.48	698.74	428.18	363.35	344.7	2993.21	3101.61	-0.0513833	0.73666	0.820249	2926.26	4636.68	-0.664015	0.00349727	0.00891144	3078.83	3086.02	-0.00330075	0.985147	0.988866	4486.88	2953.32	0.603372	0.00651827	0.0128874	Chr08	137647279	137649026	-	432
Capana08g001677	3340	3223	3535	2364	4504	3811	2886	3083	3587	3588	2908	4287	116.44	127.74	129.69	103.65	148.78	115.47	117.09	119.45	134.09	118	102.67	148.31	3391.5	3407.13	-0.00636903	0.972755	0.983192	3345.56	3364.96	-0.00836277	0.967279	0.976933	3521.92	3498.29	0.00955848	0.967788	0.975656	3254.51	3246.07	0.00387293	0.977271	0.982507	Chr08	134584990	134588883	+	1521
Capana08g001431	2680	2299	2477	1568	2204	2391	2986	4663	3345	5429	4961	6036	45.68	44.55	44.43	33.61	35.6	35.42	59.23	88.33	61.13	87.29	85.63	102.09	1975.3	2510.75	-0.345766	0.000169987	0.000694143	5100.43	3878.26	0.395206	0.0866111	0.142634	5367.52	2036.21	1.39817	5.59e-23	1.3e-21	3748.08	2391.1	0.648478	0.00345362	0.00726671	Chr08	130786472	130794048	+	3111
Capana12g002761	2448	2213	2513	2716	3248	4345	3770	5821	4595	3145	2856	3343	56.93	58.51	61.51	79.44	71.58	87.83	102.04	150.45	114.59	69	67.27	77.15	3306.93	2417.82	0.451822	0.00156293	0.00513539	2900.75	4998.87	-0.785187	0.000235746	0.000774718	3052.5	3407.9	-0.158954	0.313062	0.390141	4831.52	2302.88	1.06907	2.74e-07	1.11e-06	Chr12	227298718	227307395	-	2280
Capana03g001692	105	181	48	55	41	15	1753	2722	2491	10320	6055	17211	6.51	12.76	3.13	4.29	2.41	0.81	126.53	187.61	165.65	603.76	380.3	1059.19	39.0664	114.309	-1.55681	0.0375257	0.0813139	10413.9	2449.72	2.0878	6.78e-08	3.97e-07	10973.6	40.1926	8.10577	1.63e-43	1.45e-41	2368.01	109.391	4.4376	6.8e-19	1.18e-17	Chr03	33310878	33312657	-	855
Capana06g000214	4821	2823	3250	3788	5149	5673	1641	1134	1298	4057	4232	3059	148.2	98.66	105.14	146.44	149.97	151.56	58.71	38.74	42.78	117.64	131.75	93.31	4690.21	3643.51	0.364246	0.0946859	0.173439	3524.25	1443.66	1.2877	2.11e-07	1.16e-06	3705.84	4834.51	-0.383593	0.0332847	0.0561063	1396.88	3464.59	-1.31064	2.04e-06	7.33e-06	Chr06	2828665	2832782	+	1725
Capana03g002834	2508	1904	2515	2322	2693	3226	4820	4496	5858	3612	3501	3455	123.48	106.58	130.31	143.78	125.63	138.04	276.19	246.01	309.26	167.76	174.56	168.8	2665.11	2327.56	0.195049	0.217158	0.335824	3281.67	5344.22	-0.703587	5.98e-06	2.61e-05	3452.38	2746.19	0.330442	0.00797258	0.0155521	5169.89	2215.13	1.22266	2.36e-12	1.82e-11	Chr03	119960661	119965416	+	1077
Capana01g000961	2855	2026	3229	2181	4979	4358	4475	3603	4352	3081	2312	3433	86.12	69.48	102.5	82.73	142.3	114.24	157.09	120.78	140.75	87.66	70.62	102.75	3612.81	2722.13	0.408541	0.143551	0.241974	2735.72	4392.15	-0.682972	0.00177062	0.00485389	2880.05	3727.9	-0.37247	0.173046	0.236272	4249.29	2589.51	0.714448	0.00159963	0.00359852	Chr01	23619682	23629145	+	1758
Capana10g001804	1535	1204	1721	1484	2126	2197	4584	4677	5725	5778	5050	4800	60.56	54.01	71.46	73.63	79.48	75.33	210.48	205.07	242.19	215.04	201.78	187.92	1863.09	1499.39	0.313272	0.0616459	0.122554	4845.41	5276.37	-0.122942	0.423214	0.523677	5097.56	1920.61	1.40809	7.41e-30	2.91e-28	5103.6	1426.99	1.83844	1.17e-23	3.34e-22	Chr10	185861900	185863243	+	1344
Capana07g002139	3220	2874	3054	4010	4327	4808	2722	4022	3265	2981	3107	2400	164.02	166.44	163.71	256.88	208.84	212.85	161.36	227.68	178.33	143.24	160.28	121.31	4291.33	3082.66	0.476878	0.00131349	0.00439659	2636.48	3527.53	-0.420068	0.0569418	0.100252	2772.57	4421.04	-0.672953	0.000318682	0.000807346	3409.67	2936.24	0.215697	0.258414	0.330053	Chr07	214401616	214406158	+	1041
Capana06g000233	4361	4686	4500	2703	5456	4820	1904	2544	2046	2404	2471	2869	141.18	172.46	153.31	110.05	167.36	135.61	71.73	91.53	71.02	73.41	81.01	92.16	4099.56	4580.14	-0.159663	0.442556	0.572067	2407.84	2291.81	0.0712277	0.71989	0.788047	2533.6	4229.14	-0.739407	0.000755879	0.00179723	2215.45	4366.18	-0.978708	2.71e-07	1.1e-06	Chr06	3053502	3056603	-	1638
Capana11g000692	4234	4251	3939	4255	5247	6486	2030	3384	2211	1493	1644	1574	70.4	80.36	68.93	88.98	82.67	93.73	39.28	62.53	39.42	23.42	27.68	25.97	5138.61	4195.9	0.292446	0.0253711	0.058561	1465.25	2690.85	-0.876956	0.000585082	0.00177756	1541.28	5295.73	-1.78082	3.82e-36	2.24e-34	2600.14	3999.11	-0.621053	0.0162731	0.0295104	Chr11	28579604	28588721	+	3189
Capana09g000936	74	72	134	123	145	202	1419	4305	2268	12896	10492	8565	3.73	4.12	7.1	7.79	6.92	8.84	83.16	240.93	122.46	612.6	535.07	427.99	150.595	94.4026	0.674043	0.0552868	0.112348	9891.42	2810.84	1.81516	5.56e-06	2.44e-05	10404.8	155.191	6.06624	2.83e-166	1.23e-162	2713.93	89.8677	4.91643	8.91e-25	2.79e-23	Chr09	71853303	71855594	+	1053
Capana03g000593	3365	2943	4255	2206	2661	2894	2491	4499	2790	4025	4010	4466	58.54	58.21	77.9	48.27	43.86	43.76	50.43	86.98	52.04	66.05	70.65	77.1	2515	3557.19	-0.500395	0.00804398	0.0218663	3884.86	3450.41	0.171087	0.530313	0.624377	4087.58	2591.67	0.657666	1.9e-06	6.67e-06	3333.66	3386.57	-0.0227152	0.940037	0.954058	Chr03	8286706	8295391	-	3048
Capana03g001135	2464	2153	2086	1851	3202	3218	6828	4048	7720	2665	2317	2042	388.87	386.29	346.45	367.38	478.81	441.38	1254.08	709.97	1306.36	396.74	370.31	319.78	2623.31	2258.12	0.21672	0.167998	0.274394	2177.04	6554.63	-1.59014	1.54e-08	9.93e-08	2290.11	2705.37	-0.240721	0.18272	0.247547	6344.79	2150.95	1.5606	6.46e-08	2.85e-07	Chr03	19340547	19341333	+	336
Capana06g001456	2855	2221	2862	2210	2934	3688	3064	3790	3376	4324	3339	5929	56.32	49.81	59.42	54.83	54.84	63.23	70.34	83.09	71.41	80.46	66.71	116.06	2821.21	2668.37	0.0804555	0.597333	0.709748	4217.99	3608.91	0.224992	0.384213	0.485648	4441.59	2907.95	0.610998	0.0182248	0.032868	3489.24	2539.76	0.458144	0.00380829	0.00793744	Chr06	33110449	33122349	+	2688
Capana03g002917	818	168	1118	4235	3607	4230	1966	3193	2261	6470	7264	5212	30.63	7.15	44.06	199.45	127.99	137.67	85.68	132.88	90.79	228.55	275.48	193.68	4004.76	697.662	2.52093	3.25e-05	0.000151241	5889.86	2616.72	1.17046	6.45e-06	2.8e-05	6192.9	4123.58	0.586962	0.0226333	0.0398806	2528.76	661.219	1.93505	0.00130189	0.00298411	Chr03	139205551	139207054	+	1416
Capana00g002859	3507	2939	2991	1618	2567	2509	3021	6055	3371	3816	3615	4530	38.15	36.34	34.24	22.13	26.46	23.72	38.24	73.19	39.32	39.15	39.82	48.89	2138.13	3176.67	-0.570802	9.81e-06	5e-05	3716.13	4391.87	-0.241043	0.439484	0.540097	3910.82	2204.61	0.826684	1.39e-06	4.96e-06	4242.4	3025.24	0.487835	0.122633	0.17531	Chr00	502187329	502202492	-	4875
Capana12g000506	4848	2385	5830	3498	3942	4264	1925	2530	2177	2935	2855	3276	175.96	98.41	222.68	159.67	135.56	134.5	81.31	102.05	84.72	100.49	104.94	117.98	3813.42	4362.7	-0.194246	0.567999	0.684834	2816.79	2338.91	0.268185	0.131646	0.202588	2963.94	3929.04	-0.406398	0.0102035	0.0194714	2261.15	4144	-0.874013	0.0105361	0.0199156	Chr12	9938315	9945150	-	1461
Capana07g001940	3936	2395	3748	2485	2809	3538	3045	3723	4491	3171	3068	4037	264.53	182.99	265.09	210.04	178.88	206.66	238.17	278.07	323.63	201.03	208.81	269.22	2854.15	3374.54	-0.241801	0.280952	0.407909	3194.02	3955.5	-0.308553	0.152281	0.228446	3361.57	2940.87	0.192969	0.315742	0.392685	3825.31	3208.53	0.253618	0.291584	0.365351	Chr07	209414757	209426236	+	789
Capana02g001020	6006	1556	10780	800	1321	860	738	1844	2100	5014	5437	3958	1061.61	312.68	2005.21	177.83	221.24	132.11	151.81	362.22	398	836.01	973.23	694.2	966.197	6101.18	-2.65875	1.46e-05	7.23e-05	4477.41	1633.72	1.45439	0.000112166	0.000393559	4708	996.29	2.24068	4.96e-18	6.98e-17	1579.01	5785.49	-1.8734	0.00443542	0.00909401	Chr02	107151086	107151385	+	300
Capana02g001052	3748	2344	3893	1884	2613	3168	4143	2628	5548	3278	3335	3832	385.17	273.85	421.01	243.49	254.43	282.94	495.49	300.13	611.32	317.77	347.08	390.76	2445.44	3344.8	-0.451779	0.0467322	0.0976844	3247.13	4330.1	-0.415266	0.157405	0.234522	3416.69	2520.84	0.438386	0.0054087	0.0109262	4191.46	3180.39	0.39822	0.239425	0.309884	Chr02	109017345	109018091	+	516
Capana01g002514	2454	1476	2675	2004	2894	3137	5550	4335	5820	3437	2951	3676	93.28	63.79	107.01	95.8	104.23	103.63	245.52	183.13	237.21	123.24	113.6	138.65	2570.51	2211.42	0.217049	0.378149	0.509599	3122.69	5543.03	-0.827876	2.07e-05	8.28e-05	3286.42	2649.94	0.310358	0.0345579	0.057994	5363.22	2102.29	1.35103	5.85e-07	2.26e-06	Chr01	163961963	163971735	+	1395
Capana00g003143	505	7949	783	8135	14133	8334	78	413	49	0	1	5	25.58	457.69	41.73	518.15	678.22	366.84	4.6	23.25	2.66	0	0.05	0.25	9920.71	3258.77	1.60614	0.0867149	0.161697	1.88815	191.233	-6.67097	6.36e-10	4.93e-09	1.99127	10230.9	-12.3467	1.27e-73	4.02e-71	184.334	3141.88	-4.09121	0.00352914	0.00740222	Chr00	527344749	527346601	+	1047
Capana02g001973	3093	2351	3142	1468	2336	2454	4039	4010	4209	4398	3608	5274	97.28	84.06	103.99	58.06	69.61	67.08	147.84	140.16	141.94	130.48	114.92	164.59	1991.75	2885.06	-0.534232	0.000982858	0.00339914	4120.78	4327.21	-0.070505	0.717925	0.786549	4337.93	2053.71	1.0785	1.35e-07	5.52e-07	4185.18	2745.67	0.608001	3.34e-05	0.000100459	Chr02	137016589	137029777	-	1686
Capana03g001128	3572	2912	3617	2435	2601	3308	2357	2314	2684	4999	5129	4450	375.82	348.31	400.48	322.19	259.29	302.48	288.6	270.56	302.79	496.14	546.49	464.58	2706.63	3398.17	-0.328605	0.0423334	0.0899361	4528.61	2593.04	0.804381	5.63e-08	3.35e-07	4763.15	2788.52	0.772676	1.79e-06	6.33e-06	2508.13	3235.06	-0.367218	0.00589541	0.0117664	Chr03	19236523	19244578	-	504
Capana10g001630	1968	832	1453	745	948	777	4650	3896	5407	6542	6440	6717	285.13	137.04	221.54	135.74	130.14	97.84	784.05	627.3	839.96	894.08	944.89	965.67	808.107	1415.54	-0.8093	0.0158344	0.0391515	6119.47	4917.04	0.315595	0.0731286	0.123692	6438.24	832.783	2.95187	3.18e-57	5.36e-55	4757.32	1344.11	1.82328	1.55e-08	7.4e-08	Chr10	169333593	169333958	+	366
Capana01g002133	4121	1026	4206	2086	1943	2211	2736	4004	3580	4808	3855	5797	229.79	65.04	246.8	146.28	102.65	107.15	177.54	248.11	214.04	252.89	217.68	320.74	2058.38	3099.63	-0.590742	0.245998	0.369415	4486.16	3632.9	0.30434	0.197728	0.282602	4722.79	2119.87	1.15608	3.41e-06	1.16e-05	3511.84	2938.49	0.257098	0.605924	0.673063	Chr01	115893374	115898297	-	951
Capana09g001337	2926	2859	2726	2259	3416	4406	4235	3871	4434	2731	2342	4168	56.71	63	55.6	55.06	62.73	74.22	95.52	83.38	92.14	49.93	45.97	80.16	3187.49	2872.89	0.150338	0.374991	0.506264	2871.43	4426.32	-0.624344	0.0186904	0.0389923	3023.55	3286.4	-0.120414	0.671615	0.733281	4281.65	2737.76	0.645248	3.33e-06	1.16e-05	Chr09	141882352	141888908	+	2736
Capana01g000843	2509	1931	2022	4770	5776	4829	2022	6302	2520	1920	2861	2870	38.9	34.04	32.99	93.01	84.86	65.07	36.49	108.59	41.89	28.08	44.92	44.16	5044.74	2171.9	1.21556	2.33e-09	2.06e-08	2388.67	3823.71	-0.678791	0.129382	0.199583	2512.35	5198.18	-1.04892	8.38e-05	0.000232919	3690.79	2067.62	0.835954	0.0654318	0.101764	Chr01	18479921	18484176	+	3420
Capana00g001483	3243	1579	2367	5668	8343	6246	2290	1621	3145	1254	1535	2969	194.97	107.93	149.76	428.55	475.26	326.36	160.23	108.31	202.74	71.12	93.46	177.12	6582.27	2397.58	1.45687	9.42e-07	5.7e-06	1796.53	2479.46	-0.464865	0.242719	0.334175	1891.79	6785.53	-1.84273	1.04e-06	3.77e-06	2399.76	2277.89	0.0751213	0.827176	0.863825	Chr00	399576820	399578447	+	882
Capana06g000202	4513	3525	3894	1851	3734	4238	3379	2522	3473	3509	2585	3008	424.31	376.78	385.28	218.86	332.64	346.3	369.73	263.51	350.11	311.21	246.13	280.63	3069.16	4011.39	-0.385893	0.0925651	0.170354	2817.5	3309.5	-0.232146	0.2693	0.364202	2965.21	3166.13	-0.0949034	0.695038	0.753807	3202.33	3818.78	-0.254044	0.199061	0.265201	Chr06	2667766	2670395	-	564
Capana09g000143	4732	2789	5687	2566	3517	4372	3154	2776	4075	1986	1912	2651	206.01	138.04	260.55	140.49	145.08	165.42	159.8	134.31	190.22	81.56	84.3	114.52	3334.08	4421.51	-0.407231	0.151533	0.252983	2035.83	3520.17	-0.790079	0.000759574	0.00225457	2142.8	3436.82	-0.681737	0.000975324	0.00226927	3405.8	4202.65	-0.303336	0.319318	0.394188	Chr09	5532598	5543755	+	1218
Capana08g001645	3013	1709	2345	1925	2382	2666	3754	3722	4184	4137	4706	5649	143.16	92.32	117.26	115.03	107.24	110.09	207.59	196.54	213.16	185.43	226.45	266.34	2252.08	2362.81	-0.0694862	0.752955	0.832589	4512.09	4112.11	0.133876	0.49169	0.589314	4747.74	2320.89	1.03264	6.36e-08	2.71e-07	3977.34	2246.23	0.824126	0.000151963	0.000411515	Chr08	133978363	133979478	-	1116
Capana06g002107	5004	3880	4699	2403	4678	3950	2161	2138	2203	3171	3028	2810	559.81	493.47	553.21	338.08	495.86	384.05	281.35	265.81	264.25	334.63	343.05	311.93	3498.8	4565.75	-0.383794	0.0527858	0.108007	2796.43	2295.99	0.284517	0.0308745	0.0599248	2941.68	3609.13	-0.295238	0.133215	0.188535	2220.61	4345.96	-0.968855	1.11e-14	1.16e-13	Chr06	90473524	90476636	+	474
Capana06g001705	2940	2450	2964	2840	3987	4079	4494	3281	4994	3081	3028	1978	199.11	188.63	211.24	241.88	255.84	240.08	354.19	246.93	362.64	196.82	207.67	132.92	3505.75	2811.52	0.318291	0.00408524	0.0120804	2508.68	4502.56	-0.843817	0.00154393	0.00428454	2637.75	3613.81	-0.454201	0.0392601	0.0649581	4357.1	2676.87	0.702801	0.00116976	0.00270864	Chr06	47288833	47290296	+	783
Capana00g003863	5538	3944	7697	2505	4068	2754	1343	1580	1302	2442	2525	4405	45.26	36.64	66.19	25.74	31.5	19.56	12.77	14.35	11.41	18.82	20.9	35.72	3021.93	5766.85	-0.932375	0.00302851	0.00927875	2918.15	1493	0.966842	0.00117975	0.00336381	3072.49	3115.94	-0.0202418	0.950921	0.962367	1443.49	5484.72	-1.92591	9.35e-12	6.72e-11	Chr00	584623895	584635187	-	6489
Capana01g003904	2271	1661	2255	4611	5910	5838	4248	4240	4195	1520	1346	1994	44.02	36.6	45.99	112.39	108.53	98.34	95.82	91.32	87.18	27.79	26.42	38.35	5302.56	2077.62	1.35149	1.31e-16	3.25e-15	1509.6	4480.64	-1.56954	7.5e-14	1.01e-12	1589.13	5464.82	-1.7819	2.68e-17	3.46e-16	4333.38	1976.94	1.13203	7.9e-13	6.53e-12	Chr01	267321746	267332393	+	2736
Capana00g005031	2658	1929	2531	1841	2717	2763	2355	2977	2745	5332	4874	7366	96.47	79.6	96.67	84.03	93.44	87.16	99.47	120.08	106.83	182.55	179.15	265.29	2345.74	2389.93	-0.0269327	0.858438	0.908508	5460.73	2847.26	0.9395	4.11e-05	0.000155455	5748.51	2418.31	1.2491	1.27e-08	5.92e-08	2752.85	2274.14	0.27551	0.103627	0.151521	Chr00	695686962	695704102	+	1461
Capana07g001493	2204	1804	2311	2277	2822	3395	5557	4747	6184	2861	2774	3112	91.88	85.5	101.39	119.38	111.47	123	269.6	219.92	276.42	112.51	117.11	128.73	2732.86	2125.94	0.362161	0.00934433	0.0249367	2717.36	5814.37	-1.09744	9.9e-11	8.56e-10	2859.23	2816.43	0.0217538	0.870394	0.899437	5625.17	2023.85	1.47474	1.52e-17	2.26e-16	Chr07	187546217	187547488	-	1272
Capana05g002177	2727	2239	2639	4360	5704	5863	3008	3890	3764	1953	2007	1817	116.99	109.21	119.15	235.24	231.87	218.61	150.19	185.47	173.15	79.04	87.2	77.35	5144.75	2558.84	1.00733	6.71e-20	2.76e-18	1794.87	3754.93	-1.06498	1.05e-10	9.03e-10	1887.94	5302.5	-1.48979	8.68e-35	4.69e-33	3630.49	2436.24	0.575503	0.000121237	0.000334552	Chr05	201342544	201347335	+	1236
Capana10g000080	1506	1444	1292	387	947	768	2961	5202	5032	6154	6030	8242	84.24	91.83	76.05	27.22	50.19	37.34	192.75	323.37	301.8	324.71	341.58	457.46	658.709	1431.55	-1.11859	2.83e-05	0.000133248	6350.72	4630.34	0.455761	0.0973612	0.157096	6684.19	679.791	3.29654	2.51e-30	1.02e-28	4475.62	1364.24	1.71409	4.99e-11	3.27e-10	Chr10	1028939	1030288	-	948
Capana06g000398	66	66	62	904	1791	1643	2022	4957	1988	10815	10111	5534	2.78	3.16	2.75	47.85	71.42	60.09	99.03	231.84	89.71	429.34	430.93	231.1	1369.59	65.5126	4.38742	6.83e-76	8.8e-73	8198.26	3168.37	1.37158	0.0015448	0.00428654	8618.82	1412.83	2.60861	4.62e-17	5.8e-16	3059.02	62.4379	5.61501	1.34e-38	1.12e-36	Chr06	5766555	5768604	-	1260
Capana00g001096	5487	4694	4545	4502	6145	5849	1001	1632	1233	2075	1728	1014	347.62	338.09	303.02	358.69	368.87	322.05	73.8	114.9	83.76	124.01	110.87	63.74	5331.78	4959.04	0.10441	0.41813	0.549044	1490.11	1362.21	0.129488	0.688596	0.762451	1566.85	5495.69	-1.81035	2.12e-10	1.21e-09	1316.48	4723.3	-1.84304	1.17e-15	1.37e-14	Chr00	344435012	344437198	-	837
Capana10g000533	3144	2449	3743	2361	2811	3748	3304	2770	3720	3581	3584	4636	202.82	179.61	254.1	191.54	171.82	210.13	248.05	198.58	257.31	217.91	234.14	296.76	2862.79	3138.24	-0.132563	0.522063	0.645041	3669.35	3453.12	0.0875976	0.676749	0.75274	3861.68	2950.17	0.388373	0.0485341	0.0782581	3340.88	2986.39	0.161786	0.463528	0.53848	Chr10	20826790	20833942	-	822
Capana07g000051	1782	1505	1753	2074	2787	2350	5529	5191	6058	3804	3375	3620	58.55	56.21	60.61	85.69	86.76	67.1	211.4	189.53	213.41	117.89	112.29	118.02	2346.56	1696.63	0.467434	0.00491166	0.0142163	3350.34	5918.35	-0.820876	5.51e-10	4.3e-09	3525.22	2418.55	0.543944	0.00103136	0.00239117	5724.83	1615.52	1.82516	4.16e-48	5.67e-46	Chr07	1776883	1784522	+	1614
Capana01g003171	2156	1494	2390	1697	2384	2709	4832	5801	5597	3307	3066	4366	51.29	40.41	59.83	50.77	53.74	56.01	133.78	153.37	142.77	74.21	73.87	103.06	2171.38	2026.57	0.0995739	0.627868	0.734957	3337.11	5721.53	-0.77782	0.000169925	0.000574065	3512.65	2238.36	0.649965	0.00127588	0.00290783	5532.32	1927.68	1.5209	2.87e-13	2.52e-12	Chr01	212930053	212941965	-	2229
Capana12g001493	3905	2650	3211	2721	3542	3514	2782	4073	3485	3313	3524	3032	486.08	375.01	420.62	425.95	417.75	380.15	403.01	563.43	465.13	389.01	444.23	374.5	3164.8	3275.12	-0.0497129	0.766404	0.842462	3067.21	3642.06	-0.247875	0.217044	0.305378	3225.94	3261.76	-0.0157486	0.910909	0.931034	3520.57	3115.92	0.1761	0.405553	0.481438	Chr12	107987864	107989689	+	426
Capana03g001081	1734	857	1632	1493	1640	1469	4651	5943	5490	6154	4745	3931	94.89	53.32	93.99	102.75	85.04	69.87	296.21	361.43	322.13	317.67	262.96	213.46	1516.55	1409.58	0.105031	0.739396	0.822476	4587.39	5668.92	-0.305381	0.157734	0.234897	4825.76	1562.33	1.62763	3.05e-11	1.93e-10	5480.91	1339.12	2.03293	1.17e-12	9.47e-12	Chr03	18412063	18413771	-	969
Capana04g000813	4397	2563	3681	1963	3847	4722	2310	1328	1900	4413	3361	5229	161.92	107.3	142.65	90.91	134.23	151.12	99	54.35	75.02	153.29	125.34	191.07	3284.59	3559.69	-0.115843	0.682196	0.778669	4032.06	1962.03	1.03923	0.000371432	0.00117521	4245.03	3388.17	0.325011	0.242663	0.315096	1899.02	3384.29	-0.833716	0.00644776	0.0127643	Chr04	15471778	15473217	-	1440
Capana08g002700	3472	3207	3832	4193	6464	5571	2050	1925	2227	2585	1946	2176	302.32	317.46	351.13	459.15	533.29	421.58	207.73	186.27	207.92	212.32	171.59	188.01	5223.48	3543.51	0.559827	0.000289432	0.00112958	2076.41	2188	-0.0754313	0.644184	0.724305	2185.14	5385.46	-1.30127	8.19e-14	7.01e-13	2116.44	3375.06	-0.673263	1.75e-06	6.35e-06	Chr08	150951881	150952489	-	609
Capana09g001431	2337	2021	2563	3034	2609	3546	2094	3646	2567	5071	5213	4933	110.16	108.3	127.13	179.85	116.52	145.26	114.87	190.99	129.74	225.47	248.84	230.72	3020.94	2330.58	0.373966	0.10215	0.184488	4728.44	2927.44	0.691702	0.00500187	0.0122478	4973.93	3110.88	0.677397	0.00158122	0.00354757	2828.81	2219.11	0.350223	0.174535	0.237287	Chr09	160411101	160425603	+	1125
Capana01g000505	2410	3489	2297	3901	3687	9928	2605	2012	2805	2001	2034	2444	53.79	88.52	53.95	109.49	77.97	192.57	67.66	49.9	67.12	42.13	45.97	54.12	5487.79	2787.98	0.977099	0.016469	0.0405632	2014.45	2618.49	-0.37838	0.0724765	0.122784	2119.79	5654.43	-1.41555	8.47e-05	0.000235399	2533.64	2662.37	-0.0714024	0.807462	0.847352	Chr01	8823280	8828872	+	2376
Capana12g002711	2658	2949	2282	1816	3284	5136	4490	3732	5041	2274	2344	3581	37.23	46.96	33.64	31.99	43.58	62.52	73.19	58.09	75.7	30.04	33.25	49.77	3170.79	2669.92	0.248352	0.414526	0.545594	2551.69	4676.38	-0.873973	0.000786206	0.00232789	2686.08	3270.33	-0.284176	0.394242	0.472649	4524.44	2546.35	0.829403	0.000165754	0.000446277	Chr12	226254277	226282559	+	3786
Capana08g001136	2981	2330	2574	1839	3222	4056	3857	3018	5058	4142	3504	2982	424.93	377.59	386.13	329.67	435.17	502.48	639.85	478.1	773.07	556.95	505.82	421.79	2859.09	2650.87	0.109475	0.601622	0.713551	3292.37	4196.92	-0.350212	0.151914	0.228068	3463.31	2948.65	0.231764	0.312521	0.389599	4061.32	2523.6	0.686456	0.00345838	0.00727608	Chr08	125654158	125656131	-	372
Capana00g002076	3098	3168	3413	2402	3658	3752	3185	3946	3346	2294	3457	3831	20.65	24	23.94	20.13	23.1	21.73	24.71	29.23	23.91	14.42	23.33	25.34	3135.77	3268.97	-0.0596863	0.642448	0.746207	2992.4	3698.41	-0.305651	0.252156	0.344874	3147.85	3233	-0.0386278	0.881299	0.907822	3575.63	3115.15	0.198964	0.228658	0.298016	Chr00	449757044	449765324	-	7956
Capana03g003924	3649	2422	4064	2659	4397	4532	2945	2837	3012	3142	2837	3013	123.56	93.24	144.82	113.23	141.07	133.37	116.06	106.76	109.36	100.36	97.28	101.24	3681.97	3398.32	0.11573	0.616048	0.725151	2790.29	3105.18	-0.15421	0.218087	0.306564	2935.87	3796.81	-0.371335	0.0104199	0.0198434	3003.37	3231.88	-0.105882	0.630601	0.695675	Chr03	241728810	241739496	-	1566
Capana02g001556	3524	3521	2980	5369	6279	8436	1146	1934	1373	1749	1557	1622	132.25	150.22	117.69	253.39	223.27	275.14	50.05	80.66	55.25	61.91	59.17	60.4	6451.58	3385.91	0.930152	4.7e-08	3.46e-07	1528.8	1569.65	-0.0380616	0.874154	0.909005	1608.53	6648.26	-2.04721	3.5e-44	3.23e-42	1516.83	3227.47	-1.08927	2.37e-05	7.28e-05	Chr02	127651693	127656011	+	1413
Capana08g002000	8340	5850	6491	2459	6330	5702	799	523	672	730	587	994	234.37	186.89	191.96	86.9	168.54	139.26	26.13	16.33	20.25	19.35	16.7	27.72	4509.85	6939.38	-0.621547	0.0323019	0.0717364	717.377	706.151	0.0228901	0.937897	0.955402	755.344	4654.54	-2.6236	1.45e-15	1.51e-14	683.349	6603.45	-3.27277	2.13e-40	1.95e-38	Chr08	139692317	139694203	-	1887
Capana00g001865	2084	1426	1830	1387	2170	2450	5687	4391	6118	3614	3540	4765	102.32	79.6	94.56	85.64	100.95	104.55	324.96	239.59	322.08	167.38	176.02	232.15	1907.47	1791.13	0.0910539	0.611325	0.721541	3705.56	5714.05	-0.624835	0.00600614	0.0143917	3900.05	1966.76	0.987313	1.41e-06	5.06e-06	5528.88	1704.03	1.69789	1.41e-15	1.64e-14	Chr00	435732637	435738181	-	1080
Capana05g000287	3785	1236	13446	3203	5166	6694	730	2773	1136	350	339	587	282.29	104.8	1055.33	300.42	365.06	433.89	63.36	229.84	90.84	24.62	25.6	43.44	4741.74	6170.75	-0.380022	0.603278	0.71472	397.006	1632.93	-2.04029	3.85e-05	0.000146533	418.007	4889.5	-3.54835	3.98e-32	1.82e-30	1575.92	5854.15	-1.89327	0.0198517	0.0352918	Chr05	5497009	5500969	-	711
Capana00g001263	2514	3124	3138	3382	2878	6310	1505	1565	1999	3964	4788	4238	264.51	373.67	347.44	447.49	286.91	576.98	184.28	182.99	225.51	393.41	510.15	442.45	4018.47	2973.7	0.434435	0.172873	0.280423	4044.26	1783.12	1.18134	6.27e-10	4.86e-09	4253.36	4139.16	0.0392263	0.895698	0.919021	1724.76	2835.99	-0.717284	0.000935381	0.0022035	Chr00	370528170	370530697	-	504
Capana00g003584	3214	3438	3216	2236	2662	2623	3655	4045	4485	3209	3207	3352	202.17	245.86	212.89	176.88	158.66	143.4	267.57	282.77	302.5	190.41	204.29	209.22	2451.69	3336.23	-0.444844	0.00548379	0.0156446	3035.05	4291.69	-0.499903	0.000285676	0.000924447	3193.12	2526.28	0.338438	0.023197	0.0407667	4150.53	3180.46	0.384218	0.0116813	0.021888	Chr00	563424770	563427012	+	843
Capana08g000535	1808	1030	1666	1299	1960	1613	6471	6456	7638	2721	2592	4063	51.63	33.44	50.06	46.65	53.03	40.03	215.05	204.88	233.86	73.29	74.96	115.12	1573.81	1506.39	0.062906	0.802908	0.868984	2915.56	7246.56	-1.31355	4.31e-08	2.6e-07	3069.33	1622.52	0.919736	0.000360152	0.000904422	7009.26	1431.93	2.29107	4.11e-23	1.11e-21	Chr08	82270930	82292334	-	1857
Capana08g000767	51	2	3	196	212	31	589	2115	1098	16334	15537	3095	8.05	0.36	0.5	38.9	31.7	4.25	108.18	370.94	185.8	2431.65	2483.17	484.68	152.773	18.0685	3.07584	0.0112169	0.0291772	10816.7	1335.66	3.01762	1.02e-06	5.06e-06	11362.6	157.321	6.17611	2.02e-15	2.07e-14	1289.4	17.046	6.23554	9.24e-10	5.19e-09	Chr08	109446943	109447278	+	336
Capana06g000923	4357	5657	4044	3005	3112	7494	973	779	1079	2614	2513	3609	157.81	232.95	154.15	136.88	106.8	235.91	41.01	31.36	41.9	89.31	92.18	129.71	4266.15	4771.84	-0.161503	0.658725	0.759327	2715.98	998.345	1.44383	1.85e-09	1.36e-08	2858.84	4396.19	-0.620933	0.0774496	0.118181	965.955	4554.33	-2.23715	8.38e-18	1.28e-16	Chr06	16364243	16365706	+	1464
Capana00g001461	2056	1756	2211	1546	1766	2337	4046	3798	4775	4795	4050	6092	126.19	122.52	142.8	119.33	102.7	124.66	288.99	259.05	314.23	277.6	251.72	371	1819.27	2027.79	-0.156726	0.328698	0.45873	4637.22	4446.36	0.0606226	0.779581	0.835912	4881.72	1874.62	1.38083	3.32e-10	1.86e-09	4301.19	1930.74	1.15556	2.23e-13	1.99e-12	Chr00	396820085	396826527	-	864
Capana02g002339	131	17	9	16702	14104	8248	2	1	12	0	1	0	5.24	0.77	0.38	839.98	534.42	286.66	0.09	0.04	0.51	0	0.04	0	13395.5	51.075	8.03309	4.42e-20	1.87e-18	0.320171	5.14937	-3.9512	0.0555351	0.0982244	0.334823	13788.4	-15.261	1.17e-33	6.03e-32	4.98878	48.286	-3.2699	0.00943689	0.0180334	Chr02	143401100	143403095	-	1326
Capana12g002661	4211	3022	4000	2649	3858	3826	3065	3581	3123	2459	2692	2711	266.78	217.66	266.68	211.06	231.59	210.66	225.98	252.13	212.14	146.95	172.71	170.43	3317.85	3770.87	-0.184703	0.229951	0.350794	2445.45	3449.82	-0.496455	0.00256765	0.00676975	2572.54	3420.38	-0.4111	0.00295226	0.00628938	3335.58	3588	-0.105344	0.531687	0.604023	Chr12	225017209	225018045	+	837
Capana03g003689	3087	2350	2760	2979	4519	5003	2383	3602	2875	3292	2401	3915	118.36	102.44	111.37	143.65	164.17	166.71	106.33	153.48	118.2	119.07	93.23	148.95	3981.63	2754.46	0.531741	0.000113821	0.000479256	2978.3	3122.42	-0.068179	0.793772	0.846954	3135.86	4105.11	-0.388649	0.0894277	0.133796	3017.99	2621.77	0.203018	0.326421	0.401493	Chr03	234373800	234379808	+	1383
Capana12g000479	3290	8045	4229	1900	2544	5024	2030	2533	2491	2244	2508	2312	61.47	170.89	83.15	44.65	45.04	81.58	44.14	52.6	49.91	39.55	47.46	42.87	2950.97	5343.31	-0.856408	0.0615593	0.122424	2197.29	2484.84	-0.177536	0.286746	0.383499	2311.16	3042.12	-0.396724	0.181999	0.24666	2402.6	5114.18	-1.08984	0.00800416	0.0155323	Chr12	9579262	9585849	+	2838
Capana01g003678	3064	1884	2568	3974	3680	4207	3887	4073	4270	2666	2787	2038	368.43	257.54	324.95	600.94	419.27	439.64	543.93	544.27	550.52	302.39	339.37	243.16	3913.44	2516.46	0.636726	0.0113465	0.0294677	2326.56	4314.19	-0.890909	1.68e-06	8.03e-06	2446.47	4030.31	-0.719941	0.00221371	0.00483071	4172.35	2393.02	0.801857	2.49e-05	7.64e-05	Chr01	232374405	232379471	-	441
Capana00g005111	4892	1974	3374	3638	5185	3977	3273	1440	2959	2430	4374	1508	142.22	65.24	103.22	133.01	142.82	100.48	110.74	46.52	92.24	66.64	128.78	43.5	4164.69	3405.25	0.29033	0.397782	0.529601	2598.08	2714.2	-0.0630964	0.891501	0.922201	2728.06	4292.98	-0.654095	0.110012	0.160056	2628.05	3232.91	-0.298912	0.489229	0.563647	Chr00	714674266	714676089	-	1824
Capana12g001834	5241	12927	3446	1575	3323	1874	1776	845	1456	2554	3257	734	571.84	1603.51	395.68	216.12	343.54	177.7	225.52	102.46	170.34	262.86	359.88	79.47	2170.37	7446.12	-1.77851	0.00127702	0.00428565	2034.71	1444.65	0.494122	0.346285	0.446459	2136.62	2239.23	-0.0676925	0.898161	0.921004	1398.61	7136.5	-2.35123	3.96e-05	0.000117913	Chr12	171509223	171510935	+	486
Capana01g002572	4176	2744	1892	2346	4186	2555	3242	1189	2689	5847	5727	2374	399	298.06	190.24	281.89	378.95	212.16	360.49	126.25	275.48	526.97	554.13	225.07	2936.64	2952.41	-0.0077778	0.982829	0.989441	4321.97	2522.74	0.776718	0.0932188	0.1515	4542.22	3028.65	0.584746	0.142123	0.199194	2443.11	2809.8	-0.201793	0.662227	0.723924	Chr01	167256833	167257387	-	555
Capana00g001529	2531	2073	2781	1757	2300	2671	5082	2999	5649	4052	3325	3704	184.1	171.43	212.88	160.73	158.52	168.85	430.21	242.43	440.58	278.03	244.93	267.35	2160	2484.54	-0.201976	0.173872	0.281644	3434.64	4840.84	-0.495094	0.0701226	0.11946	3614.27	2226.3	0.699001	3.19e-08	1.41e-07	4685.86	2365.1	0.986393	0.000813694	0.00194278	Chr00	402158892	402161286	+	729
Capana02g001645	3142	2720	2577	1772	1783	3335	1585	1926	1811	5832	5568	6836	92.41	90.95	79.76	65.54	49.69	85.24	54.25	62.95	57.11	161.8	165.84	199.5	2196.4	2842.52	-0.37194	0.142521	0.240648	5665.85	1876.53	1.59419	1.29e-20	4.44e-19	5962.48	2262.95	1.39759	4.79e-08	2.07e-07	1814.41	2707.59	-0.57746	8.85e-05	0.000249164	Chr02	129735169	129742895	-	1803
Capana02g002182	2222	1720	2612	2556	2475	3858	2127	2082	2402	5628	5473	5653	74.81	65.84	92.55	108.22	78.95	112.89	83.34	77.9	86.71	178.74	186.6	188.86	2872.25	2202.87	0.382664	0.116564	0.205119	5203.6	2331.02	1.1585	2.55e-19	7.47e-18	5474.62	2958.77	0.887862	6.97e-06	2.27e-05	2254.69	2096.26	0.105041	0.587627	0.656626	Chr02	141394317	141401508	+	1575
Capana06g000966	3135	2361	2987	2674	3460	4020	3129	4030	3034	2879	2950	4148	32.2	27.57	32.28	34.54	33.67	35.88	37.4	46	33.41	27.89	30.68	42.27	3262.56	2850.02	0.19491	0.152542	0.25428	3103.96	3601.93	-0.214668	0.383108	0.484494	3267.03	3362.62	-0.0416485	0.846328	0.880487	3481.9	2712.4	0.360221	0.0655211	0.10186	Chr06	16922310	16930948	-	5163
Capana04g001507	2841	2238	2623	1865	3120	3121	4982	3381	5295	2969	2433	3933	94.93	85.01	92.23	78.37	98.78	90.63	193.73	125.55	189.7	93.58	82.33	130.4	2577.18	2589.66	-0.00661419	0.964416	0.978082	2897.85	4819.28	-0.733833	0.00814391	0.0188486	3050.99	2657.62	0.198968	0.407643	0.485576	4663.97	2465.22	0.919797	8.19e-05	0.000231755	Chr04	61110293	61127615	-	1587
Capana03g001342	1050	426	859	1150	1721	1451	4886	3440	5392	5551	4153	8697	43.26	19.95	37.25	59.59	67.19	51.96	234.29	157.51	238.21	215.74	173.29	355.57	1395.46	777.001	0.844411	0.0128672	0.0327679	5712.59	4837.63	0.239843	0.466481	0.565628	6016.89	1438.63	2.06436	5.25e-11	3.22e-10	4681.58	737.661	2.66564	1.11e-13	1.03e-12	Chr03	24257343	24261796	-	1287
Capana01g000808	3794	3845	2993	2395	2729	3800	3491	4140	3587	2415	2596	2945	108.87	125.43	90.38	86.43	74.2	94.76	116.58	132.02	110.36	65.37	75.44	83.85	2866.58	3592.33	-0.325558	0.103445	0.18632	2474.98	3961.09	-0.678519	0.000171008	0.000577371	2604.09	2953.84	-0.181873	0.330059	0.406959	3829.84	3424.82	0.16131	0.412646	0.48854	Chr01	16683285	16688965	+	1848
Capana00g003818	1949	1979	2191	2107	3394	3460	5057	4561	5323	3143	2486	3049	63.56	73.37	75.19	86.41	104.87	98.07	191.93	165.3	186.13	96.69	82.1	98.67	2853.71	2066.28	0.466241	0.00137328	0.00457811	2689.5	5273.37	-0.971341	2e-09	1.46e-08	2830.58	2942.55	-0.0562201	0.729756	0.783914	5101.14	1968.92	1.37352	3.83e-19	6.81e-18	Chr00	581966940	581976149	-	1626
Capana00g002921	9341	15227	9209	957	1688	1957	29	65	57	28	46	59	122.12	226.32	126.7	15.73	20.91	22.24	0.44	0.94	0.8	0.35	0.61	0.77	1448.21	11516.2	-2.99099	1.42e-21	7.36e-20	41.581	52.9264	-0.350362	0.486756	0.584866	43.7507	1493.58	-5.09626	2.47e-54	3.73e-52	51.1424	11004	-7.74753	1.51e-83	9.49e-81	Chr00	505125903	505135420	+	4056
Capana02g002977	4708	2040	5633	1360	2116	1802	1539	1643	1722	5506	5057	5523	321.3	158.28	404.56	116.72	136.83	106.88	122.23	124.61	126.01	354.46	349.5	374.01	1698.69	4128.66	-1.28129	0.000691842	0.00248115	4993.26	1729.48	1.52961	2.74e-35	3.92e-33	5253.91	1751.4	1.58488	1.16e-24	3.13e-23	1672.58	3920.03	-1.22883	0.000825536	0.00196722	Chr02	153529436	153532010	-	777
Capana08g001008	15	50	30	1935	3861	2522	2816	16046	4842	2406	1034	3071	1.61	6.09	3.38	260.69	391.9	234.8	351.07	1910.29	556.17	243.13	112.17	326.44	2661.25	32.7112	6.35172	7.85e-42	2.33e-39	2011.7	8345.08	-2.0525	0.000924196	0.00269106	2120.01	2745.33	-0.372925	0.376349	0.454744	8048.73	31.3243	8.0085	4e-29	1.77e-27	Chr08	123538811	123546963	-	495
Capana12g001573	982	802	1042	2187	2116	3097	3349	3929	3602	6165	6278	5073	24.94	23.16	27.85	69.85	50.92	68.36	98.98	110.89	98.08	147.69	161.46	127.84	2399.95	950.725	1.33559	1.22e-10	1.28e-09	5439.62	3839.35	0.502638	0.00295954	0.00768101	5720.83	2472.16	1.21064	3.7e-09	1.83e-08	3712.33	905.047	2.03609	5.19e-41	4.91e-39	Chr12	124286374	124291659	-	2088
Capana07g001024	3278	2600	3169	1318	2185	2256	2884	3191	3371	4979	4310	5063	89.42	80.63	90.97	45.21	56.47	53.48	91.55	96.73	98.59	128.11	119.06	137.04	1829.41	3042.2	-0.733174	1.14e-06	6.82e-06	4452.66	3329.31	0.419422	0.00252229	0.00666726	4685.73	1886.48	1.312	1.09e-16	1.31e-15	3219.69	2895.97	0.152817	0.214654	0.282842	Chr07	142675291	142681417	-	1944
Capana07g000611	2349	2252	2346	1739	2351	2592	5074	3609	5963	3779	3530	3014	173.73	189.35	182.59	161.74	164.75	166.6	436.72	296.62	472.86	263.64	264.38	221.19	2145.87	2343.89	-0.127144	0.172483	0.279944	3202.47	5159.72	-0.688113	0.00364127	0.00923161	3368.49	2211.86	0.606793	1.21e-05	3.8e-05	4993.38	2233.2	1.16094	8.13e-07	3.08e-06	Chr07	53339135	53342351	-	717
Capana06g001434	2216	1185	1236	2061	1761	1700	3507	6914	5462	3124	3715	5690	142.43	86.59	83.6	166.6	107.25	94.96	262.33	493.87	376.43	189.41	241.81	362.9	1850.23	1547.99	0.256815	0.462102	0.590711	3905.53	5581.74	-0.515228	0.130553	0.201139	4111.04	1904.96	1.11012	0.00124728	0.00284792	5393.6	1471.52	1.87384	7.56e-08	3.3e-07	Chr06	32341134	32342378	-	825
Capana01g000523	2620	1619	2752	7109	5982	7533	552	1590	901	2933	2803	2172	123.49	86.76	136.51	421.4	267.16	308.59	30.28	83.29	45.54	130.41	133.8	101.59	6821.68	2341.47	1.54253	1.11e-07	7.72e-07	2453.34	1069.85	1.19729	0.00175446	0.00481416	2580.16	7024.12	-1.4447	4.89e-09	2.38e-08	1033.09	2226.25	-1.10763	0.00866231	0.016694	Chr01	9158842	9165726	-	1125
Capana00g004660	5178	2181	5252	4200	3266	4250	4302	2543	2845	1490	1795	1194	90.35	43.26	96.44	92.16	54	64.45	87.36	49.31	53.23	24.52	31.72	20.67	3893.34	4201.59	-0.110087	0.779581	0.851639	1393.53	3444	-1.30532	1.74e-05	7.02e-05	1465	4008.2	-1.45186	4.72e-07	1.8e-06	3332.96	3989.13	-0.259349	0.518971	0.592377	Chr00	665238146	665254902	-	3039
Capana01g002441	2912	2854	2885	2041	2816	2759	4074	3193	4412	4102	3682	2715	251.08	279.76	261.78	221.31	230.06	206.75	408.81	305.96	407.89	333.63	321.5	232.29	2456.32	2920.03	-0.249631	0.0221623	0.0521827	3253.7	4120.03	-0.340556	0.143124	0.217284	3421.88	2531.91	0.434646	0.028866	0.0494489	3986.44	2782.48	0.518769	0.0057605	0.0115316	Chr01	156917569	156920439	+	615
Capana08g000297	3338	2572	3433	2038	2573	2978	2710	3111	3140	4223	3953	4349	181.54	159.03	196.49	139.39	132.59	140.76	171.53	188.03	183.11	216.65	217.72	234.7	2443.24	3140.14	-0.362198	0.013933	0.0350984	3888.97	3158.86	0.299943	0.0239492	0.048159	4091.98	2518.03	0.700568	1.62e-09	8.39e-09	3054.64	2988.57	0.0314855	0.833475	0.869048	Chr08	29988986	29991989	+	975
Capana01g002007	1483	1408	1499	1875	2407	3096	4354	4112	5453	4635	4281	3745	105.27	113.63	111.98	167.39	161.9	191.01	359.7	324.39	415.05	310.37	307.75	263.79	2359.56	1480.88	0.672366	3.72e-07	2.39e-06	3927.46	4900.04	-0.31922	0.0699004	0.119119	4131.23	2431.95	0.764283	7.34e-07	2.73e-06	4740.21	1410.85	1.7485	2.44e-27	9.52e-26	Chr01	91667980	91671714	-	747
Capana10g000093	2681	2014	2739	1807	2251	2498	3015	1974	2915	4723	4166	7549	100.4	85.74	107.94	85.1	79.87	81.3	131.4	82.15	117.05	166.84	157.99	280.52	2117.27	2497.48	-0.238589	0.124113	0.215687	5109.8	2793.12	0.871398	0.00520834	0.0126873	5380.62	2181.99	1.30217	2.36e-06	8.19e-06	2703.11	2376.67	0.1856	0.453658	0.528954	Chr10	1322225	1326320	-	1416
Capana08g002129	2379	1986	2700	2598	2159	2800	2739	3030	3302	4603	4567	5455	78.02	74.04	93.18	107.15	67.08	79.8	104.53	110.43	116.11	142.39	151.67	177.51	2498	2377.59	0.0708515	0.777273	0.849994	4545.73	3195.72	0.508315	0.00176879	0.00485031	4783.43	2572.1	0.895497	0.000193411	0.000508129	3090.57	2263.39	0.449368	0.00528056	0.0106616	Chr08	141626134	141632733	-	1617
Capana02g003269	2547	2142	2483	1589	2701	2957	4180	3492	4284	4213	3530	4183	109.54	104.73	112.38	85.94	110.06	110.52	209.21	166.9	197.55	170.91	153.74	178.51	2292.07	2414.16	-0.0742962	0.639585	0.744019	3698.5	4221.39	-0.190746	0.257151	0.350547	3892.21	2363.7	0.719043	3.89e-05	0.00011344	4083.96	2298.74	0.829065	8.47e-08	3.67e-07	Chr02	158162242	158167049	-	1233
Capana03g000672	2049	1465	1871	643	1103	1001	4874	4207	5787	4574	3109	7613	76.25	61.98	73.27	30.09	38.89	32.37	211.08	173.98	230.9	160.56	117.16	281.11	875.752	1807.59	-1.04495	9.33e-09	7.65e-08	4747.01	5237.93	-0.141983	0.681768	0.756834	5001.07	903.127	2.46905	3.6e-12	2.53e-11	5067.62	1719.97	1.5588	4.04e-16	5.01e-15	Chr03	9810509	9820431	-	1425
Capana11g000044	2939	2185	3000	2665	3188	3435	2276	3240	2941	4055	3992	4378	64.45	54.48	69.24	73.5	66.24	65.47	58.09	78.96	69.15	83.88	88.66	95.27	3013.14	2728.82	0.142649	0.38906	0.520663	3860.45	2977.46	0.37463	0.0445106	0.0818478	4061.83	3104.93	0.38788	0.00391921	0.0081591	2878.36	2596.7	0.14854	0.461275	0.536391	Chr11	1373784	1380684	-	2418
Capana12g002825	3220	2638	3075	3248	3817	4245	3346	4400	3552	2114	1969	2665	95.5	88.94	95.97	121.14	107.26	109.41	115.49	145.02	112.95	59.14	59.14	78.43	3668.09	3005.58	0.286969	0.0229957	0.0538627	2096.65	3987.79	-0.927518	1.58e-05	6.42e-05	2206.76	3779.72	-0.776241	3.92e-05	0.000114259	3855.01	2861.59	0.429881	0.0112076	0.0210731	Chr12	228558471	228567100	+	1788
Capana04g001418	2606	1938	2643	1607	2163	2386	3400	3458	3581	4851	4024	5602	49.8	42.1	53.15	38.62	39.16	39.63	75.61	73.43	73.37	87.44	77.87	106.22	1977.52	2414.09	-0.287894	0.0590769	0.11849	4491.94	3684.56	0.285861	0.113417	0.178731	4728.29	2038.32	1.2139	7.31e-12	4.93e-11	3563.5	2297.23	0.633244	3.32e-05	0.000100116	Chr04	52162760	52179401	+	2775
Capana06g000337	2435	1989	2404	2260	3329	3379	3668	3559	3671	3388	3577	4591	19.91	18.49	20.68	23.24	25.79	24.01	34.9	32.34	32.18	26.13	29.62	37.24	2874.1	2297.18	0.323306	0.00589136	0.0166312	3595.44	3849.3	-0.0984413	0.615747	0.699795	3783.75	2963	0.352649	0.0670139	0.104108	3723	2187.01	0.767362	4.87e-10	2.85e-09	Chr06	4679610	4692511	-	6486
Capana07g000637	2798	2094	2458	2113	4065	3986	4224	3771	4489	2850	2617	2737	58.05	49.39	53.66	55.13	79.91	71.87	101.98	86.94	99.86	55.77	54.98	56.34	3205.54	2469.11	0.376853	0.0568096	0.114772	2546.21	4405.54	-0.790955	2.01e-08	1.28e-07	2678.97	3306.53	-0.304011	0.109015	0.158816	4261.75	2350.02	0.858636	1.29e-08	6.24e-08	Chr07	58521647	58530966	-	2556
Capana01g002623	3910	4800	3359	1062	1536	2927	1000	1361	1770	4860	5060	6535	133.16	185.85	120.39	45.49	49.57	86.64	39.64	51.51	64.64	156.13	174.52	220.85	1717.06	4092.93	-1.2528	0.000189146	0.000766256	5118.91	1447.76	1.82186	2.01e-12	2.19e-11	5387.09	1770.32	1.60507	3.81e-07	1.47e-06	1400.07	3905.66	-1.47989	3.16e-07	1.27e-06	Chr01	169087098	169105803	+	1557
Capana07g001960	3561	2310	2776	2070	4017	4588	4371	2641	3993	1976	1925	3907	74.23	54.74	60.89	54.26	79.34	83.11	106.03	61.18	89.24	38.85	40.63	80.81	3342.07	2897.51	0.206147	0.402502	0.53423	2430.89	3892.45	-0.679199	0.0623315	0.108317	2560.11	3447.41	-0.429465	0.233368	0.30495	3767.35	2756.22	0.450774	0.104439	0.152483	Chr07	209853837	209857917	+	2544
Capana03g000690	1805	1474	1704	1766	2473	2477	5715	4693	6639	2980	2978	3412	120.4	111.77	119.61	148.14	156.29	143.59	443.63	347.87	474.81	187.5	201.16	225.83	2161.46	1676.49	0.366299	0.000849556	0.00298924	2912.24	6007.36	-1.04463	7.51e-08	4.36e-07	3064.33	2228.06	0.459764	0.00115733	0.0026588	5812.4	1596.17	1.86447	3.62e-24	1.08e-22	Chr03	10109367	10115624	-	795
Capana07g002352	2685	2524	2953	1737	3380	2988	4994	3211	5444	2542	2636	3008	460.77	492.43	533.3	374.87	549.59	445.64	997.38	612.38	1001.72	411.49	458.11	512.22	2565.83	2752.47	-0.100925	0.603233	0.71472	2545.42	4814.03	-0.919363	0.000296257	0.000956007	2678.28	2646.73	0.0167523	0.936235	0.9507	4659.31	2621.86	0.829531	0.00130552	0.00299148	Chr07	219077268	219078670	-	309
Capana01g002369	2545	1865	279	1590	3178	910	7096	1356	4817	6124	6956	1385	135.91	113.22	15.68	106.78	160.8	42.23	441	80.47	275.81	308.48	376.17	73.39	1862.88	1574.39	0.242701	0.751048	0.831194	4487.93	4719.63	-0.0726176	0.912676	0.938225	4713.16	1921.79	1.29429	0.0422672	0.0693503	4573.17	1500.26	1.60797	0.0462457	0.0749388	Chr01	151306822	151307814	+	993
Capana02g003206	3625	1948	3915	4602	5723	6687	2864	2139	2538	1288	1155	1503	138.99	84.91	157.97	221.91	207.91	222.83	127.8	91.14	104.34	46.58	44.85	57.18	5480.31	3171.59	0.78897	0.00491681	0.0142271	1225.28	2668.32	-1.12278	1.52e-07	8.47e-07	1289.58	5647.9	-2.13082	1.3e-38	8.78e-37	2581.7	3013.77	-0.223349	0.463233	0.538209	Chr02	157224580	157228911	-	1383
Capana02g002629	1650	615	1586	2916	3707	4501	3500	5239	3662	3691	3633	3272	43.66	18.5	44.16	97.04	92.94	103.51	107.78	154.06	103.9	92.13	97.35	85.91	3570.73	1280.92	1.47888	7.33e-05	0.000319561	3290.11	4378.17	-0.412194	0.0640597	0.110931	3460.79	3680.13	-0.0887222	0.485712	0.562412	4231.32	1215.68	1.79918	5.61e-06	1.89e-05	Chr02	148267859	148274706	+	2004
Capana03g001533	3402	1936	3611	2765	2799	3216	2047	3370	2644	3381	3976	4782	158.66	102.65	177.23	162.17	123.69	130.35	111.1	174.67	132.22	148.74	187.79	221.3	2875.61	2993.71	-0.0583182	0.835507	0.892819	3781	2838.66	0.413509	0.114094	0.179543	3978.42	2962.12	0.425791	0.0621536	0.0973726	2743.44	2845.41	-0.0526978	0.863114	0.892654	Chr03	28738046	28747746	+	1137
Capana06g001865	2083	2156	2192	1691	2699	2798	3359	6149	3881	3540	3324	4024	28.88	33.98	31.98	29.48	35.45	33.71	54.19	94.74	57.69	46.29	46.67	55.36	2288.7	2172.67	0.0756599	0.585762	0.700183	3381.96	4722	-0.481547	0.0809069	0.134712	3558.98	2359.91	0.592353	0.000251639	0.000647731	4562.23	2070.71	1.13966	5.44e-05	0.000158374	Chr06	59186061	59198693	-	3825
Capana01g004443	2175	954	1782	2967	2498	2730	2722	8414	3571	3426	3777	2865	73.65	36.73	63.5	126.35	80.15	80.34	107.27	316.63	129.65	109.43	129.52	96.26	2731.57	1635.91	0.739298	0.0394456	0.0848104	3129.54	5183.24	-0.727911	0.0841922	0.13937	3290.85	2812.43	0.227036	0.387647	0.465929	5003.38	1553.52	1.68729	0.00062159	0.00151895	Chr01	299968932	299973171	-	1566
Capana02g002179	4066	2555	3935	2219	4111	4082	2165	2112	2405	3833	3129	3265	176.15	125.84	179.4	120.9	168.75	153.69	109.16	101.68	111.72	156.64	137.28	140.36	3289.68	3536.07	-0.104052	0.660013	0.760527	3168.9	2356.62	0.427298	0.00270919	0.00710374	3334.36	3393.06	-0.0254886	0.891587	0.916076	2279.44	3362.53	-0.560967	0.00635811	0.0126046	Chr02	141333850	141338687	+	1224
Capana03g000242	2285	1115	2534	4076	2716	3865	2417	2536	2772	5179	4783	3588	123.51	68.52	144.15	277.08	139.1	181.57	152.05	152.34	160.66	264.07	261.82	192.45	3569.13	1981.18	0.848988	0.0338634	0.0746001	4201.2	2723.35	0.625415	0.00118266	0.00337072	4418.32	3673.26	0.266692	0.392712	0.471159	2633.89	1881.89	0.484889	0.123942	0.177009	Chr03	3413493	3415918	+	981
Capana03g003580	1605	1189	2126	2222	2599	3310	2539	3667	3125	5645	5030	4781	37.63	31.69	52.45	65.51	57.73	67.44	69.27	95.53	78.55	124.83	119.41	111.21	2619.38	1652.53	0.664433	0.00803512	0.0218503	4793.38	3287.37	0.54409	0.00421707	0.0105279	5042.76	2699.18	0.901794	1.28e-10	7.51e-10	3177.74	1572.03	1.01532	0.000180567	0.000482718	Chr03	229651865	229658035	+	2262
Capana04g000052	5977	1222	6877	5828	4776	5765	1351	2049	1164	1042	959	793	143.15	33.27	173.33	175.54	108.38	120	37.66	54.54	29.89	23.54	23.26	18.85	5438.89	4661.69	0.222394	0.702188	0.794024	866.502	1615	-0.89819	0.00139488	0.00391482	911.397	5599.82	-2.61899	5.2e-25	1.44e-23	1560.56	4417.74	-1.50128	0.0102145	0.0193649	Chr04	572523	578764	+	2214
Capana01g003613	3095	3294	3598	4237	5349	5200	1968	2652	2493	1896	1892	2073	374.7	453.38	458.41	645.1	613.59	547.14	277.28	356.81	323.62	216.53	231.97	249.03	4801.82	3375.07	0.508539	0.00106118	0.00363247	1821.33	2504.76	-0.459771	0.0091838	0.0209661	1916.32	4948.57	-1.36853	3.5e-21	6.83e-20	2421.6	3216.63	-0.409471	0.0271387	0.0467131	Chr01	230894191	230904066	-	438
Capana08g002555	3291	2604	2532	2956	2994	4214	4041	4292	4465	1990	2200	2146	88.41	79.52	71.58	99.86	76.21	98.38	126.33	128.13	128.61	50.43	59.85	57.2	3292.01	2833.81	0.216032	0.265175	0.390832	1970.87	4514.22	-1.19574	9.15e-17	1.88e-15	2073.18	3391.36	-0.709921	0.000134954	0.000363746	4365.72	2698.26	0.694128	1.04e-06	3.9e-06	Chr08	148796889	148799591	+	1974
Capana12g000582	1500	937	1489	4822	5180	6070	3115	4422	3621	2050	2030	2477	92.71	65.84	96.84	374.79	303.34	326.04	224.05	303.72	239.95	119.51	127.05	151.9	5234.08	1315.05	1.99252	2.71e-18	8.65e-17	2038.14	3933.93	-0.948758	5.39e-06	2.36e-05	2144.78	5392.34	-1.32996	2.15e-13	1.75e-12	3802.68	1250.46	1.60438	4.57e-11	3.01e-10	Chr12	13109769	13115026	+	858
Capana10g000875	4280	1870	3249	1056	1548	1690	1674	1274	1646	6089	5116	8220	190.08	94.42	151.85	58.98	65.14	65.23	86.52	62.88	78.38	255.09	230.09	362.24	1371.81	3130.01	-1.19007	8.07e-05	0.00034888	6031.79	1623.02	1.89393	6.54e-14	8.85e-13	6350.44	1414.24	2.16663	5.71e-21	1.09e-19	1570.38	2972.42	-0.920648	0.0038662	0.00804789	Chr10	63565262	63572530	+	1194
Capana10g002231	5142	3785	5315	2223	3098	2671	1505	2504	1880	3246	2476	3862	407.57	341.07	443.34	221.59	232.67	184	138.83	220.57	159.78	242.7	198.75	303.75	2591.11	4783.05	-0.88459	2.73e-06	1.54e-05	2971.97	2074.71	0.518494	0.0562159	0.0991565	3128.95	2670.84	0.228506	0.31627	0.393159	2005.02	4551.2	-1.18262	2.39e-06	8.49e-06	Chr10	201045560	201052329	+	669
Capana09g000141	3601	3034	3523	3661	3754	4922	1461	2333	1822	3899	3233	2457	251.58	240.98	259.02	321.66	248.5	298.86	118.79	181.14	136.49	256.96	228.74	170.33	4007.81	3419.38	0.22882	0.164828	0.270384	2968.5	1978.47	0.585346	0.0251924	0.0503303	3122.25	4128.74	-0.402972	0.0766602	0.117125	1912.15	3255.91	-0.767827	0.000405798	0.00102574	Chr09	5505303	5508628	-	759
Capana03g001314	9458	13950	10464	611	1144	1371	14	22	9	188	179	216	428.66	718.78	499.09	34.83	49.13	54	0.74	1.11	0.44	8.04	8.22	9.71	978.613	11520.1	-3.55653	9.15e-36	1.77e-33	181.118	15.9707	3.50717	1.42e-18	3.8e-17	190.596	1009.39	-2.40609	8.51e-23	1.94e-21	15.4282	10999.1	-9.48061	2.38e-124	5.85e-121	Chr03	23033304	23035513	+	1170
Capana08g001532	2914	2173	2830	3154	3460	3781	2433	2446	2948	3998	3757	3709	121.19	102.74	123.86	164.97	136.35	136.67	117.76	113.05	131.46	156.85	158.24	153.07	3392.16	2659.42	0.350684	0.0445095	0.0938526	3558.41	2756.98	0.368083	0.00768952	0.0179185	3743.59	3494.8	0.0996342	0.498153	0.574204	2666.71	2530.83	0.0753756	0.632987	0.69789	Chr08	132267612	132272226	+	1275
Capana09g000884	1946	1361	1909	1399	1784	2271	4074	4438	4889	4273	3955	5302	73.34	58.31	75.71	66.31	63.71	74.39	178.69	185.88	197.57	151.91	150.95	198.28	1746.02	1750.26	-0.0035323	0.984543	0.990503	4203.38	4721.42	-0.167699	0.362027	0.462944	4424.09	1799.55	1.29759	6.44e-12	4.38e-11	4566.18	1665.13	1.45517	1.45e-17	2.16e-16	Chr09	65105879	65111064	-	1407
Capana03g000354	3294	2744	3361	1830	2290	2825	3064	3611	3537	3790	3387	3797	164.94	156.21	177.11	115.24	108.65	122.94	178.55	200.94	189.9	179.02	171.75	188.66	2230.01	3163.17	-0.504351	0.000120715	0.000505697	3405.51	3600.13	-0.0801949	0.561174	0.652674	3583.47	2298.27	0.640744	7.34e-07	2.73e-06	3481.18	3011.62	0.209014	0.108667	0.157911	Chr03	4933083	4938174	+	1059
Capana12g000829	0	0	0	4181	5472	6110	5414	9248	7072	0	0	0	0	0	0	205.62	202.75	207.66	246.39	401.91	296.53	0	0	0	5070.77	0	14.7334	2.46e-35	4.61e-33	0	7652.91	-15.4467	3.58e-37	5.73e-35	0	5226.36	-14.8232	1.14e-35	6.55e-34	7395.75	0	15.3482	1.84e-36	1.31e-34	Chr12	27883208	27886872	-	1356
Capana07g000771	2748	3377	3038	3635	3038	5710	1946	2781	2386	2773	2879	3152	47.67	66.6	55.46	79.3	49.93	86.08	39.28	53.61	44.38	45.37	50.57	54.25	4002.21	3105.31	0.366051	0.194968	0.307986	2737.27	2506.05	0.127261	0.515901	0.611616	2879.97	4121.87	-0.517213	0.0469871	0.0760837	2422.52	2961.99	-0.289928	0.197065	0.263078	Chr07	86455336	86460739	-	3057
Capana10g002378	3129	2486	3675	2270	2812	2820	2996	3490	4208	2954	3304	3296	343.53	310.29	424.59	313.42	292.52	269.07	382.79	425.81	495.35	305.92	367.34	359.07	2565.96	3123.78	-0.284079	0.134319	0.2296	2972.49	3759.38	-0.338928	0.0640524	0.110925	3126.88	2644.28	0.242122	0.114043	0.165003	3635.79	2972.94	0.290384	0.164115	0.22513	Chr10	203261782	203262974	-	483
Capana10g001243	3344	3592	3401	3632	4466	3799	1607	2930	2100	3386	2651	2461	94.57	115.49	101.22	129.18	119.67	93.38	52.89	92.09	63.68	90.33	75.93	69.06	3895.86	3494.95	0.156451	0.41653	0.547454	2630.41	2337.23	0.170489	0.527669	0.621891	2767.43	4014.53	-0.536423	0.0102173	0.0194928	2258.41	3331.75	-0.560901	0.0372926	0.0619679	Chr10	132048237	132055413	-	1875
Capana02g003223	3308	2374	3115	2315	2953	3296	2666	4065	3565	3264	3378	3066	13.31	10.86	13.19	11.71	11.26	11.53	12.48	18.18	15.38	12.39	13.76	12.24	2760.14	2953.11	-0.097716	0.516457	0.640009	3016.51	3623.63	-0.264606	0.195888	0.280653	3172.92	2844.67	0.157636	0.183395	0.248324	3502.68	2809.92	0.317902	0.140855	0.197432	Chr02	157449873	157469179	-	13179
Capana03g002682	2977	1558	2913	2762	1964	2875	1906	3337	2629	4946	5154	4326	221.1	131.55	227.67	257.97	138.2	185.57	164.74	275.42	209.35	346.5	387.64	318.8	2527.43	2488.24	0.0222391	0.949615	0.969209	4481.92	2770.05	0.694163	0.00486514	0.0119563	4713.78	2601.62	0.857845	0.00181764	0.00403504	2676.98	2364.33	0.17911	0.579926	0.649551	Chr03	99642726	99650286	-	714
Capana03g001340	2860	1885	2841	1521	2136	2401	2302	2350	2431	4342	3584	8674	75.79	56.79	79.23	50.69	53.63	55.3	71	69.21	69.08	108.54	96.18	228.09	1938.38	2543.13	-0.391741	0.0431889	0.0914781	5162.62	2499.93	1.04621	0.0030808	0.00795625	5438.67	1998.17	1.44453	7.02e-05	0.0001972	2417.78	2418.77	-0.000739582	0.996907	0.997652	Chr03	24237927	24239927	-	2001
Capana01g002802	2890	2110	3085	1187	2330	2861	3364	3004	3297	4215	3632	5342	70.46	58.48	79.15	36.39	53.82	60.62	95.45	81.39	86.19	96.94	89.67	129.23	1988.87	2714.93	-0.448522	0.0876009	0.162969	4095.21	3414.77	0.262166	0.210518	0.297615	4310.96	2051.6	1.07081	8.78e-05	0.000243405	3303.15	2583.14	0.354593	0.0575789	0.0908795	Chr01	178576903	178582002	-	2175
Capana02g002997	1147	2394	1064	2794	2458	8224	2357	4760	4023	2689	3150	2128	64.36	152.72	62.83	197.17	130.69	401.07	153.92	296.83	242.05	142.33	179	118.49	4187.24	1578.56	1.40752	0.00854173	0.0230376	2477.86	3910.53	-0.658314	0.0317242	0.0613379	2605.06	4314.37	-0.727931	0.0896094	0.134035	3778.9	1510.61	1.32299	0.00348808	0.00732967	Chr02	153915722	153919030	-	945
Capana08g001316	2707	2417	2924	3154	2544	4179	1681	2347	2178	4069	4224	4761	81.24	82.46	92.34	119.03	72.34	108.99	58.71	78.27	70.08	115.19	128.37	141.77	3227.77	2711.63	0.251173	0.314271	0.443569	4059.01	2184.8	0.893544	3.62e-06	1.64e-05	4270.79	3323.73	0.361867	0.145714	0.20355	2112.17	2582.39	-0.289902	0.106337	0.154862	Chr08	128678126	128688098	-	1767
Capana07g002010	5681	6635	6167	158	269	296	36	70	58	6054	7306	4453	454.37	603.31	519.07	15.89	20.39	20.58	3.35	6.22	4.97	456.75	591.76	353.4	228.591	6258.08	-4.77097	1.01e-133	5.01e-130	5541.22	57.6071	6.58634	6.46e-96	1.63e-92	5824.73	235.736	4.62465	4.21e-72	1.25e-69	55.6687	5967.82	-6.74205	6.57e-126	1.76e-122	Chr07	211152285	211153567	+	663
Capana01g000777	2506	10597	1340	1933	11333	7920	44	242	108	230	203	671	109.64	527.1	61.7	106.36	469.81	301.15	2.24	11.77	5.07	9.49	8.99	29.13	6422.26	5031.32	0.352193	0.666257	0.765555	344.015	138.254	1.3149	0.0473723	0.0861461	362.573	6636.96	-4.19431	1.45e-11	9.52e-11	133.403	4836.34	-5.17985	1.05e-09	5.87e-09	Chr01	16003334	16004545	-	1212
Capana03g003224	2190	1403	2232	2431	3188	3506	2146	2630	2242	4714	4303	6138	20.6	15	22.1	28.76	28.42	28.66	23.49	27.49	22.61	41.83	40.99	57.29	2937.21	1951.95	0.58936	0.00435747	0.0127884	4708.5	2477.54	0.926357	1.6e-05	6.51e-05	4956.21	3027.34	0.711189	0.000279641	0.000714297	2395.34	1856.23	0.367702	0.0985494	0.145185	Chr03	195870402	195878647	+	5637
Capana01g003452	2598	2118	2472	1609	2200	2639	4036	4091	3855	3696	2873	4929	59.72	55.35	59.79	46.51	47.91	52.72	107.96	104.5	95.01	80.14	66.88	112.42	2060.33	2418.26	-0.230805	0.060064	0.120104	3567.9	4234.95	-0.247254	0.311753	0.410274	3756.84	2123.79	0.822769	0.000838454	0.00197574	4095.57	2302.36	0.830805	6.34e-11	4.1e-10	Chr01	226697092	226711236	-	2307
Capana11g000130	2211	1434	2625	2532	2424	2401	1744	3547	2096	4797	4593	6669	71.97	53.07	89.92	103.65	74.76	67.93	66.07	128.32	73.16	147.3	151.41	215.41	2439.04	2101.75	0.214352	0.472568	0.600648	4992.62	2604.33	0.938872	0.00396151	0.00994629	5255.32	2511.93	1.06534	6.67e-05	0.000188148	2515.79	1998.5	0.332051	0.353223	0.428713	Chr11	3588979	3595512	-	1629
Capana03g000879	2951	1831	2437	1206	2283	1906	4869	4830	5560	3430	2529	3241	90.87	64.1	78.97	46.7	66.61	51.01	174.49	165.29	183.58	99.63	78.87	99.03	1715.05	2417.33	-0.494981	0.0348272	0.0763883	2849.07	5379.46	-0.916927	7.16e-08	4.17e-07	2998.82	1769.03	0.761129	0.000421343	0.00104574	5203.23	2298.88	1.17831	7.34e-10	4.18e-09	Chr03	12970323	12972044	+	1722
Capana01g003555	3199	2358	3467	1732	1970	2493	998	1557	1424	6186	6013	5662	182.4	152.85	208.03	124.2	106.43	123.54	66.22	98.66	87.06	332.72	347.21	320.35	2000.54	3030.71	-0.59949	0.00181046	0.00587555	5545.74	1399.22	1.98663	9.64e-22	3.78e-20	5833.84	2061.36	1.5011	6.25e-28	2.14e-26	1352.54	2883.67	-1.09218	4.7e-06	1.6e-05	Chr01	229297877	229303743	-	930
Capana02g002663	2900	2165	2421	2095	3015	3102	3830	3246	3875	3491	2670	4239	107.69	91.4	94.61	97.84	106.08	100.11	165.52	133.95	154.29	122.28	100.41	156.2	2634.41	2514.69	0.0670501	0.612061	0.722049	3225.38	3867.3	-0.261838	0.251511	0.344199	3395.83	2715.76	0.322363	0.137178	0.193392	3741.29	2393.5	0.644281	8.98e-05	0.000252598	Chr02	148791932	148797311	-	1428
Capana00g002896	10807	3426	6197	3969	4749	3587	1775	617	1134	265	437	48	380.52	137.14	229.63	175.75	158.44	109.77	72.74	24.14	42.81	8.8	15.58	1.68	4059.69	6767.22	-0.737299	0.0804603	0.152352	234.004	1254.75	-2.42286	0.000364418	0.00115446	245.532	4182.94	-4.09055	2.19e-10	1.25e-09	1215.14	6419.22	-2.40136	3.7e-06	1.28e-05	Chr00	503535275	503537184	+	1506
Capana03g000599	3151	3746	3154	2639	3194	3903	2668	3499	2842	2798	2005	3406	56.54	76.42	59.56	59.56	54.31	60.87	55.72	69.78	54.68	47.36	36.44	60.65	3135.36	3405.01	-0.118983	0.498224	0.623991	2544.55	3179.71	-0.321463	0.205178	0.291418	2679.34	3231.08	-0.270113	0.258145	0.332006	3073.86	3247.84	-0.079331	0.710697	0.766164	Chr03	8394035	8400759	-	2955
Capana01g002562	2931	2810	2881	3665	5278	6685	2338	2410	2096	1990	1537	2364	119.1	129.81	123.2	187.29	203.21	236.08	110.56	108.83	91.32	76.28	63.25	95.32	4962.11	2909.09	0.77067	9.06e-08	6.39e-07	1826.96	2421.03	-0.406112	0.0684863	0.117191	1923.42	5115.55	-1.41132	2.54e-10	1.44e-09	2341.18	2771.78	-0.243613	0.105382	0.15363	Chr01	166939944	166946427	-	1305
Capana02g002340	180	120	18	15243	15802	5609	0	1	1	0	3	3	6.19	4.69	0.65	659.65	515.22	167.74	0	0.04	0.04	0	0.1	0.1	12570.5	106.525	6.88251	5.7e-19	2.02e-17	1.9013	0.691757	1.44395	0.528141	1	1.99834	12944.7	-12.6809	2.08e-56	3.37e-54	0.667933	101.453	-7.22433	1.01e-07	4.32e-07	Chr02	143426049	143427937	-	1541
Capana05g000910	1794	1768	2082	1976	2563	2937	3602	4255	4042	3974	4249	3709	156.98	175.88	191.72	217.45	212.5	223.36	366.81	413.78	379.23	328.02	376.52	322.05	2403.36	1904.75	0.335502	0.0126325	0.0322563	3708.78	4196.52	-0.178287	0.245009	0.336759	3900.78	2477.07	0.655083	5.07e-07	1.92e-06	4057.76	1814.65	1.1611	2.48e-14	2.49e-13	Chr05	35329412	35340539	-	606
Capana06g001626	2621	1735	3248	3072	3056	3486	2785	2798	3084	3985	3740	3339	183.12	137.81	238.8	269.91	202.3	211.67	226.44	217.24	231.02	262.62	264.61	231.48	3154.31	2549.77	0.306719	0.27261	0.398946	3433.06	3056.89	0.16743	0.229631	0.31989	3611.24	3249.06	0.152873	0.40778	0.485682	2956.62	2424.6	0.286119	0.256822	0.328429	Chr06	42204010	42204768	-	759
Capana03g000465	2006	1108	1890	1241	2352	2093	5373	4638	5656	3193	2423	4953	52.69	33.08	52.24	40.99	58.53	47.77	164.23	135.37	159.28	79.11	64.45	129.08	1802.53	1672.92	0.107764	0.694005	0.787838	3281.32	5529.51	-0.752872	0.0115373	0.0255856	3455.98	1859.27	0.894181	0.00506581	0.0102984	5349.3	1589.99	1.75014	4.36e-12	3.26e-11	Chr03	6384293	6391008	-	2019
Capana07g002128	3035	2337	2800	2491	3243	4076	2736	3291	3266	3196	3271	3107	348.35	304.95	338.2	359.56	352.68	406.59	365.46	419.78	401.94	346.03	380.2	353.86	3137.97	2746.59	0.192233	0.172424	0.279867	2974.83	3274.67	-0.138616	0.334536	0.434218	3129.3	3234.31	-0.0478413	0.720072	0.775458	3166.44	2614.34	0.276351	0.0454482	0.0737967	Chr07	214158814	214164794	+	462
Capana07g001997	3152	3668	3317	3109	2947	6257	1394	1460	1626	2934	3606	3369	55.22	73.05	61.15	68.49	48.92	95.26	28.42	28.42	30.54	48.48	63.97	58.56	3912.63	3432.28	0.189057	0.529788	0.652193	3086.11	1578.98	0.966689	4.11e-08	2.49e-07	3245.89	4030.95	-0.312591	0.288777	0.364369	1527.13	3273.2	-1.09971	2.78e-10	1.67e-09	Chr07	210689135	210696617	+	3027
Capana02g002220	3741	2462	3664	1532	2308	2250	3091	3369	3528	3660	3167	4035	355.51	265.99	366.42	183.09	207.82	185.83	341.85	355.8	359.48	328.09	304.78	380.49	1952.39	3307.7	-0.760587	9.12e-05	0.000391337	3370.93	3521.49	-0.0630489	0.690093	0.763679	3547.79	2012.87	0.817516	3.21e-07	1.25e-06	3405.58	3145.97	0.114294	0.543219	0.61491	Chr02	142117053	142121500	+	558
Capana00g004062	2675	2128	2972	2986	3385	3921	2889	2736	3067	3769	3395	2874	119.7	108.26	139.96	168.04	143.52	152.49	150.45	136.06	147.16	159.09	153.85	127.61	3339.99	2614.47	0.353054	0.0435727	0.0921461	3112.36	3067.49	0.0209816	0.898449	0.927247	3273.77	3441.4	-0.0717966	0.662099	0.724768	2967.08	2488.41	0.253735	0.127448	0.181296	Chr00	607945895	607974383	+	1185
Capana04g000995	3061	3735	3101	3012	4116	4164	3020	3137	3337	2206	1697	2182	208.1	288.67	221.86	257.52	265.13	246.03	238.94	237.01	243.25	141.47	116.83	147.2	3638.83	3354.44	0.117468	0.503961	0.629182	1885.54	3348.75	-0.828591	3.18e-07	1.7e-06	1984.6	3750.75	-0.918236	5.68e-09	2.75e-08	3238.72	3199.98	0.0174964	0.92683	0.943318	Chr04	24381010	24382852	-	780
Capana03g004610	2923	2566	2713	5416	5735	8205	989	1433	1082	1917	1793	1979	172.22	171.88	168.22	401.31	320.16	420.15	67.81	93.83	68.35	106.54	106.98	115.7	6242.31	2763.11	1.17572	2.02e-12	2.7e-11	1766.42	1236.38	0.514701	0.0123982	0.0272582	1858.64	6431.37	-1.79085	5.09e-25	1.41e-23	1195.02	2631.72	-1.13894	8.85e-09	4.37e-08	Chr03	260436060	260439746	-	900
Capana01g003981	1791	1987	1560	2879	2698	5505	2952	3201	3182	3635	4355	2992	131.91	166.37	120.91	266.66	188.27	352.36	253.02	261.99	251.28	252.53	324.81	218.66	3532.88	1806.51	0.967734	0.00107379	0.00366885	3416.76	3293.91	0.0527989	0.797744	0.849884	3592.16	3639.56	-0.0189696	0.949367	0.961254	3185.39	1722.87	0.886855	1.69e-06	6.17e-06	Chr01	274333044	274339291	-	720
Capana06g000835	3097	3415	3005	2829	4520	4834	2693	3124	2829	1779	1758	2689	52.04	65.23	53.13	59.78	71.96	70.59	52.66	58.33	50.97	28.2	29.91	44.83	3873.19	3219.65	0.266955	0.0984616	0.178983	1936.71	3051.98	-0.656168	0.00667387	0.0158113	2038.75	3993.72	-0.9702	7.58e-05	0.000211966	2951.01	3069.96	-0.0568942	0.73798	0.788737	Chr06	13222150	13229058	+	3156
Capana06g001253	2743	2087	2612	2140	2978	2591	3122	3448	3750	3676	3186	4213	39.64	34.29	39.73	38.9	40.78	32.55	52.51	55.38	58.11	50.12	46.63	60.42	2498.59	2500.71	-0.00156335	0.992424	0.994929	3437.61	3635.93	-0.0809438	0.639265	0.719972	3618.15	2575.47	0.490583	0.00889998	0.0171772	3516.3	2380.08	0.56295	4.14e-05	0.000122849	Chr06	24558147	24570191	-	3669
Capana04g001056	1683	1228	1788	1105	1785	1859	5136	4429	5451	3967	3617	4484	54.09	44.87	60.47	44.66	54.35	51.92	192.09	158.18	187.84	120.26	117.72	142.99	1510.57	1577.9	-0.062617	0.740594	0.82333	3747.38	5299.09	-0.499865	0.00413439	0.0103438	3943.72	1557.61	1.33966	1.64e-15	1.69e-14	5126.43	1501.31	1.77158	5.48e-20	1.07e-18	Chr04	28029203	28049723	+	1650
Capana08g002245	388	17	134	1079	1224	746	4413	3266	4573	8162	8556	3888	24.32	1.21	8.84	85.05	72.69	40.64	321.91	227.5	307.34	482.58	543.1	241.82	1019.29	175.445	2.53781	0.00300112	0.00920339	6392.96	4325.02	0.563781	0.0963236	0.155633	6718.81	1050.03	2.67825	2.43e-11	1.55e-10	4185.04	165.729	4.65757	1.04e-08	5.09e-08	Chr08	143515053	143515898	+	846
Capana08g001909	4852	6079	5666	2796	5320	7168	61	191	103	1428	1081	1694	103.96	148.07	127.75	75.34	108	133.47	1.52	4.55	2.37	28.86	23.45	36.01	4754.22	5625.83	-0.242635	0.380079	0.511549	1303.24	124.793	3.38412	2.71e-16	5.19e-15	1372.09	4903.88	-1.83772	2.9e-10	1.64e-09	120.49	5366.18	-5.47638	3.53e-38	2.87e-36	Chr08	138212177	138218186	-	2475
Capana03g003212	2937	5406	1792	3316	3122	10027	1772	1049	1779	1373	1871	1956	195.16	408.4	125.31	277.11	196.57	579.07	137.04	77.47	126.75	86.06	125.91	128.97	5105.84	3470.69	0.557002	0.319438	0.449001	1621.93	1624.56	-0.00237949	0.993628	0.995567	1706.11	5261.35	-1.62483	0.00013927	0.000374765	1572.46	3321.32	-1.07869	0.0257433	0.0445167	Chr03	194863186	194865485	+	798
Capana10g000122	3081	1840	3291	2737	2712	2917	1397	3374	1929	4384	4329	4330	80.68	54.78	90.69	90.13	67.29	66.39	42.57	98.19	54.16	108.29	114.8	112.51	2754.21	2749.09	0.00236937	0.993203	0.995421	4051.42	2359.03	0.780213	0.0193068	0.0400973	4262.2	2836.85	0.587809	0.00169773	0.00378765	2278.36	2613.4	-0.197957	0.612222	0.678805	Chr10	2162184	2164294	-	2025
Capana08g000161	2822	2173	2756	2412	3560	4091	3087	3041	3193	2922	2588	3621	80.19	70.2	82.42	86.2	95.86	101.04	102.09	96.04	97.29	78.33	74.48	102.11	3205.29	2605.07	0.299315	0.0395252	0.0849384	2835.62	3290.75	-0.21475	0.258403	0.351908	2984.75	3304.52	-0.14701	0.4497	0.527333	3182.77	2479.47	0.360091	0.00720689	0.0141294	Chr08	6659612	6664093	+	1866
Capana03g000950	2780	2050	2657	3589	4670	6001	1237	2009	1606	3256	3828	2538	194.22	162.83	195.35	315.34	309.14	364.37	100.58	155.98	120.31	214.58	270.84	175.95	4556.34	2514.5	0.857592	1.27e-07	8.78e-07	2992.62	1708.47	0.808649	0.00237552	0.00631969	3146.15	4696.26	-0.578001	0.00767062	0.0150156	1651.21	2392.84	-0.535197	0.0215451	0.0379722	Chr03	15323769	15327708	-	759
Capana03g001312	2347	2298	2137	2475	3158	3274	3209	4418	3451	2949	2855	3576	23.62	26.3	22.64	31.33	30.12	28.64	37.59	49.42	37.25	28	29.1	35.72	2881.23	2289.44	0.331462	0.00610625	0.0171659	2915.04	3909.58	-0.423508	0.0448281	0.0822572	3067.73	2969.4	0.047121	0.774644	0.821577	3779.12	2181.85	0.792573	3.9e-05	0.000116278	Chr03	22945240	22998216	-	5268
Capana08g001988	5052	1861	3669	5487	6525	5942	1174	993	1344	1337	1210	1529	236.86	99.2	181.03	323.53	289.87	242.12	64.06	51.74	67.56	59.13	57.45	71.13	5875.55	3515.35	0.74094	0.0404991	0.0866355	1265.65	1237.58	0.0323094	0.869842	0.905404	1332.01	6054.14	-2.18418	1.31e-29	5.05e-28	1197.35	3336.29	-1.47847	3.84e-05	0.000114496	Chr08	139513992	139515880	-	1131
Capana09g002323	3006	2372	2776	2431	2931	3523	2780	2392	3272	4188	3542	2873	323.98	290.64	314.86	329.51	299.32	330	348.7	286.51	378.12	425.78	386.6	307.26	2864.58	2741.71	0.0629743	0.621959	0.729992	3284.08	2975.18	0.142519	0.502753	0.599592	3454.38	2952	0.226835	0.217753	0.287499	2878.44	2610	0.141198	0.416612	0.492444	Chr09	236437023	236439790	-	492
Capana08g002315	522	434	400	2710	2679	1883	3394	3813	3736	5445	5182	5861	33.43	31.6	26.96	218.26	162.56	104.81	252.96	271.38	256.54	328.94	336.08	372.46	2443.65	456.417	2.42018	3.13e-14	5.4e-13	5121.08	3860.25	0.407737	0.00299249	0.00775347	5388.57	2516.55	1.09886	0.000225252	0.000585271	3732.89	434.697	3.1021	1.69e-91	1.72e-88	Chr08	144704715	144711054	+	828
Capana12g000455	4392	2959	3880	2057	2951	3490	2775	1981	2765	3250	2926	2592	251.24	192.43	233.57	147.98	159.94	173.5	184.74	125.93	169.59	175.37	169.5	147.13	2708.23	3766.12	-0.475599	0.00667857	0.0185686	2718.97	2656.54	0.0335474	0.874786	0.909423	2860.14	2791.92	0.0345542	0.818472	0.857483	2570.65	3582.69	-0.478999	0.0373424	0.0620437	Chr12	9138135	9141595	-	927
Capana07g001318	2105	1181	1854	1897	2892	2778	3428	4154	4263	4092	3813	3560	94.2	60.08	87.31	106.76	122.62	108.04	178.52	206.58	204.54	172.73	172.79	158.08	2425.57	1718.58	0.496981	0.0336771	0.074267	3557.65	4171.58	-0.229705	0.11898	0.185919	3742.53	2500.76	0.581474	7.91e-06	2.55e-05	4033.78	1633.57	1.30391	2.55e-08	1.18e-07	Chr07	172045232	172048808	-	1185
Capana12g000495	2343	1987	2658	2558	3431	3591	4255	3596	3998	2641	2424	2532	189.11	182.32	225.76	259.64	262.38	251.89	399.67	322.55	345.99	201.07	198.13	202.78	3086.19	2352.3	0.391631	0.0075727	0.0207265	2357.8	4188.97	-0.829106	7.54e-08	4.38e-07	2480.73	3181.01	-0.358607	0.000401816	0.00100027	4052.31	2239.48	0.855505	1.84e-06	6.66e-06	Chr12	9790169	9791947	+	657
Capana04g000494	3396	2801	3346	2568	2971	3187	2399	2631	2706	3839	3334	2824	111.99	105.01	116.12	106.5	92.83	91.34	92.07	96.42	95.68	119.42	111.34	92.41	2838.62	3211.14	-0.178428	0.200149	0.314628	3098.03	2727.97	0.183541	0.275727	0.371234	3258.78	2924.87	0.156283	0.36657	0.444565	2638.12	3057.29	-0.212784	0.059263	0.0932429	Chr04	7908699	7916432	-	1608
Capana10g001824	5959	3807	6075	1505	3986	3464	2016	1168	1778	2187	2081	1967	736.57	534.98	790.23	233.95	466.83	372.12	290	160.44	235.65	255	260.49	241.26	2786.63	5308.08	-0.929428	0.00367113	0.010993	1935.39	1756.04	0.140357	0.585488	0.673857	2035.97	2876.2	-0.498773	0.0771572	0.117771	1699.68	5047.7	-1.57045	2.16e-07	8.9e-07	Chr10	187207585	187209193	-	429
Capana03g000205	1457	1066	762	1197	2324	1156	6542	2239	7041	3915	4253	3983	112.46	93.54	61.9	116.19	169.97	77.55	587.66	192.06	582.72	285.05	332.44	305.06	1513.68	1103.04	0.45649	0.226031	0.346132	3778.39	5580.36	-0.562593	0.170288	0.250552	3974.34	1561.42	1.34791	1.41e-05	4.37e-05	5404.97	1050.24	2.36353	8.05e-07	3.05e-06	Chr03	2873337	2874263	-	687
Capana00g002780	2819	2528	3046	2551	3357	4843	3032	2521	3321	2328	2681	2896	145.27	148.11	165.19	165.32	163.91	216.9	181.84	144.38	183.5	113.17	139.91	148.09	3411.66	2828.09	0.270864	0.141188	0.23887	2460.88	3130.06	-0.347073	0.0820436	0.136277	2588.96	3516.62	-0.442045	0.0337706	0.0568669	3028.3	2693.35	0.169107	0.330998	0.406088	Chr00	498440186	498442708	+	1029
Capana07g000086	532	44	357	1974	1275	2279	6279	3757	5385	5345	4242	4380	10.73	1.01	7.58	50.09	24.38	39.97	147.45	84.25	116.51	101.73	86.68	87.7	1830.4	306.14	2.57949	0.000468457	0.0017442	4325.86	5459.77	-0.335817	0.182896	0.265355	4551.75	1883.97	1.27304	2.33e-05	7.03e-05	5284.23	289.589	4.18916	3.82e-09	1.98e-08	Chr07	4383987	4386791	-	2628
Capana07g001125	3004	1313	2447	3524	3514	4032	3263	3150	3195	3287	3283	1834	110.62	54.97	94.83	163.2	122.61	129.04	139.84	128.91	126.15	114.18	122.43	67.01	3630.2	2253.01	0.687974	0.0337219	0.0743493	2606.6	3394.7	-0.381095	0.15968	0.237261	2740.19	3739.28	-0.448333	0.11986	0.172303	3283.3	2139.53	0.6177	0.0412119	0.0677241	Chr07	156743645	156750915	-	1440
Capana06g002492	3733	5423	2603	1462	2439	4122	1454	973	1428	4083	4535	3579	213.54	352.67	156.7	105.17	132.19	204.92	96.8	61.85	87.59	220.32	262.71	203.15	2487.42	4004.33	-0.686683	0.0846512	0.158557	3792.09	1361.95	1.47735	6.11e-10	4.75e-09	3987.74	2565.17	0.636161	0.0313784	0.0532794	1318.03	3826.01	-1.53743	3.54e-05	0.000106385	Chr06	168638732	168640814	-	927
Capana03g001696	2582	2082	2313	1974	2856	3216	3347	4426	3769	2760	2790	3704	48.09	44.09	45.34	46.24	50.4	52.06	72.55	91.61	75.27	48.49	52.63	68.46	2568.91	2346.88	0.130699	0.262341	0.387727	2878	4070.77	-0.500262	0.0212314	0.04345	3028.95	2648.32	0.193552	0.323108	0.399992	3935.37	2234.45	0.816536	4.51e-07	1.77e-06	Chr03	33390528	33411030	+	2847
Capana09g002180	4327	2533	4175	2028	2910	3884	2839	2050	3065	2113	2050	3838	58.61	39	59.51	34.54	37.35	45.72	44.75	30.86	44.51	27	28.12	51.58	2794.35	3692.51	-0.401979	0.110203	0.196115	2490.13	2805.98	-0.1723	0.596027	0.683067	2622.17	2880.77	-0.135831	0.668672	0.730631	2715.33	3510.25	-0.370518	0.177968	0.2414	Chr09	233407450	233414221	+	3915
Capana10g002369	3893	2590	3610	2856	3227	3987	2335	2213	2734	2683	2820	2850	397.76	300.84	388.15	366.97	312.4	354.03	277.65	251.28	299.51	258.58	291.78	288.94	3257.67	3383.91	-0.0550714	0.772687	0.846667	2596.83	2566.17	0.0170507	0.912013	0.937856	2731.87	3356.62	-0.296977	0.0404895	0.0667155	2482.34	3218.78	-0.374899	0.0468988	0.0758969	Chr10	203089107	203089625	+	519
Capana11g000137	2333	1880	2316	2075	2981	3244	3687	3799	4234	3460	2844	2940	78.25	71.69	81.75	87.52	94.73	94.56	143.92	141.6	152.27	109.47	96.6	97.85	2655.75	2196.06	0.274324	0.0238748	0.0556489	2864.48	4131.6	-0.528389	0.000128784	0.000446511	3014	2737.78	0.138489	0.281343	0.356636	3996	2090.59	0.934548	6.37e-14	6.07e-13	Chr11	3655243	3662943	+	1581
Capana09g001144	2852	1580	2084	1806	2627	2847	2784	3051	3141	4529	4291	4197	73.27	46.15	56.34	58.35	63.95	63.57	83.24	87.11	86.53	109.76	111.64	106.99	2327.83	2177.54	0.0962295	0.673874	0.772055	4040.79	3165.22	0.352304	0.00334951	0.00857633	4251	2399.79	0.82446	6.7e-14	5.81e-13	3060.98	2069.97	0.564206	0.0122436	0.022837	Chr09	107575442	107580572	+	2064
Capana06g000376	736	256	386	1876	1578	1171	1462	2378	2109	9588	8620	5597	31.2	12.34	17.22	100	63.38	43.14	72.12	112.02	95.85	383.37	370.02	235.41	1571.23	456.852	1.78143	0.000153384	0.00063236	7374.69	2091.85	1.81777	1.24e-10	1.06e-09	7754.72	1617.45	2.26188	7.4e-10	3.98e-09	2021.92	433.504	2.22109	2.86e-08	1.32e-07	Chr06	5399875	5401987	-	1251
Capana00g003114	191	323	49	118	419	101	4201	10481	4906	6109	3625	5225	6.66	12.8	1.8	5.17	13.84	3.06	170.45	406.08	183.39	200.9	127.98	180.75	202.778	192.836	0.0731052	0.926019	0.954164	4621.17	6909.54	-0.580323	0.134735	0.206641	4865.3	209.481	4.53705	6.19e-18	8.6e-17	6671.81	184.623	5.17594	1.54e-14	1.58e-13	Chr00	524879455	524880975	-	1521
Capana12g001194	2824	2475	2705	4143	5288	6004	2148	2977	2566	1676	1440	1469	100.64	100.27	101.44	185.68	178.55	185.95	89.08	117.9	98.05	56.34	51.97	51.95	4970.12	2696.24	0.882173	2.26e-22	1.35e-20	1421.59	2710.54	-0.931063	2.78e-07	1.49e-06	1495.72	5122.35	-1.77582	4.78e-54	7.09e-52	2620.28	2567.91	0.0291679	0.862286	0.891892	Chr12	55692170	55693657	+	1488
Capana01g000354	3785	3045	3826	3153	3796	4299	2726	3855	3760	1197	1358	877	224.51	205.33	238.82	235.2	213.34	221.61	188.17	254.11	239.13	66.97	81.57	51.62	3638	3584.07	0.0212605	0.873609	0.919013	1066.82	3637.46	-1.76969	8.58e-13	9.86e-12	1121.55	3748.93	-1.74094	9.69e-16	1.04e-14	3516.63	3411.83	0.0436709	0.815111	0.853899	Chr01	6531865	6534183	-	894
Capana12g000115	2597	2005	2330	4215	4992	6794	2062	2125	2381	1684	1821	2656	73.92	64.88	69.79	150.88	134.63	168.07	68.3	67.22	72.67	45.21	52.49	75.02	5131.69	2329.95	1.13906	6.19e-13	8.84e-12	1918.19	2315.2	-0.271451	0.261297	0.355238	2019.04	5288.3	-1.3892	3.4e-08	1.5e-07	2239.23	2217.86	0.0137252	0.913259	0.932825	Chr12	1991956	1996061	+	1863
Capana11g001672	2552	2015	2293	1605	2778	2720	5029	3887	5581	2689	2589	1887	227.82	204.5	215.42	180.19	234.98	211.03	522.48	385.63	534.21	226.44	234.06	167.15	2255.44	2306.66	-0.0319815	0.838564	0.895074	2222.67	5112.16	-1.20163	2.41e-07	1.31e-06	2337.38	2326	0.00678555	0.974413	0.980996	4946.58	2195.92	1.17155	2.45e-09	1.3e-08	Chr11	188327943	188330825	+	594
Capana09g000118	4204	3527	4339	1853	3354	3790	2008	2265	2397	2664	2209	3012	190.54	181.73	206.95	105.62	144.03	149.29	105.91	114.08	116.48	113.89	101.39	135.46	2830.08	4062.54	-0.521103	0.00680218	0.0188716	2446.35	2350.23	0.0578057	0.748388	0.811681	2574.99	2918.9	-0.1812	0.413826	0.491515	2272.8	3867.98	-0.767074	2.39e-09	1.27e-08	Chr09	5034767	5041460	+	1170
Capana11g000013	385	3455	694	6255	8038	16684	2	46	23	1	0	0	20.25	206.63	38.42	413.82	400.65	762.79	0.12	2.69	1.3	0.05	0	0	9653.84	1588.27	2.60373	0.000911684	0.00318177	0.298251	24.7746	-6.21454	0.00023554	0.000774225	0.314385	9951.43	-14.7906	3.57e-33	1.76e-31	23.8967	1528.29	-5.99778	6.51e-09	3.26e-08	Chr11	174636	179365	-	1008
Capana00g002490	1719	1831	1409	6197	6347	6474	2543	1472	1779	2256	1950	1589	17.5	21.19	15.1	79.35	61.23	57.29	30.13	16.66	19.42	21.67	20.11	16.05	6261.63	1677.09	1.90049	4.27e-17	1.13e-15	1795.49	2057.7	-0.196546	0.491146	0.58884	1888.58	6449.87	-1.77176	6.13e-16	6.72e-15	1991.46	1599.23	0.31643	0.298394	0.372556	Chr00	478739587	478747427	+	5208
Capana01g003296	427	293	559	3475	2951	3861	9253	3424	9353	498	623	785	33.85	26.4	46.63	346.39	221.63	265.97	853.55	301.61	794.89	37.23	50.01	61.74	3392.71	429.11	2.9826	7.42e-22	4.06e-20	594.167	7778.77	-3.71068	1.72e-19	5.14e-18	625.221	3493.54	-2.48222	2.27e-18	3.31e-17	7533.58	408.083	4.20626	1.1e-20	2.31e-19	Chr01	222806252	222809195	-	669
Capana11g001116	2536	2276	2392	2011	2927	3570	2941	3438	3022	2974	3374	3976	15.74	16.06	15.62	15.7	17.21	19.26	21.24	23.71	20.11	17.41	21.21	24.49	2704.58	2427.84	0.156232	0.233417	0.354619	3214.11	3319.49	-0.0465721	0.815374	0.863491	3381.88	2788.25	0.278193	0.16131	0.222378	3209.58	2312.6	0.472873	0.000322065	0.000826351	Chr11	126500946	126535003	+	8544
Capana08g002554	3200	3001	2636	2224	2969	3487	3039	3151	3525	2736	2512	2931	261.86	279.19	227	228.88	230.21	247.99	289.42	286.56	309.29	211.2	208.17	238	2781.19	2981.11	-0.0999931	0.466156	0.594431	2539.43	3424.3	-0.431342	0.00229296	0.00612472	2672.24	2866.69	-0.101502	0.446821	0.524583	3311.91	2840.76	0.221473	0.135432	0.191012	Chr08	148778919	148781750	-	648
Capana07g000278	3685	4443	3238	3813	4628	4954	2415	2725	2152	1120	1094	1131	98.99	135.69	91.54	128.81	117.79	115.66	75.5	81.35	61.98	28.38	29.76	30.15	4342.2	3852.88	0.17246	0.39919	0.530916	1038.98	2579.63	-1.31196	1.75e-13	2.23e-12	1093.1	4474.62	-2.03315	1.09e-60	2.06e-58	2494.13	3676.1	-0.559597	0.0194489	0.0346636	Chr07	11748385	11750358	-	1974
Capana12g002081	1750	1338	254	442	1402	146	8778	422	5006	7762	6971	1107	154.66	134.44	23.62	49.13	117.4	11.21	902.85	41.45	474.38	647.1	623.91	97.08	644.062	1123.28	-0.802453	0.356693	0.487987	4894.08	5072.29	-0.0516026	0.966207	0.976098	5141.04	665.262	2.95006	0.0065862	0.0130644	4917.87	1070.58	2.19963	0.0216529	0.0381418	Chr12	196538573	196539391	+	600
Capana01g002599	2124	1745	2083	2480	2639	2806	2298	3981	3243	4394	4166	3416	158.41	147.96	163.49	232.61	186.49	181.88	199.46	329.96	259.34	309.13	314.65	252.8	2595.92	2002.67	0.37372	0.0294447	0.0663558	3715.59	3349.61	0.149569	0.54643	0.63893	3907.96	2674.25	0.547712	0.00367445	0.00769898	3237.19	1906.69	0.763686	0.00147235	0.00333742	Chr01	168535855	168541807	+	711
Capana04g000885	4520	3373	3808	3592	4247	5284	1568	1274	1601	1948	1815	2300	228.92	194.21	202.96	228.79	203.81	232.58	92.42	71.71	86.94	93.07	93.09	115.59	4229.4	3930.55	0.105563	0.474197	0.601965	1883.37	1568.8	0.263671	0.177135	0.258608	1982.09	4358.32	-1.13674	1.87e-11	1.21e-10	1517.79	3741.1	-1.3016	1.85e-13	1.66e-12	Chr04	18228425	18232232	+	1047
Capana03g000014	2686	2042	2591	1866	2579	2839	2457	3441	2694	3767	4984	3346	49.98	43.19	50.73	43.66	45.47	45.91	53.2	71.15	53.74	66.11	93.91	61.78	2335.7	2459.35	-0.0744434	0.574451	0.690423	3768.53	3031.51	0.313937	0.21097	0.298102	3961.54	2407.65	0.71835	0.000797193	0.00188574	2930.3	2340.66	0.324072	0.101181	0.148491	Chr03	234141	239140	-	2850
Capana01g003745	3860	2197	3684	1852	1675	1876	2988	4212	3853	3100	2884	3108	167.23	108.21	167.96	100.9	68.76	70.63	150.65	202.79	178.98	126.69	126.53	133.61	1788.05	3258.09	-0.866124	0.00276678	0.00855865	2822.6	3891.48	-0.463334	0.00961065	0.0218293	2969.87	1841.32	0.690384	0.00128933	0.00293531	3762.02	3096.94	0.280599	0.277206	0.350123	Chr01	243827582	243833021	-	1224
Capana06g000169	4290	3322	3759	3070	4730	3676	1398	1884	1672	2440	2552	2451	284	250.02	261.88	255.59	296.69	211.5	107.71	138.61	118.68	152.37	171.09	161.01	3710.82	3822.19	-0.0427875	0.815843	0.878427	2313.43	1745.86	0.406014	0.0201431	0.041557	2433.56	3825.84	-0.652659	0.000374175	0.000937072	1687.81	3638.45	-1.10815	3.36e-11	2.26e-10	Chr06	2287361	2290485	-	801
Capana09g000532	2480	1684	2373	1763	2557	2464	3408	2953	3905	3640	3450	4543	398.51	307.64	401.28	356.27	389.31	344.11	637.32	527.34	672.81	551.74	561.41	724.37	2181.89	2192.45	-0.00712272	0.968173	0.980316	3614.88	3618.65	-0.00152809	0.993968	0.995764	3804.55	2249.28	0.758233	2.67e-05	7.97e-05	3500.89	2085.59	0.747142	0.000211275	0.000558844	Chr09	20384257	20388837	-	330
Capana01g003138	1570	1234	1334	1566	2676	2945	5469	4138	5602	2465	2121	4072	26.11	23.33	23.34	32.75	42.16	42.56	105.83	76.47	99.88	38.66	35.72	67.19	2271.76	1391.31	0.70782	3.3e-05	0.000153396	2691.23	5369.85	-0.996623	0.00111821	0.00320283	2834.13	2342.79	0.274488	0.371058	0.449214	5195.85	1324.57	1.97174	4.64e-24	1.37e-22	Chr01	209040650	209056683	-	3189
Capana07g001241	2308	1606	2311	4454	5443	4386	2176	2448	2524	3328	2150	2058	127.89	101.17	134.76	310.37	285.76	211.21	140.32	150.74	149.96	173.95	120.64	113.15	4691.02	2088.69	1.16705	7e-07	4.32e-06	2326.32	2519.68	-0.115116	0.612074	0.696734	2447.94	4833.76	-0.981389	0.000196648	0.000516082	2436.63	1987.01	0.294151	0.0949567	0.140567	Chr07	166153425	166159029	-	957
Capana10g002507	2334	1969	1752	3037	3766	3009	3504	4188	4271	2388	2143	2827	275.04	263.78	217.26	450.06	420.48	308.16	480.53	548.44	539.64	265.44	255.73	330.56	3220.21	2038.65	0.659248	0.00286517	0.00883586	2284.88	4214.27	-0.883195	1.04e-06	5.13e-06	2404.83	3318.31	-0.464276	0.0401449	0.0661993	4075.09	1941.82	1.06944	1.65e-10	1.01e-09	Chr10	205196255	205198823	-	450
Capana05g002562	2927	1996	2760	1153	1570	1681	2514	2359	2688	4650	4538	6333	55.33	42.9	54.91	27.41	28.12	27.62	55.31	49.56	54.49	82.92	86.88	118.8	1415.63	2576.97	-0.864374	3.36e-07	2.18e-06	4825.8	2668.06	0.854966	3.74e-05	0.000142727	5079.37	1459.18	1.79946	4.17e-19	6.58e-18	2580.78	2451.44	0.0740184	0.672764	0.733063	Chr05	217197061	217200816	-	2805
Capana02g000308	2661	2158	2684	2049	2380	2347	3537	3936	4295	3084	3167	2850	134.77	124.26	143.05	130.51	114.21	103.31	208.48	221.54	233.24	147.34	162.43	143.23	2212.92	2523.93	-0.190357	0.24552	0.368817	2827.53	4145.47	-0.55206	0.000106115	0.000373605	2974.12	2280.11	0.38391	0.0162264	0.0295858	4009.05	2402.74	0.738539	2.54e-08	1.18e-07	Chr02	42919150	42931723	-	1047
Capana08g001823	3246	3218	2989	2938	3320	3534	1831	4713	2185	2591	2508	2050	107.44	121.1	104.12	122.3	104.13	101.66	70.53	173.37	77.55	80.9	84.07	67.33	3192.39	3191.8	-0.000106125	0.999441	0.999711	2218.63	3078.52	-0.472576	0.210599	0.297668	2333.45	3289.19	-0.494947	0.00400451	0.00831965	2972.48	3041.95	-0.033306	0.932825	0.948634	Chr08	136841766	136847031	-	1602
Capana01g002605	2282	2735	2145	1916	2582	3404	5129	2253	3832	2500	2193	4145	56.89	77.52	56.28	60.07	60.99	73.75	148.81	62.42	102.43	58.79	55.37	102.54	2515.3	2427.08	0.0518064	0.799579	0.866707	2747.61	3979.71	-0.534471	0.168232	0.247935	2893.42	2592.75	0.158186	0.597254	0.667222	3853.16	2315.39	0.734803	0.0456398	0.0740711	Chr01	168728414	168730540	-	2127
Capana08g002119	1675	1039	2016	1456	1887	2137	2901	2417	3875	4766	4294	6641	120.35	84.87	152.44	131.57	128.47	133.45	242.58	193	298.54	323.03	312.45	473.49	1762.85	1584.54	0.153704	0.560522	0.679163	4878.86	3232.55	0.593836	0.0264945	0.0525155	5136.18	1816.9	1.49921	2.12e-11	1.37e-10	3127.85	1506.41	1.05397	0.00057257	0.00140815	Chr08	141464268	141465661	-	738
Capana00g002537	17	30	14	25	35	18	2445	16250	7454	4568	1925	2292	1.01	2.03	0.88	1.87	1.97	0.93	169.34	1074.77	475.66	256.45	116.02	135.35	25.8167	20.8474	0.305749	0.609163	0.719906	2697.5	9164.45	-1.76441	0.00298264	0.00773154	2839.96	26.6091	6.74806	2.39e-54	3.61e-52	8842.2	19.9356	8.79665	9.83e-39	8.28e-37	Chr00	480776145	480777646	+	891
Capana05g002404	2733	2392	2262	3174	3881	3870	2130	1939	2559	4030	3488	2614	137.63	136.94	119.87	201.01	185.18	169.37	124.83	108.51	138.17	191.44	177.88	130.62	3552.05	2488.67	0.512927	0.000346828	0.00133081	3138.44	2334.71	0.426803	0.0543846	0.0965714	3300.82	3660.36	-0.14898	0.473842	0.551023	2258.62	2370.64	-0.0697875	0.679832	0.739356	Chr05	214517733	214518785	-	1053
Capana07g002210	1500	1265	1308	2520	2946	3624	2925	4118	4233	3373	3770	3477	141.78	135.94	130.11	299.56	263.85	297.71	321.76	432.57	429.01	300.75	360.87	326.12	2933.82	1371.19	1.09705	2.85e-17	7.84e-16	3303.41	3963.66	-0.262956	0.185009	0.267639	3474.6	3023.17	0.200867	0.174918	0.238421	3832.18	1305.83	1.55324	9.32e-17	1.26e-15	Chr07	216312853	216314891	-	561
Capana06g000763	785	267	563	1578	1872	1587	7793	5911	7583	2130	1726	3226	42.96	16.61	32.42	108.6	97.06	75.48	496.31	359.48	444.94	109.95	95.65	175.18	1654.26	535.939	1.62548	3.59e-05	0.000165883	2199.55	7521.7	-1.77385	8.84e-10	6.74e-09	2316.28	1704.5	0.442736	0.143865	0.201301	7277.73	508.501	3.83866	6.25e-24	1.83e-22	Chr06	12102740	12106207	+	969
Capana02g003513	1921	1660	1895	1501	1886	2719	2992	3122	3237	4890	4781	4409	82.62	81.16	85.76	81.18	76.85	101.63	149.75	149.21	149.27	198.38	208.23	188.15	1943.96	1844.14	0.0763414	0.656414	0.75767	4371.82	3299.32	0.406061	0.00124855	0.00353814	4598.79	2003.57	1.19834	5.83e-12	4e-11	3190.84	1756.18	0.861442	2.16e-17	3.16e-16	Chr02	161713003	161717495	+	1233
Capana11g000981	2231	2499	2508	2512	3228	3476	2773	2690	3431	3715	3174	2707	379.18	482.86	448.58	536.92	519.83	513.44	548.49	508.08	625.25	595.6	546.3	456.53	2974.02	2448.54	0.280498	0.0499932	0.103284	2973.13	3131.72	-0.074978	0.688615	0.762451	3127.47	3065.12	0.0291943	0.855243	0.887633	3029.4	2334.33	0.376187	0.0381749	0.063252	Chr11	83973918	83974721	+	312
Capana12g002820	3534	2991	3974	3326	3945	4108	1404	2527	1545	2959	2644	1891	130.68	125.74	154.65	154.67	138.22	132.02	60.42	103.85	61.26	103.22	99.01	69.39	3700.21	3534.08	0.0659857	0.685101	0.78094	2322.06	1932.34	0.265074	0.385287	0.486717	2442	3812.81	-0.642617	0.00282702	0.00604746	1866.94	3364.59	-0.849751	0.00326625	0.00691085	Chr12	228368469	228375255	+	1434
Capana05g000093	3377	3251	2597	1799	3149	3626	2198	3574	2216	2998	2221	3822	83.72	91.63	67.75	56.09	73.97	78.12	63.41	98.46	58.9	70.11	55.76	94.02	2700.31	3113.87	-0.205191	0.333388	0.463791	2803.82	2821.5	-0.0090554	0.97642	0.983479	2952.36	2784.88	0.084024	0.754359	0.804835	2726.35	2967.95	-0.122476	0.663221	0.724715	Chr05	1482433	1496642	-	2139
Capana01g004281	5158	8092	5320	3230	4465	5696	211	1059	247	469	389	490	152.46	271.92	165.48	120.07	125.05	146.32	7.26	34.79	7.83	13.08	11.64	14.37	4262.21	6325.33	-0.569434	0.0396826	0.0851594	418.088	535.458	-0.356962	0.54199	0.635132	440.024	4393.65	-3.31987	7.42e-81	2.88e-78	516.381	6042.15	-3.54852	2.98e-08	1.37e-07	Chr01	294837840	294840934	+	1794
Capana03g002263	2615	2065	2754	1965	2576	2781	2360	3349	2731	3328	2714	5570	43.36	38.93	48.06	40.98	40.47	40.08	45.54	61.71	48.55	52.05	45.57	91.65	2359.09	2499.54	-0.0836472	0.557132	0.676135	3608.25	2975.83	0.277996	0.383471	0.484821	3800.26	2431.46	0.644283	0.035513	0.0594321	2876.54	2379.1	0.273884	0.171738	0.234135	Chr03	55963962	55989039	+	3198
Capana03g000624	1743	1171	1963	1790	2338	2573	4055	4487	4793	3073	2493	4303	49.45	37.77	58.61	63.87	62.85	63.44	133.89	141.48	145.81	82.24	71.63	121.14	2157.51	1635.6	0.39938	0.066856	0.130963	3064.11	4699.26	-0.616977	0.0125463	0.0275466	3226.36	2223.69	0.536956	0.0303368	0.0516589	4544.58	1555.55	1.54657	1.5e-12	1.19e-11	Chr03	8876388	8883865	-	1869
Capana01g002916	2730	2043	2461	2111	2916	2810	3818	2922	3735	3144	2895	3185	225.49	191.84	213.91	219.28	228.21	201.71	367	268.22	330.78	244.96	242.15	261.04	2529.37	2430.14	0.0574318	0.678856	0.776057	2863.4	3701.01	-0.370169	0.0420231	0.077904	3012.9	2607.21	0.208811	0.0924239	0.137775	3580.93	2312.87	0.63054	0.000971126	0.00228077	Chr01	184981813	184994659	-	642
Capana05g001142	2359	1980	2402	2510	2545	3061	1925	2296	2262	5034	5310	3067	116.8	111.45	125.15	156.29	119.39	131.72	110.92	126.33	120.08	235.11	266.25	150.68	2651.3	2268.94	0.224191	0.197674	0.311415	4163.3	2284.97	0.865536	0.000818126	0.00241216	4376.59	2731.13	0.680486	0.0117197	0.0220807	2209.45	2160.32	0.0324476	0.80728	0.847222	Chr05	71683473	71684543	-	1071
Capana12g000493	3968	2831	4147	1950	3390	3935	2977	1929	2468	2448	2169	2529	342.13	277.51	376.29	211.45	276.95	294.87	298.73	184.84	228.17	199.11	189.39	216.37	2921.25	3674.27	-0.330603	0.131853	0.226468	2217.65	2611.99	-0.236053	0.307449	0.405765	2333.68	3012.69	-0.368867	0.0531836	0.0848786	2527.67	3495.63	-0.467841	0.071358	0.109724	Chr12	9778558	9779442	+	615
Capana07g000808	1889	1402	1933	2180	1838	2582	1934	4864	2562	4937	5238	3361	64.33	54.28	69.28	93.37	59.31	76.42	76.65	184.1	93.56	158.61	180.66	113.58	2169.14	1754.67	0.305469	0.214565	0.332578	4203.51	3297.34	0.350282	0.35328	0.453663	4419.38	2233.66	0.984728	0.000319785	0.000809515	3184.21	1669.7	0.931329	0.0138858	0.0255794	Chr07	96802812	96823809	+	1557
Capana08g000010	2850	2463	3145	3234	6496	5255	2120	869	2070	2006	2111	2067	125.31	123.12	145.52	178.83	270.63	200.81	108.48	42.46	97.59	83.2	94	90.18	4751.97	2848.11	0.738657	0.000590957	0.00215058	1922.37	1787.43	0.105005	0.768601	0.827421	2022.24	4902.15	-1.27764	1.27e-09	6.64e-09	1730.88	2711.85	-0.647802	0.0907051	0.135172	Chr08	55155	58633	-	1206
Capana07g000733	2275	2119	2484	3132	4361	4991	1894	2807	1851	3564	2724	2462	56.16	59.47	64.53	97.24	102.01	107.08	54.41	77.01	49	82.99	68.1	60.31	3993.33	2319.11	0.784224	5.24e-11	5.76e-10	2707.18	2315.09	0.225772	0.377446	0.478907	2848.16	4116.44	-0.531387	0.00313851	0.00665349	2237.37	2208.99	0.0184159	0.938235	0.952722	Chr07	77472890	77478288	+	2148
Capana03g000491	5367	3455	4890	2400	4594	4914	1172	1036	1105	2061	1929	1736	384.07	281.09	368.26	215.99	311.5	305.62	97.61	82.39	84.79	139.13	139.8	123.27	3742.23	4594.76	-0.295896	0.211955	0.32948	1776.71	1171.18	0.601394	0.000201732	0.000672021	1868.94	3860.09	-1.04672	3.29e-07	1.28e-06	1132.89	4369.96	-1.94779	1.67e-22	4.23e-21	Chr03	6804963	6807603	-	741
Capana03g001780	3028	2556	2889	1319	2887	1566	1946	738	1974	6388	7275	2054	84.55	81.14	84.9	46.32	76.38	38	63.24	22.9	59.1	168.26	205.72	56.91	1848	2852.32	-0.626096	0.0358389	0.0781945	4878.59	1644.64	1.5687	0.00270723	0.00709994	5124.6	1906.8	1.42625	0.00370036	0.00774612	1592.76	2716.07	-0.770019	0.0569736	0.0900833	Chr03	35141220	35144916	-	1899
Capana02g003058	2972	1693	3368	3198	4695	5313	3000	2869	2863	1534	1486	1621	326.29	211.31	389.12	441.54	488.39	506.94	383.31	350.04	337.02	158.86	165.22	176.59	4211.11	2687.62	0.647853	0.0187147	0.0451671	1441.63	3086.31	-1.09817	2.96e-14	4.19e-13	1516.83	4341.42	-1.51741	2.5e-30	1.01e-28	2985.03	2554.36	0.224669	0.415353	0.49127	Chr02	154764820	154768233	-	483
Capana00g001906	4182	3897	3653	2216	3515	3471	1771	2570	1753	2212	2456	2905	82.87	87.79	76.18	55.22	66	59.78	40.84	56.6	37.25	41.35	49.29	57.12	2937.86	3956.95	-0.429289	0.0010008	0.00345332	2357.06	2152.93	0.130676	0.598529	0.68517	2480.14	3029.21	-0.288735	0.126271	0.180185	2080.75	3770.24	-0.857549	0.000151647	0.000410734	Chr00	439842943	439849429	-	2676
Capana11g001541	423	57	51	12851	12993	8183	0	0	0	0	2	0	16.36	2.51	2.08	625.09	476.16	275.07	0	0	0	0	0.08	0	11466	173.042	6.04943	9.93e-15	1.85e-13	0.640342	0	1.71121	0.671453	1	0.669646	11808.3	-14.1395	1.76e-38	1.18e-36	0	163.634	-9.76294	3.36e-10	2e-09	Chr11	178945399	178946769	+	1371
Capana06g002663	3389	4551	2954	2241	2911	4773	1317	1378	1474	2833	2892	3658	187.2	285.79	171.71	155.67	152.35	229.13	84.66	84.59	87.3	147.61	161.77	200.5	3130.82	3701.1	-0.241227	0.415879	0.546938	2918.01	1470.24	0.98888	7.6e-08	4.41e-07	3070.82	3227.17	-0.0718674	0.773682	0.820733	1421.93	3533.43	-1.31312	3.1e-07	1.25e-06	Chr06	190879365	190884331	-	960
Capana11g000118	3179	2169	3225	2984	2954	3486	1718	2948	2275	3308	3709	2411	212.04	164.48	226.37	250.31	186.69	202.08	133.36	218.52	162.7	208.14	250.53	159.57	3087.56	2875.63	0.102249	0.649131	0.751818	2930.2	2443.64	0.261936	0.349184	0.449647	3080.58	3180.32	-0.0457541	0.849613	0.883122	2361.53	2735.36	-0.21203	0.427287	0.503003	Chr11	3413081	3425970	+	795
Capana02g002797	3146	1896	3249	5049	4950	5409	1026	1965	1174	2395	2051	2051	117.56	80.55	127.77	237.28	175.27	175.67	44.62	81.61	47.04	84.42	77.62	76.05	5072.65	2775.79	0.869631	0.00123956	0.00417506	2014.16	1469.13	0.455225	0.11378	0.17914	2119.15	5224.75	-1.30158	1.61e-11	1.05e-10	1419.29	2638.95	-0.894833	0.0083083	0.0160738	Chr02	150869389	150883961	+	1419
Capana11g000110	2187	1666	2195	3060	4083	4431	3461	3015	3410	2357	2064	2354	47.03	40.73	49.67	82.75	83.19	82.81	86.61	72.05	78.62	47.81	44.95	50.23	3723.31	2032.32	0.873273	3.32e-10	3.29e-09	2102.01	3492.58	-0.732468	1.71e-06	8.14e-06	2211.94	3837.69	-0.794899	7.3e-12	4.93e-11	3378.57	1934.18	0.804529	1.05e-06	3.92e-06	Chr11	3151600	3161184	-	2466
Capana00g001863	5447	24620	3290	22	817	78	0	0	0	2	0	0	201.84	1037.19	128.3	1.03	28.69	2.51	0	0	0	0.07	0	0	276.887	11628.4	-5.39194	0.000358386	0.00136913	0.596501	0	1.62228	0.688186	1	0.628769	286.873	-8.81151	1.66e-05	5.12e-05	0	11179.3	-15.8567	1.41e-17	2.11e-16	Chr00	435718612	435720416	-	1431
Capana10g001701	2527	1794	2191	2486	3329	3586	3205	3265	3573	2954	2746	2600	97.31	78.54	88.79	120.4	121.47	120.02	143.64	139.73	147.53	107.31	107.09	99.35	3024.6	2185.6	0.468494	0.00111107	0.00378055	2575.57	3541.9	-0.459635	0.000277378	0.00089959	2709.47	3117.53	-0.202346	0.0579501	0.091462	3425.66	2079.69	0.719815	7.82e-07	2.97e-06	Chr10	173757883	173766914	-	1377
Capana03g003803	2057	1172	1196	1580	2111	1760	3089	2497	3895	5224	4829	4827	105.08	68.07	64.3	101.51	102.18	78.14	183.65	141.76	213.35	251.74	249.83	244.69	1775.5	1478.95	0.263301	0.339275	0.469797	4617.89	3336.76	0.468754	0.0216125	0.0441137	4858.34	1829.94	1.40918	4.9e-17	6.14e-16	3228.71	1406.28	1.19894	4.27e-05	0.000126495	Chr03	238252672	238257370	+	1038
[truncated: 25,276 more rows]
[truncated: 1 more columns]
