# Supplementary material for: Integrative analysis of non-targeted metabolome and transcriptome reveals the mechanism of volatile formation in pepper fruit
Source: Front Genet. 2023 Nov 10;14:1290492. doi: 10.3389/fgene.2023.1290492 (PMC10667453; doi:10.3389/fgene.2023.1290492)
Supplement: Supplementary file 1 [file DataSheet1.ZIP › Supplementary Table/Table S7.xlsx]

## Sheet: QH-G VS WH-G
Supplementary Table S6-Differentially expressed genes between QH and WH varieties at 30 DAA stage.
Gene_id	WH-G1_count	WH-G2_count	WH-G3_count	QH-G1_count	QH-G2_count	QH-G3_count	WH-M1_count	WH-M2_count	WH-M3_count	QH-M1_count	QH-M2_count	QH-M3_count	WH-G1_fpkm	WH-G2_fpkm	WH-G3_fpkm	QH-G1_fpkm	QH-G2_fpkm	QH-G3_fpkm	WH-M1_fpkm	WH-M2_fpkm	WH-M3_fpkm	QH-M1_fpkm	QH-M2_fpkm	QH-M3_fpkm	QH-GvsWH-G_QH-G	QH-GvsWH-G_WH-G	QH-GvsWH-G_log2FoldChange	QH-GvsWH-G_pvalue	QH-GvsWHG_padj	QH-MvsWH-M_QH-M	QH-MvsWH-M_WH-M	QH-MvsWH-M_log2FoldChange	QH-MvsWH-M_pvalue	QH-MvsWH-M_padj	QH-MvsQH-G_QH-M	QH-MvsQH-G_QH-G	QH-MvsQH-G_log2FoldChange	QH-MvsQH-G_pvalue	QH-MvsQH-G_padj	WH-MvsWH-G_WH-M	WH-MvsWH-G_WH-G	WH-MvsWH-G_log2FoldChange	WH-MvsWH-G_pvalue	WH-MvsWH-G_padj	gene_chr	gene_start	gene_end	gene_strand	gene_length
Capana06g000615	5613	37	858	112	10	18	7761	20305	14774	585996	606949	369726	198.83	1.49	31.98	4.99	0.34	0.55	319.94	799.32	561.13	19580.3	21772.5	12995.5	53.9087	2100.62	-5.28645	0.0021334	0.00679634	485045	15030	5.0122	3.83e-41	8.17e-39	509935	55.2744	13.1765	3.36e-31	1.46e-29	14518.6	1981.16	2.87344	0.0489147	0.0787699	Chr06	9499218	9500714	+	1497
Capana04g001289	7058	8979	9797	22903	32003	38383	145822	197273	219954	16809	16589	33106	445.56	644.4	650.84	1818.26	1914.22	2105.84	10713.1	13839.7	14888	1000.94	1060.52	2073.77	29763.7	8754.52	1.76549	1.42e-17	4.09e-16	20706.5	197786	-3.25579	2.5e-22	1.07e-20	21806.5	30681.8	-0.492632	0.132788	0.188065	191246	8348.42	4.51781	3.95e-74	1.76e-71	Chr04	43119708	43120887	+	840
Capana02g002739	362	511	2888	38	144	521	574	21674	836	238779	206003	228651	36.99	59.36	310.52	4.88	13.94	46.26	68.25	2460.99	91.58	23013.2	21315	23181.4	204.826	1268.36	-2.62935	0.00579133	0.0163879	208876	8153.83	4.67901	NA	1	219793	211.389	10.0196	1.76e-52	2.4e-50	7848.57	1205.83	2.70237	NA	1	Chr02	149870177	149870873	+	519
Capana04g000086	79989	68039	118607	10030	50347	36068	610	1074	943	916	856	714	1713.78	1657.27	2674.23	270.25	1022.07	671.6	15.21	25.57	21.66	18.51	18.57	15.18	29369	89739.3	-1.61143	0.000974368	0.00337667	771.171	923.04	-0.259467	0.315668	0.414443	811.126	30344.7	-5.22539	1.79e-31	7.88e-30	892.111	85405.3	-6.58085	1.75e-98	2.24e-95	Chr04	950251	957913	+	2475
Capana11g000143	36	67	15	1377	271	27	36277	126647	58451	48969	42310	26558	2.14	4.53	0.94	103.06	15.28	1.4	2512.61	8376.36	3729.91	2749.1	2550.02	1568.38	652.961	40.4643	4.01247	0.000597194	0.00217115	36479.9	77881.1	-1.09417	0.0163557	0.0346989	38359.9	669.685	5.84026	1.75e-05	5.37e-05	75176.5	38.7448	10.9249	2.54e-65	8.39e-63	Chr11	3729884	3732515	+	891
Capana06g000767	26513	8830	23367	41225	37340	43120	11744	70842	17998	9167	10673	18909	3905.32	1478.66	3622.12	7636.62	5211.37	5520.03	2013.19	11596.5	2842.54	1273.71	1592.07	2763.75	40199.1	19496.1	1.04396	0.0121878	0.0313177	12081	35446.4	-1.5529	0.0120255	0.0265524	12719.9	41397.6	-1.70246	9.05e-07	3.32e-06	34180.8	18496.6	0.88592	0.201461	0.268012	Chr06	12278712	12279471	-	360
Capana02g000611	5237	1890	5463	106023	78518	73793	3278	14599	6947	2698	1711	3315	106.65	43.76	117.07	2715.2	1514.99	1305.99	77.69	330.38	151.68	51.83	35.28	66.98	87719.9	4187.64	4.38866	1.2e-20	5.49e-19	2392.06	8715.89	-1.86539	0.000202707	0.000675185	2519.32	90280.5	-5.16329	4.59e-43	3.97e-41	8411.87	3973.89	1.08185	0.0670828	0.104035	Chr02	76767922	76773578	+	2604
Capana07g000830	1976	1330	2280	5098	4287	4460	35918	52618	43748	52900	50882	47093	32.55	24.91	39.53	105.61	66.91	63.85	688.59	963.28	772.72	822.02	848.83	769.78	4627.29	1873.46	1.30422	2.66e-05	0.000126003	46836.5	46611.8	0.00693723	0.971104	0.979513	49268.8	4764.14	3.37066	4.26e-41	3.26e-39	45055.8	1781.74	4.66025	1.75e-73	7.57e-71	Chr07	102070808	102096849	+	3219
Capana12g002786	54786	40732	81369	12559	38570	29624	2284	2278	2962	4915	5721	8013	6247.65	5280.71	9764.92	1801.13	4167.51	2936	303.12	288.69	362.17	528.71	660.69	906.72	25053.3	59416.4	-1.24584	0.00147572	0.00487682	5810.44	2647.52	1.13395	9.7e-06	4.09e-05	6115.35	25866	-2.08059	1.05e-08	4.94e-08	2561	56515.1	-4.46384	3.04e-52	5.22e-50	Chr12	227911020	227912266	-	465
Capana09g001688	62233	54154	64101	30360	22206	24914	98	1460	9	118	63	396	2813.34	2783.19	3049.51	1726.02	951.16	978.84	5.16	73.35	0.44	5.03	2.88	17.76	26094.6	60787.7	-1.22007	3.99e-05	0.000182645	179.548	555.077	-1.62833	0.328423	0.427767	189.382	26858.1	-7.14803	2.14e-30	8.72e-29	534.355	57886.9	-6.75929	NA	1	Chr09	195190042	195192684	-	1173
Capana06g003009	3867	1379	3652	11958	8276	7806	42576	28071	43363	33617	38050	36459	123.16	49.93	122.4	478.95	249.74	216.06	1578.05	993.53	1480.78	1009.93	1227.21	1152.19	9574.3	2957.96	1.69446	0.000382146	0.00145353	33642.2	40255.8	-0.258929	0.270192	0.365103	35387.2	9852.1	1.84483	5.84e-08	2.5e-07	38959.3	2806.91	3.79484	1.94e-20	4e-19	Chr06	216454291	216468243	-	1665
Capana03g001752	47108	3667	21790	5	1	0	8	19	6	84127	79850	19186	1616.84	143.08	787.03	0.22	0.03	0	0.32	0.72	0.22	2723.67	2775.39	653.41	2.34831	23727.2	-13.3703	7.38e-19	2.57e-17	56673.2	11.688	12.2449	9.43e-89	1.74e-85	59540	2.40835	14.6891	3.2e-33	1.59e-31	11.283	22433.6	-10.9577	7.81e-41	7.29e-39	Chr03	34560829	34562373	-	1545
Capana08g001508	325	21	321	3150	606	327	1920	7228	5650	72797	82964	64977	15.91	1.17	16.54	193.97	28.11	13.92	109.41	393.3	296.62	3362.27	4113.76	3156.93	1563.78	219.495	2.83238	0.0087381	0.0235031	68650.9	5172.47	3.73033	5.99e-18	1.46e-16	72190.7	1604.22	5.49204	NA	1	4995.62	207.68	4.58782	4.51e-08	2.03e-07	Chr08	131950430	131954981	-	1083
Capana09g002077	39315	30721	43586	5367	4375	5279	754	2875	1089	30273	35989	31913	2080.61	1848.32	2427.4	357.2	219.38	242.8	46.44	169.09	61.79	1511.25	1928.77	1675.84	4993.29	38196	-2.93557	2.1e-28	2.35e-26	30559.3	1661.91	4.20069	1.69e-19	5.05e-18	32139.8	5140.96	2.64447	6.31e-26	1.86e-24	1603.75	36351.5	-4.50247	2.39e-19	4.35e-18	Chr09	228299562	228300563	+	1002
Capana00g003598	7425	829	7218	41519	35624	41457	16211	43541	17143	7701	6558	5864	257.34	32.66	263.26	1809.67	1169.85	1248.74	653.87	1677.05	637.06	251.77	230.17	201.67	39337	5100.28	2.94721	1.68e-05	8.24e-05	6235.43	27152	-2.1225	1.51e-07	8.39e-07	6559.53	40504.6	-2.62638	2.05e-28	7.34e-27	26211.9	4828.21	2.44063	0.000948217	0.00223142	Chr00	566199469	566203238	-	1530
Capana02g002310	8060	3653	3503	14823	16798	13388	11817	30926	13755	37560	25224	31646	161.89	83.42	74.05	374.43	319.69	233.71	276.23	690.33	296.24	711.65	513.08	630.74	14876.9	5062.64	1.55505	4.64e-05	0.000209715	29202.3	19930.9	0.551074	0.156391	0.233286	30737.9	15326.7	1.00404	6.23e-05	0.000176249	19243.4	4809.38	2.00041	3.73e-05	0.000111432	Chr02	143088022	143092182	-	2640
Capana06g001609	61177	70341	59815	444	506	609	0	13	0	246	263	2670	9403.06	12291.3	9675.06	85.82	73.69	81.35	0	2.22	0	35.67	40.94	407.22	504.714	64780.2	-7.00496	0	0	994.873	4.59432	7.7585	NA	1	1049.94	520.05	1.01359	NA	1	4.42025	61781.4	-13.7701	6.96e-14	6.61e-13	Chr06	40949148	40950134	+	345
Capana04g001093	8094	7555	8629	1864	3186	1158	7387	52208	18968	29920	26826	24283	561.05	595.36	629.45	162.49	209.25	69.76	595.91	4021.74	1409.76	1956.35	1883.1	1670.22	2046.92	8186.58	-1.99994	8.25e-07	5.04e-06	25127.6	27586.2	-0.134679	0.814398	0.862655	26433.1	2110.79	3.64664	1.56e-20	2.87e-19	26608	7798.21	1.77064	0.00435056	0.00894055	Chr04	30323820	30326265	+	765
Capana09g000065	502	24	526	61	37	16	909	995	1339	62793	53153	54189	47.96	2.61	52.89	7.33	3.35	1.33	101.07	105.65	137.17	5659.34	5142.96	5137.49	40.5985	346.165	-3.09733	0.00180905	0.00587227	52739.5	1139.11	5.53268	5.35e-192	7.41e-188	55490.3	41.7477	10.3949	7.32e-94	4.6e-91	1101.82	327.495	1.75008	0.036592	0.0609205	Chr09	1445200	1447521	-	555
Capana03g002301	1618	837	1667	127	532	413	12986	25909	16644	37009	36366	35725	36.34	21.37	39.4	3.59	11.32	8.06	339.43	646.68	400.82	784.08	827.14	796.18	327.865	1377.02	-2.06884	9.63e-06	4.92e-05	33884.5	19565.4	0.792314	0.00476372	0.0117289	35646.6	338.662	6.7156	1.39e-65	3.39e-63	18902	1308.35	3.8526	5.32e-26	1.87e-24	Chr03	59596190	59599215	-	2361
Capana08g001578	15321	9985	14363	2518	6597	5787	14124	17397	15832	21275	15816	21480	1177.44	872.39	1161.61	243.36	480.37	386.52	1263.22	1485.81	1304.58	1542.3	1230.91	1638.02	4638.22	13295.6	-1.51915	6.44e-07	4e-06	18145.1	16701.1	0.11964	0.522618	0.617718	19100.2	4787.2	1.99616	1.27e-11	8.38e-11	16147.7	12645.5	0.352675	0.0688108	0.106301	Chr08	132951694	132956561	-	690
Capana04g000149	2401	1229	1983	9072	9960	12345	19357	37862	30964	9904	7717	10491	94.1	54.76	81.79	447.14	369.86	420.49	882.9	1649.09	1301.2	366.15	306.29	407.99	10170.9	1873.91	2.44015	2.12e-20	9.26e-19	8714.56	30978.7	-1.82978	6.71e-11	5.95e-10	9173.05	10479.2	-0.191999	0.30023	0.376599	29935.8	1780.61	4.07132	2.82e-34	1.75e-32	Chr04	1792211	1795759	-	1353
Capana01g002883	8605	5659	12511	16666	26413	32260	15149	9939	14594	2318	2458	4461	933.13	697.65	1427.73	2272.82	2713.87	3040.33	1911.81	1197.77	1696.88	237.11	269.93	480.02	23812	8978.5	1.40714	9.96e-06	5.07e-05	2877.27	14023.6	-2.2851	1.03e-11	1.02e-10	3029.62	24552.9	-3.01873	4.37e-21	8.42e-20	13571.7	8536.18	0.668918	0.0532234	0.0848688	Chr01	182093438	182093926	-	489
Capana05g002266	16732	5308	19448	22624	36433	33513	783	5256	983	2661	2157	2135	209.31	75.49	256.02	355.92	431.83	364.35	11.4	73.07	13.18	31.4	27.33	26.5	29619.7	13788.7	1.10306	0.0146702	0.0367023	2153.78	2478.18	-0.202408	0.751417	0.813979	2266.09	30541.5	-3.75244	1.02e-123	1.43e-120	2388.93	13080.1	-2.45294	0.00142752	0.00324479	Chr05	205808837	205816286	+	4239
Capana06g000612	26636	56904	19280	10857	10670	11720	396	21	66	260	208	84	2675.07	6497.08	2037.68	1371.26	1015.34	1022.96	46.28	2.34	7.11	24.63	21.15	8.37	10940.5	35301.3	-1.69005	0.000235632	0.000936272	170.483	175.439	-0.0408369	0.963489	0.973921	179.212	11268.7	-5.9741	3.3e-50	4.08e-48	170.114	33801.3	-7.63486	3.11e-16	3.92e-15	Chr06	9482386	9483558	+	528
Capana03g002084	7134	5993	6357	25989	28395	37669	3026	4460	3672	4248	3588	3654	216.29	206.57	202.83	990.93	815.7	992.57	106.77	150.27	119.37	121.49	110.16	109.93	29740.7	6558.77	2.18091	4.65e-49	2.09e-46	3561.62	3931.87	-0.142683	0.4694	0.568228	3747.38	30642.6	-3.03154	7.42e-85	3.53e-82	3800.56	6245.86	-0.716668	0.000152206	0.000412096	Chr03	45496248	45504408	-	1749
Capana11g002005	2432	29	2001	13119	8202	15160	14295	24340	20325	12903	12953	8012	176.18	2.39	152.55	1195.18	562.97	954.45	1205.16	1959.51	1578.72	881.71	950.25	575.92	12086.8	1462.09	3.04729	0.0207115	0.04926	10508	20738	-0.980786	0.000661266	0.00198638	11047.8	12439.9	-0.171179	0.621539	0.689309	20042.8	1382.1	3.8581	0.00293615	0.00626641	Chr11	205089820	205097375	+	732
Capana08g002456	350	69	347	9257	6615	5990	20062	45704	33831	2667	2526	4562	22.33	5.01	23.3	742.87	399.95	332.19	1489.85	3241.09	2314.72	160.53	163.23	288.86	7459.66	253.355	4.8794	5.99e-16	1.33e-14	3034.81	34979.6	-3.52685	1.38e-21	5.3e-20	3195.57	7676.56	-1.2643	0.00154128	0.00346321	33794	240.06	7.13665	1.37e-34	8.68e-33	Chr08	147136857	147138020	-	831
Capana05g000857	3199	455	4347	17908	14899	20732	5976	8419	9460	15933	19729	8386	163.9	26.5	234.38	1153.85	723.26	923.14	356.32	479.36	519.68	770.02	1023.63	426.33	17624.7	2647.89	2.73464	5.79e-05	0.000256898	13698.5	8374.66	0.7099	0.0416346	0.077339	14393	18148.3	-0.334446	0.356439	0.433955	8097.51	2508.2	1.69078	0.0115407	0.0216493	Chr05	32608040	32610787	+	1035
Capana03g002198	41029	46300	33640	1085	3483	2940	32	31	21	19	12	61	1615.19	2072.16	1393.64	53.72	129.92	100.59	1.47	1.36	0.89	0.71	0.48	2.38	2316.45	40958.3	-4.14385	1.91e-30	2.56e-28	28.6381	29.8336	-0.058422	0.93534	0.953638	30.1998	2391.7	-6.30831	3.87e-26	1.16e-24	28.8475	39069	-10.4073	8.63e-257	2.54e-252	Chr03	53397508	53400090	+	1347
Capana07g000054	45	1	21	473	421	101	4211	9752	8607	41353	36642	26714	5.81	0.15	2.85	76.75	51.47	11.33	632.29	1398.27	1190.68	5032.83	4787.57	3420.03	348.729	21.8354	3.99395	0.000101019	0.00042907	32442.6	7907.81	2.03652	1.56e-09	1.16e-08	34119.4	358.928	6.57219	1.48e-29	5.71e-28	7641.12	20.626	8.52761	4.29e-25	1.39e-23	Chr07	1798469	1799669	-	411
Capana01g003112	8599	6059	5760	27999	25395	25722	2968	4805	3703	5294	5501	3921	1142.81	915.46	805.59	4679.64	3197.83	2970.96	459.05	709.67	527.67	663.68	740.37	517.08	26314.6	6851.35	1.94135	6.72e-13	9.52e-12	4569.81	4042.95	0.176709	0.486051	0.584196	4805.2	27097.5	-2.49545	1.26e-21	2.59e-20	3907.33	6520.73	-0.738853	0.00409828	0.0084771	Chr01	207674814	207676826	+	399
Capana08g000649	2267	528	502	42052	35071	37655	76	94	48	28	26	16	88.07	23.32	20.52	2054.46	1290.91	1271.32	3.44	4.06	2	1.03	1.02	0.62	38324	1083.54	5.14428	7.87e-18	2.34e-16	21.693	77.4212	-1.83408	9.63e-05	0.000341599	22.8088	39457.2	-10.7551	1.84e-220	2.72e-216	74.8259	1026.54	-3.77865	1.72e-09	9.34e-09	Chr08	98328467	98332424	+	1365
Capana00g000324	2001	273	1370	73	161	88	2235	5352	5862	32468	37119	28249	214.36	33.25	154.45	9.83	16.34	8.19	278.64	637.16	673.33	3280.94	4026.89	3002.83	103.017	1198.95	-3.54056	5.45e-08	3.97e-07	30426.8	4697.09	2.69546	3.86e-14	5.38e-13	31994.3	106.297	8.23214	2.74e-164	1.01e-160	4539.68	1134.95	1.99984	0.00223291	0.00487827	Chr00	228071984	228074778	+	495
Capana04g001422	1952	320	2942	4946	6859	5414	8714	27932	16676	13551	17980	7546	90.8	16.92	144.01	289.33	302.3	218.87	471.72	1443.89	831.71	594.59	846.96	348.29	5606.77	1728.07	1.69794	0.010376	0.0272795	12164.7	18719.6	-0.621857	0.179145	0.260994	12780.3	5779.13	1.14503	0.00104944	0.00242945	18075.7	1637.34	3.46457	1.52e-06	5.58e-06	Chr04	52738852	52742414	+	1140
Capana12g001128	26250	19667	29752	2425	4349	3149	2302	233	1625	5555	6942	9442	1605.5	1367.5	1914.96	186.52	252.03	167.39	163.85	15.84	106.57	320.49	429.98	573.03	3184.41	25420.1	-2.99684	3.21e-35	5.94e-33	6840.37	1479.05	2.20942	0.000659604	0.00198203	7198.78	3284.24	1.13215	9.87e-05	0.00027157	1433.66	24187.3	-4.07651	4.45e-09	2.29e-08	Chr12	47977234	47979807	+	867
Capana03g004414	1379	3000	2052	7678	10049	11319	11847	15736	11790	12101	14061	5682	42.17	104.3	66.04	295.29	291.17	300.83	421.63	534.79	386.59	349.08	435.46	172.42	9339.65	2200.87	2.08541	1.49e-09	1.36e-08	9892.9	13908.8	-0.491535	0.169872	0.25002	10394.7	9626.24	0.110804	0.748748	0.799889	13444.8	2104.41	2.67569	8.31e-13	6.85e-12	Chr03	253614579	253618048	-	1734
Capana06g000709	1170	134	935	4847	4137	2398	8462	14187	11758	24088	20660	13244	41.61	5.42	34.99	216.79	139.41	74.12	350.24	560.73	448.37	808.11	744.1	467.38	3901.91	736.897	2.40444	0.000806033	0.00284827	17952.2	12105.2	0.568529	0.0540382	0.0960548	18877.9	4016.46	2.23289	1.11e-07	4.6e-07	11699.5	697.473	4.06797	4.63e-10	2.71e-09	Chr06	11270434	11275375	-	1491
Capana01g000284	3054	1407	1057	10298	7554	2216	1399	3003	2637	26025	19502	25852	215.07	112.64	78.33	912.01	504.04	135.63	114.66	235.02	199.11	1728.79	1390.79	1806.48	7111.77	1835.61	1.95385	0.00387493	0.0115241	22113	2468.2	3.16331	2.65e-25	1.58e-23	23276.1	7316.05	1.66979	0.00381452	0.00795911	2385.09	1744.04	0.451559	0.326257	0.401358	Chr01	4943363	4944115	+	753
Capana02g001912	9820	3376	9158	1311	4135	2674	7914	3541	9217	11663	8868	32209	1388.61	542.73	1362.8	233.14	554.02	328.62	1302.37	556.46	1397.47	1555.7	1269.91	4519.38	2530.84	7427.7	-1.55319	0.0011378	0.00385822	16418.4	7281.49	1.173	0.0275471	0.0542644	17306.4	2613.2	2.72731	4.46e-07	1.71e-06	7050.88	7047.6	0.0006502	0.998951	0.99929	Chr02	135856955	135858044	+	375
Capana12g000151	47	1	33	1395	593	541	10657	12556	14033	27083	28511	8201	3.71	0.09	2.74	138.44	44.34	37.1	978.67	1101.08	1187.31	2015.93	2278.35	642.14	901.242	26.5075	5.08474	1.22e-07	8.45e-07	19777.7	13106.1	0.593634	0.172548	0.253188	20777.5	926.251	4.48809	2.73e-13	2.2e-12	12674.4	25.0543	8.97823	1.64e-29	7.46e-28	Chr12	2624588	2627065	-	672
Capana05g001104	5739	3396	4612	15380	14790	18784	7904	7826	6358	5717	6828	4936	58.84	39.58	49.76	198.31	143.68	167.38	94.31	89.17	69.9	55.29	70.89	50.22	16011.3	4599.58	1.79942	1.09e-13	1.75e-12	5439.13	7824.84	-0.52468	0.019572	0.0405541	5718.75	16491.8	-1.52794	5.93e-12	4.06e-11	7566.79	4373.36	0.790852	0.000823506	0.00196302	Chr05	65117386	65126964	+	5172
Capana06g002536	646	681	541	10444	16437	20194	15116	17836	18114	722	558	659	29.28	35.09	25.8	595.28	705.86	795.43	797.3	898.36	880.26	30.87	25.61	29.64	14881.2	631.587	4.5587	2.19e-116	8.42e-113	600.651	17993.3	-4.90456	7.67e-209	2.13e-204	632.137	15344.1	-4.60123	1.94e-135	3.81e-132	17399.3	602.213	4.85309	1.62e-156	9.52e-153	Chr06	174629337	174630657	-	1170
Capana01g002460	526	594	539	2341	1234	1331	16692	24330	23885	10018	9705	10743	18.37	23.59	19.81	102.84	40.84	40.41	678.59	944.51	894.62	330.11	343.32	372.38	1702.83	561.434	1.60031	0.000216489	0.000866016	9464.09	22820.8	-1.26983	6.51e-11	5.78e-10	9958.01	1751.19	2.50809	4.59e-10	2.53e-09	22062.2	535.352	5.36539	2.44e-135	7.18e-132	Chr01	158553063	158569647	+	1518
Capana08g001541	1238	833	1495	4907	6103	5442	17236	5168	18523	6353	5331	25172	169.63	129.76	215.57	845.57	792.34	648.06	2748.5	786.95	2721.35	821.14	739.73	3422.47	5370.97	1196.01	2.16673	5.76e-17	1.5e-15	11495.4	14434.7	-0.328482	0.611811	0.696549	12121.4	5534.79	1.13097	0.0498254	0.0801562	13982.7	1137.41	3.61977	4.15e-13	3.56e-12	Chr08	132411689	132413950	+	387
Capana02g000833	6283	3699	5637	14877	10858	10609	9245	10930	10691	4949	5642	3558	203.4	136.14	192.04	605.68	333.06	298.49	348.31	393.23	371.1	151.13	184.97	114.29	12332	5226.3	1.23844	0.000520297	0.00191247	4398.22	10881.2	-1.30687	1.12e-08	7.32e-08	4623.69	12691.7	-1.4567	2.61e-05	7.8e-05	10521.7	4968.73	1.08234	5.09e-07	1.99e-06	Chr02	95493398	95499495	-	1638
Capana03g000136	7609	9331	4965	2597	3865	5053	5852	7655	7338	15672	15092	10729	201.34	280.7	138.26	86.42	96.9	116.2	180.21	225.11	208.19	391.18	404.41	281.71	3642.28	7433.44	-1.02907	0.000768235	0.00272641	12870.8	7341.07	0.810026	0.000192233	0.000643314	13534.6	3755.19	1.84951	1.38e-16	1.63e-15	7097.64	7096.2	0.000327826	0.999151	0.999423	Chr03	1948909	1958065	+	2004
Capana00g004313	6438	3978	6172	12097	8911	13574	6814	8056	8429	6046	5477	5163	175.34	123.17	176.9	414.34	229.95	321.3	215.98	243.83	246.15	155.33	151.06	139.53	11437.7	5555.17	1.04181	0.000624834	0.00226042	5175.89	8205.84	-0.664854	3.49e-06	1.58e-05	5445.04	11774.8	-1.1126	1.66e-05	5.11e-05	7935.08	5282.2	0.587053	0.00554612	0.0111494	Chr00	629106338	629117699	-	1947
Capana12g000150	3138	2169	3466	8521	8261	9462	6687	8845	6544	12723	12739	8407	77.36	60.79	89.92	264.18	192.96	202.73	191.85	242.32	172.98	295.87	318.03	205.65	8626.31	2943.44	1.55109	2.33e-10	2.37e-09	10509.7	7800.17	0.43015	0.0873226	0.143584	11050.4	8884.91	0.314756	0.207312	0.275812	7539.91	2799.79	1.42916	3.94e-09	2.04e-08	Chr12	2604052	2612029	-	2151
Capana09g000183	13610	9325	13305	3592	5712	6444	4489	2981	4689	9551	7021	9624	693.28	540.02	713.23	230.11	275.69	285.28	266.12	168.75	256.1	458.93	362.18	486.45	4995.42	12156.5	-1.28291	2.44e-11	2.81e-10	8114.55	4291.51	0.919039	0.00024172	0.000792472	8541.81	5150.86	0.729583	0.000170327	0.000451707	4153.3	11564.2	-1.47736	1.17e-08	5.67e-08	Chr09	6060084	6065148	+	1041
Capana09g001602	4965	4079	4771	16695	14032	19542	2186	3963	2578	5834	5959	5491	115.78	108.14	117.08	489.6	310.03	396.04	59.32	102.7	64.46	128.33	140.72	127.06	16533.8	4648.38	1.83054	5.73e-16	1.28e-14	5369.84	3077.04	0.803323	0.00233727	0.00622928	5648.44	17025.3	-1.5917	5.45e-13	4.25e-12	2973.04	4425.72	-0.573968	0.0333324	0.0561473	Chr09	186301092	186305925	+	2274
Capana07g001146	5440	2927	4968	11073	16508	16489	4737	5645	5245	5343	4263	6514	237.42	145.23	228.18	607.76	682.65	625.44	240.6	273.8	245.44	219.97	188.42	282.1	14122.6	4456.12	1.66409	1.89e-11	2.22e-10	5001.2	5512.35	-0.14039	0.509162	0.605453	5265.13	14559.8	-1.46746	1.34e-12	9.97e-12	5329.94	4234.87	0.331727	0.184132	0.248504	Chr07	159029940	159034395	+	1215
Capana00g003817	710	320	819	1316	1310	1498	3217	8219	4765	25350	23872	17367	26.59	13.62	32.28	61.98	46.48	48.75	140.2	342.05	191.33	895.49	905.32	645.35	1352.82	616.79	1.13262	0.00219003	0.0069573	20650	5700.42	1.85699	2.56e-07	1.38e-06	21716.1	1393.46	3.96263	1.74e-69	4.93e-67	5505.27	585.707	3.23236	1.85e-12	1.45e-11	Chr00	581956261	581959139	+	1416
Capana02g000008	3640	4945	2213	7704	7213	15019	14688	8149	15404	1927	2395	4752	111.51	172.22	71.34	296.8	209.36	399.86	523.64	277.42	505.97	55.68	74.3	144.45	9532.4	3673.1	1.37588	0.000650311	0.00234504	2831.74	13495.5	-2.25274	4.69e-08	2.82e-07	2982.01	9820.31	-1.71952	4.29e-05	0.000124489	13064.1	3508.88	1.89657	5.29e-06	1.79e-05	Chr02	1266833	1276904	+	1731
Capana03g004146	6267	2023	8148	610	1012	1057	568	1171	692	20980	15047	27200	261.26	95.88	357.46	31.98	39.97	38.3	27.56	54.25	30.93	825.02	635.24	1125.16	850.519	5467.17	-2.68426	1.5e-08	1.19e-07	19604.7	856.943	4.51583	8.75e-39	1.57e-36	20644.9	877.053	4.55652	3.93e-66	9.74e-64	827.797	5186.46	-2.64741	3.52e-07	1.41e-06	Chr03	247238935	247240747	+	1272
Capana02g001438	11728	9923	10967	2281	3409	3461	7390	5691	8616	7448	7392	5889	1547.03	1488.08	1522.39	378.39	426.07	396.77	1134.46	834.26	1218.61	926.75	987.45	770.81	2929.75	10981	-1.90588	4.88e-81	9.04e-78	6434.84	7645.2	-0.248659	0.258772	0.352341	6767.51	3020.47	1.16372	2.15e-13	1.74e-12	7397.83	10456.9	-0.499278	0.0135919	0.0250851	Chr02	124847996	124849773	-	402
Capana00g004709	1820	1822	1260	311	522	616	6416	4070	10373	18697	14313	23113	191.49	217.94	139.51	41.15	52.04	56.33	785.61	475.88	1170.2	1855.62	1525.03	2413.01	457.038	1656.21	-1.856	5.4e-14	9.03e-13	17407.1	7308.47	1.25202	0.000491379	0.00151579	18327.5	471.313	5.27977	2.97e-99	2.37e-96	7075.19	1579.15	2.16367	1.79e-08	8.47e-08	Chr00	666337767	666348564	-	504
Capana01g002966	15266	7732	14340	4285	5707	6102	534	475	556	6209	13426	7188	1158.11	666.84	1144.81	408.81	410.21	402.31	47.14	40.05	45.23	444.32	1031.45	541.08	5181.88	12467.1	-1.26661	2.83e-06	1.58e-05	8404.57	552.447	3.92727	2.81e-30	2.6e-28	8828.66	5341.03	0.725065	0.0325758	0.0550591	534.413	11845	-4.47025	9.81e-58	2.33e-55	Chr01	191593442	191599196	-	699
Capana03g004445	531	38	221	15876	15941	8119	133	868	1194	21612	15148	53	58.66	4.77	25.69	2205.68	1668.61	779.52	17.1	106.57	141.43	2252.17	1694.7	5.81	13574.4	257.995	5.71697	2.67e-13	4.01e-12	11312.4	759.677	3.89632	0.0193665	0.0402012	11883.9	13978.5	-0.23421	0.88165	0.90806	734.134	243.876	1.58959	0.0835881	0.126004	Chr03	254255510	254256415	+	480
Capana01g000111	1226	173	137	31112	30869	15911	24	16	9	2	3	7	48.05	7.71	5.65	1533.46	1146.32	541.96	1.09	0.7	0.38	0.07	0.12	0.27	26490.1	500.682	5.72519	1.3e-12	1.78e-11	3.75218	17.5292	-2.22526	0.0131256	0.0286575	3.95227	27277.9	-12.7604	5.18e-97	3.64e-94	16.9571	473.507	-4.80587	2.07e-08	9.73e-08	Chr01	1664483	1666640	-	1353
Capana12g002523	985	897	1006	4010	1509	1634	5912	14040	6220	21747	17270	3833	26.26	27.19	28.22	134.45	38.12	37.86	183.43	415.98	177.8	546.91	466.27	101.4	2553.85	973.462	1.39117	0.0095859	0.0254941	13217.4	9241.39	0.51626	0.378201	0.479755	13889.2	2624.26	2.40415	0.000436542	0.00108106	8923.47	927.224	3.26662	2.54e-17	3.68e-16	Chr12	220748120	220761121	-	1989
Capana01g002764	1116	201	1000	5663	7942	9679	19008	4256	23602	3447	1671	1261	75	15.36	70.73	478.64	505.75	565.35	1486.72	317.88	1700.81	218.53	113.73	84.1	7420.85	765.309	3.2773	3.7e-09	3.19e-08	1958.52	16482.7	-3.07309	1.4e-07	7.81e-07	2060.93	7649.85	-1.89208	3.43e-07	1.32e-06	15970.5	724.975	4.4612	9.94e-10	5.55e-09	Chr01	175643489	175645454	-	789
Capana08g001512	4070	7914	4894	15456	10127	9398	3922	14682	7030	282	377	302	293.63	649.11	371.57	1402.34	692.27	589.27	329.3	1177.16	543.82	19.19	27.54	21.62	12009.7	5770.02	1.05752	0.0200721	0.0479898	299.517	9010.23	-4.91098	1.36e-27	9.98e-26	314.934	12356.4	-5.29413	1.49e-44	1.42e-42	8697.15	5516.49	0.656818	0.216786	0.285167	Chr08	132000783	132002953	+	735
Capana03g000552	10	4	14	185	575	88	1234	1791	1339	33652	34269	4942	0.31	0.14	0.46	7.21	16.89	2.37	44.53	61.72	44.52	984.38	1076.18	152.07	273.548	9.33441	4.86956	5.69e-10	5.48e-09	22558.5	1539.99	3.87268	5.05e-11	4.55e-10	23691	282.526	6.38978	2.43e-16	2.79e-15	1488.46	8.86015	7.3794	9.38e-75	4.32e-72	Chr03	7684612	7686570	-	1710
Capana02g001888	9573	26935	11491	1584	3206	3517	466	14577	595	2321	2194	782	462.32	1478.85	584.01	96.2	146.7	147.62	26.19	782.35	30.81	105.74	107.3	37.47	2598.93	16531.2	-2.66909	1.78e-08	1.4e-07	1639.93	5524.4	-1.75219	NA	1	1723.36	2681.06	-0.637685	0.135518	0.191318	5317.88	15836.8	-1.57436	0.273731	0.346417	Chr02	135340838	135341935	-	1098
Capana09g000318	3641	892	1478	10102	6881	5748	5143	18964	16298	2358	2044	2140	136.64	38.06	58.37	476.77	244.68	187.47	224.62	790.91	655.81	83.47	77.68	79.69	7817.96	1981.6	1.98	0.000494871	0.00182968	2028.8	14108.5	-2.79788	5.72e-11	5.12e-10	2134.66	8043.96	-1.91377	1.86e-07	7.45e-07	13628	1877.96	2.85926	2.45e-06	8.71e-06	Chr09	10100452	10106771	+	1413
Capana01g003894	4801	5418	3301	10923	10854	10535	3993	4488	4493	5502	4971	5511	187.75	240.87	135.85	537.19	402.17	358.05	181.72	195.04	188.39	202.96	196.86	213.85	10691.1	4579.37	1.22315	3.04e-05	0.000142219	4960.77	4575.3	0.116686	0.358437	0.459307	5219.89	11011.5	-1.07679	2.7e-07	1.06e-06	4424.42	4369.24	0.0181592	0.944094	0.957121	Chr01	266693161	266696176	-	1356
Capana06g001146	29	50	185	521	315	359	897	12100	2940	28646	24908	3740	4.31	8.44	28.92	97.32	44.33	46.34	155.06	1997.35	468.23	4013.68	3746.7	551.23	408.711	89.2673	2.19433	0.0022696	0.00717498	17691.4	5601	1.65928	0.133665	0.205239	18584.7	420.474	5.46666	1.17e-16	1.4e-15	5398.44	84.9496	5.98982	1.58e-10	9.74e-10	Chr06	20699597	20700759	-	357
Capana08g002791	205	3	67	2253	977	738	4741	28821	8208	14924	12347	791	6.9	0.11	2.37	95.39	31.17	21.59	185.76	1078.37	296.31	473.97	420.98	26.43	1423.34	89.2877	3.99377	0.000180928	0.000735476	8652.3	14707	-0.765351	0.523772	0.618646	9087.99	1462.75	2.63538	0.0220752	0.0389902	14183.3	84.2907	7.39402	9.31e-08	4.02e-07	Chr08	152260758	152264275	-	1575
Capana03g003991	1016	701	1438	194	83	12	63	773	362	19069	18995	30159	71.83	56.35	106.99	17.25	5.56	0.74	5.18	60.74	27.44	1271.79	1360.05	2115.87	107.786	1058.64	-3.29961	0.00016535	0.000676984	21226.7	418.845	5.6632	1.89e-17	4.29e-16	22346.3	110.712	7.65941	8.54e-13	6.49e-12	404.024	1006.7	-1.31704	0.076846	0.117075	Chr03	243666420	243668120	+	750
Capana02g003315	3728	2330	5425	9437	11881	13273	2393	4508	3184	5963	6326	3970	67.17	47.73	102.87	213.84	202.84	207.85	50.18	90.27	61.51	101.35	115.43	70.98	11158.7	3848.04	1.53594	1.41e-06	8.29e-06	5048.84	3550.84	0.507775	0.0980328	0.158063	5307.99	11500.1	-1.1154	6.39e-07	2.39e-06	3430.94	3657.77	-0.0923753	0.807356	0.847271	Chr02	158874621	158881285	+	2943
Capana03g003782	1098	486	2076	24636	14308	14967	3031	6086	3127	248	257	563	55.93	28.14	111.29	1578.2	690.57	662.6	179.68	344.52	170.79	11.92	13.26	28.46	18587	1222.6	3.92619	1.15e-11	1.38e-10	332.804	4323.95	-3.69971	1.02e-17	2.42e-16	350.533	19119	-5.76939	2.12e-33	1.08e-31	4176.5	1160.69	1.84724	0.000673842	0.00163537	Chr03	237852291	237856120	-	1041
Capana08g001540	9103	7035	9300	3148	4159	4222	6152	3992	6874	5637	5606	3874	1277.01	1121.97	1372.95	555.37	552.81	514.74	1004.37	622.35	1033.96	745.94	796.42	539.26	3723.7	8550.03	-1.19936	5.53e-17	1.44e-15	4690.98	5999.9	-0.35505	0.204076	0.290146	4932.62	3837.95	0.362085	0.0723924	0.111391	5807.07	8137.51	-0.486789	0.0641656	0.100009	Chr08	132353466	132355275	+	378
Capana08g002820	9122	2458	9184	1433	1478	1767	4478	2060	3448	7921	7971	17237	308.3	94.44	326.64	60.91	47.33	51.9	176.13	77.37	124.95	252.53	272.81	578.06	1526.65	6885.42	-2.1733	5.3e-06	2.83e-05	10320	3542.08	1.54278	0.000252624	0.000825681	10869.6	1572.67	2.78915	2.55e-14	2.33e-13	3429.27	6528.69	-0.928929	0.0788992	0.119788	Chr08	152760119	152762607	-	1569
Capana00g003643	1119	186	716	1695	2088	2168	13779	15337	21122	2830	2142	5097	41.82	7.9	28.16	79.66	73.93	70.41	599.25	636.94	846.33	99.76	81.06	189	1929.91	665.52	1.53572	0.0057401	0.016261	3128.25	17636	-2.49511	1.92e-12	2.1e-11	3295.48	1988.82	0.728642	0.036822	0.0613438	17058.8	630.201	4.75827	1e-17	1.52e-16	Chr00	573457266	573459107	+	1419
Capana07g002201	8816	5760	8093	2040	4221	4934	7083	4522	7116	4869	4264	6422	299.1	222.16	288.94	87.04	135.69	145.48	279.66	170.49	258.86	155.82	146.5	216.19	3488.11	7598.03	-1.12293	3.04e-05	0.000142364	4831.3	6611.6	-0.452587	0.0996234	0.160162	5085.97	3598.48	0.498886	0.0777646	0.118575	6398.91	7226.72	-0.175548	0.514175	0.587608	Chr07	216089310	216096151	-	1563
Capana03g000756	1922	1780	2299	4374	3977	3853	7641	9498	8752	9201	9418	5332	25.33	26.67	31.89	72.51	49.67	44.14	117.21	139.13	123.69	114.4	125.71	69.74	4067.52	2022.96	1.0074	0.000120318	0.000504416	7431.66	9128.99	-0.296771	0.267902	0.362547	7812.45	4188.49	0.899531	0.00441538	0.00909897	8826.46	1926.59	2.19581	2.3e-37	1.77e-35	Chr03	11074683	11093604	+	4023
Capana08g001534	12849	5518	9682	3911	4901	4709	4228	3919	4629	4541	4245	4827	1494.19	729.5	1184.85	571.96	540.01	475.91	572.19	506.46	577.17	498.12	499.91	556.99	4395.93	9338.28	-1.08708	0.000458157	0.0017108	4227.21	4506.68	-0.092373	0.524398	0.619096	4448.08	4530.18	-0.0261607	0.858444	0.890142	4359.41	8867.56	-1.02444	0.000763431	0.00183272	Chr08	132291426	132292226	+	456
Capana06g000721	6784	5447	6573	1540	2654	2804	3074	2626	3197	10919	8738	11796	224.56	204.98	228.96	64.11	83.24	80.66	118.42	96.6	113.47	340.93	292.91	387.44	2215.01	6324.49	-1.51308	9.52e-21	4.46e-19	9753.42	3140.66	1.63486	3.58e-18	9.04e-17	10266.3	2284.29	2.16771	3.77e-28	1.31e-26	3038.33	6020.81	-0.986734	1.09e-10	6.86e-10	Chr06	11505750	11511925	+	1602
Capana02g002686	2850	2933	3056	4775	4456	11000	5826	9906	8327	3925	4351	4428	79.71	93.26	89.95	167.95	118.08	267.37	189.63	307.89	249.71	103.55	123.23	122.89	6377.42	2985.77	1.09493	0.0011221	0.00381371	3952.3	8461.65	-1.09828	3.82e-06	1.72e-05	4157.73	6570.61	-0.660298	0.044338	0.0723059	8178.06	2845.49	1.52314	1.73e-10	1.06e-09	Chr02	149030448	149037979	+	1896
Capana06g001548	862	558	763	6283	6475	6518	10965	10128	13251	3108	2885	2256	50.79	37.38	47.31	465.55	361.47	333.76	751.86	663.16	837.13	172.74	172.14	131.9	6347.71	731.549	3.11676	2.03e-41	5.72e-39	2558.13	12096.7	-2.24145	4.46e-30	4.04e-28	2690.46	6538.61	-1.28095	4.36e-09	2.14e-08	11702.3	695.793	4.07154	2.81e-91	2.76e-88	Chr06	37393098	37394851	-	900
Capana11g001152	15073	9256	13492	4632	5907	6474	729	887	1059	2647	1077	2472	342.89	239.38	323	132.52	127.32	128	19.3	22.42	25.83	56.8	24.81	55.8	5488.36	12663.7	-1.20631	1.23e-09	1.14e-08	1909.5	939.98	1.02248	0.00363516	0.00921874	2011.73	5656.4	-1.49139	1.41e-05	4.38e-05	909.036	12041.8	-3.72742	5.45e-60	1.42e-57	Chr11	133241125	133248823	+	2331
Capana08g002158	1631	1045	1528	6875	6318	7674	7527	10643	9607	2284	1927	4058	47.73	34.77	47.06	253.02	175.19	195.18	256.35	346.13	301.45	63.05	57.11	117.84	6866.54	1408.65	2.285	1.63e-20	7.28e-19	2570.74	9780.99	-1.92781	3.47e-09	2.45e-08	2707.63	7071.67	-1.38498	5.36e-05	0.000153223	9455.46	1339.67	2.81908	8.66e-37	6.33e-35	Chr08	142050110	142059429	-	1812
Capana05g001982	1505	1166	1209	4264	4676	6443	7649	9427	12009	4169	4434	4040	45.16	39.78	38.18	160.92	132.96	168.04	267.14	314.39	386.42	118.02	134.75	120.3	4958.3	1304.24	1.92645	2.14e-28	2.38e-26	3929.97	10208.8	-1.37727	8.21e-12	8.26e-11	4133.68	5108.78	-0.305524	0.0636181	0.099342	9873.19	1241.66	2.99118	3.95e-47	5.15e-45	Chr05	191264072	191270402	+	1767
Capana06g000897	2418	3464	2003	12346	11313	14048	1947	2889	2241	2790	2716	2174	136.99	223.11	119.42	879.62	607.27	691.68	128.37	181.89	136.13	149.1	155.82	122.21	12395.8	2682.87	2.20803	1.14e-12	1.57e-11	2383.46	2495.53	-0.0662979	0.765689	0.825055	2506.74	12766.1	-2.34835	2.03e-27	6.69e-26	2412.05	2562.48	-0.0871708	0.785211	0.828873	Chr06	15408369	15414209	+	936
Capana11g002272	3151	2815	2861	14037	12174	17240	886	2116	1294	1082	1357	1016	177.94	180.73	170.03	996.9	651.4	846.13	58.23	132.8	78.35	57.64	77.61	56.93	14241.3	2974.68	2.2592	4.87e-26	4.5e-24	1075.79	1511.59	-0.49075	0.15745	0.234551	1131.11	14665.9	-3.69668	1.74e-51	2.25e-49	1460.01	2833.56	-0.956583	0.00506608	0.010267	Chr11	216862990	216869553	+	939
Capana04g000125	2827	9545	3124	1347	3215	2364	381	6096	918	11617	11993	6279	114.61	439.92	133.28	68.68	123.5	83.29	17.98	274.65	39.9	444.26	492.38	252.59	2181.71	5358.46	-1.29625	0.0192978	0.0463854	9273.65	2605.15	1.83176	0.0932287	0.151507	9747.91	2251.47	2.11405	7.49e-10	4.03e-09	2509.76	5139.22	-1.03398	NA	1	Chr04	1442343	1443650	+	1308
Capana07g002431	784	275	1346	2700	3504	3627	7712	10239	9774	7710	6626	5219	29.48	11.76	53.27	127.7	124.86	118.55	337.53	427.93	394.13	273.52	252.35	194.76	3176.4	801.501	1.98649	0.000114188	0.000480572	6057.62	9762.78	-0.688537	0.00103571	0.00298629	6371.44	3273.74	0.960791	1.95e-07	7.82e-07	9438.88	760.495	3.63345	1.53e-12	1.21e-11	Chr07	220195003	220198004	+	1410
Capana08g001599	3660	4650	3298	11832	10461	14573	1760	2123	1778	1873	1601	1497	113.1	163.36	107.25	459.82	306.29	391.38	63.29	72.91	58.91	54.6	50.1	45.9	12075.8	3938.82	1.61628	1.24e-09	1.14e-08	1540.67	1999.37	-0.375894	0.0320935	0.061905	1620.83	12436.2	-2.93963	6.81e-43	5.83e-41	1933.03	3759.02	-0.959421	7.67e-05	0.000218328	Chr08	133230600	133237835	-	1716
Capana01g003448	738	368	1012	3430	3174	2623	7135	7657	7792	9204	9308	5895	32.69	18.53	47.18	191.09	133.23	100.99	367.85	376.97	370.12	384.62	417.58	259.13	3094.74	707.711	2.12828	5.24e-07	3.3e-06	7573.89	7967.39	-0.0730723	0.75047	0.813207	7963.08	3186.71	1.32154	3.06e-05	9.08e-05	7705.1	672.215	3.51856	1.27e-22	3.28e-21	Chr01	226647236	226652978	+	1197
Capana03g001373	9247	6392	9733	2322	5375	4991	2906	1768	2949	4318	4168	3627	939.36	738.2	1040.49	296.64	517.35	440.64	343.55	199.6	321.21	413.77	428.78	365.6	3967.06	8512.41	-1.10131	6.95e-05	0.000304032	3759.73	2691.72	0.482113	0.0596117	0.104218	3954.64	4093.51	-0.0500416	0.841051	0.876418	2605.32	8097.36	-1.63603	1.39e-08	6.69e-08	Chr03	24934997	24937559	+	522
Capana10g001880	413	395	414	2093	2089	3149	5776	3587	5383	12441	11184	10782	15.15	16.47	15.98	96.53	72.59	100.36	246.51	146.18	211.66	430.36	415.34	392.34	2367.89	412.277	2.52189	3.14e-37	7.04e-35	10672.5	5213.97	1.03346	1.36e-05	5.6e-05	11227.9	2439.34	2.20265	1.12e-31	5.02e-30	5046.25	392.801	3.68346	6.24e-48	8.45e-46	Chr10	190396389	190398805	+	1446
Capana10g000810	5610	1711	3868	1072	1367	1439	2035	1953	2968	12538	14110	8773	756.96	262.46	549.23	181.91	174.77	168.75	319.55	292.85	429.39	1595.82	1928.02	1174.6	1253.56	3707.59	-1.56457	9.99e-05	0.000424773	11008.2	2443.09	2.17175	4.38e-16	8.16e-15	11572.5	1291.93	3.16327	3.32e-44	3.08e-42	2363.59	3516.51	-0.573211	0.170279	0.232492	Chr10	53675652	53679913	-	393
Capana10g001261	6174	41103	9103	1	0	1	0	0	2	28	12	32	820.53	6210.27	1273.14	0.17	0	0.12	0	0	0.28	3.51	1.62	4.22	0.689475	19690.4	-14.8822	7.5e-31	1.03e-28	22.2281	0.676696	4.99288	0.000178774	0.000601029	23.4219	0.708071	5.12565	5.92e-05	0.000168197	0.655828	18932.7	-14.7739	3.59e-29	1.59e-27	Chr10	134712571	134712969	+	399
Capana04g000187	7820	13395	6246	1455	2603	2453	3189	2360	3863	3698	3175	5773	306.48	596.84	257.61	71.71	96.66	83.55	145.45	102.79	162.33	136.72	126.02	224.51	2066.55	9380.24	-2.18227	1.47e-09	1.34e-08	3929.86	3314.3	0.245755	0.424907	0.525397	4138.19	2131.34	0.957057	0.000944122	0.00220188	3207.32	8968.94	-1.48354	0.000155397	0.00042012	Chr04	2387842	2390487	+	1353
Capana04g000290	8546	9004	10390	2713	5201	4635	929	838	1247	3662	3763	5100	1208.46	1447.48	1546.13	482.46	696.84	569.62	152.88	131.69	189.07	488.47	538.87	715.6	3975.05	9439.61	-1.24754	9.47e-10	8.91e-09	3896.33	1059.85	1.87813	1.09e-14	1.63e-13	4100.79	4100.26	1.84e-05	0.999939	0.999939	1025.4	8995.36	-3.13286	1.33e-46	1.72e-44	Chr04	4628668	4630821	+	375
Capana04g001609	3180	3063	3074	11384	10110	13962	1106	2292	1316	2503	2479	1518	119.09	130.4	121.14	536.14	358.73	454.41	48.2	95.39	52.84	88.42	94.01	56.41	11615.5	3143.94	1.88534	9.31e-20	3.74e-18	2016.26	1662.17	0.278609	0.425483	0.525968	2119.83	11962.3	-2.49642	3.03e-19	4.84e-18	1605.59	2995.68	-0.899744	0.0046459	0.00948923	Chr04	70840354	70846058	+	1416
Capana10g000085	1902	1504	1669	6534	4060	7154	3829	3498	4002	6978	6407	8329	77.46	69.64	71.53	334.67	156.67	253.22	181.49	158.32	174.76	268.08	264.25	336.6	5901.31	1706.52	1.78982	2.02e-08	1.58e-07	6744.46	3998.96	0.754081	1.99e-05	7.97e-05	7098.3	6073.42	0.225082	0.477994	0.554935	3868.26	1624.65	1.25139	1.02e-20	2.16e-19	Chr10	1191900	1196623	-	1302
Capana11g001251	10653	15829	10993	2010	8426	6960	21	77	9	15	4	21	305.19	515.53	331.42	72.42	228.72	173.29	0.7	2.45	0.28	0.41	0.12	0.6	5309.51	12750.7	-1.26381	0.00496863	0.0143616	12.3399	37.9834	-1.62065	0.0859173	0.141677	13.0121	5484.19	-8.71781	7.79e-51	9.82e-49	36.6276	12176.2	-8.37722	1.75e-34	1.1e-32	Chr11	149059795	149063519	+	1851
Capana06g000197	1402	706	1341	6614	5839	4805	4635	4859	4360	6973	7795	5596	66.62	38.14	67.05	395.22	262.88	198.42	256.3	256.58	222.13	312.54	375.09	263.84	5811.99	1151.57	2.33518	3.05e-10	3.06e-09	6330.31	4897.61	0.37021	0.0647873	0.111981	6656.05	5983.96	0.153733	0.618136	0.686161	4736.08	1094.08	2.11371	4.42e-14	4.31e-13	Chr06	2621334	2628256	-	1116
Capana09g001749	1373	1748	1870	5969	5153	6212	2714	11796	5122	4336	5071	3147	165.09	238.95	236.63	902.62	587.09	649.17	379.79	1576.28	660.37	491.81	617.49	375.48	5735.34	1691.46	1.76154	5.7e-11	6.24e-10	3903.69	6900.3	-0.821833	0.0945753	0.153273	4103.63	5905.77	-0.525095	0.0592186	0.0932795	6659.06	1613.06	2.04555	9.24e-05	0.000259215	Chr09	200347888	200352327	-	441
Capana08g000039	3576	2400	3456	11813	9351	13063	1317	1783	1442	2199	2343	1733	111.48	85.06	113.38	463.13	276.21	353.92	47.78	61.77	48.2	64.66	73.97	53.61	11310.8	3162.83	1.8383	1.57e-11	1.86e-10	1949.47	1602.54	0.282701	0.194888	0.279509	2049.95	11645.5	-2.50604	8.13e-22	1.71e-20	1549.14	3008.48	-0.957639	8.98e-06	2.93e-05	Chr08	762109	771716	+	1701
Capana01g000276	2836	2362	2614	5113	5343	7174	5373	3975	6170	3712	4177	4753	142.41	134.84	138.14	322.89	254.22	313.09	314	221.83	332.2	175.83	212.41	236.83	5711.48	2629.24	1.11905	3.74e-12	4.78e-11	3934.98	5469.11	-0.47498	0.0432909	0.0798804	4140.17	5884.13	-0.507097	0.010763	0.0204323	5292.42	2503.59	1.07991	5.04e-07	1.97e-06	Chr01	4830757	4834429	-	1056
Capana02g001862	5853	4851	4785	10752	9630	16866	59	270	11	0	1	61	777.87	732.94	669.22	1797.05	1212.64	1948.07	9.13	39.88	1.57	0	0.13	8.04	12025.5	5212.95	1.20589	5.44e-07	3.41e-06	19.4495	120.848	-2.63556	0.232682	0.323197	20.5435	12386.3	-9.23618	1.69e-06	5.98e-06	116.469	4964.42	-5.41368	5.08e-10	2.96e-09	Chr02	134952948	134953346	+	399
Capana07g000220	2422	3802	5470	7119	8224	12766	1378	1931	1601	556	3023	4524	86.14	153.72	204.73	318.41	277.13	394.59	57.04	76.32	61.05	18.65	108.88	159.65	8966.4	3969.3	1.17568	0.00107915	0.00368547	2552.41	1731.09	0.560147	0.357258	0.457921	2685.72	9239.98	-1.78261	0.0047311	0.00968714	1673.37	3785.1	-1.17753	0.00108958	0.00253692	Chr07	9789457	9795551	+	1491
Capana12g000382	8427	5109	14808	4852	3667	4373	2390	1631	3137	1418	1352	1496	434.27	299.32	803.05	314.45	179.05	195.85	143.34	93.41	173.33	68.93	70.56	76.5	4315.5	9496.99	-1.13806	0.00965759	0.0256388	1324.93	2517.08	-0.925883	0.000511319	0.00157241	1394.09	4442.28	-1.67172	6.24e-10	3.39e-09	2436.22	9024.9	-1.88927	1.48e-05	4.68e-05	Chr12	7862940	7867790	-	1029
Capana02g002754	8113	10185	8028	3308	4844	4018	613	5845	986	2322	1661	2319	172.78	246.59	179.92	88.59	97.74	74.37	15.19	138.33	22.51	46.65	35.82	49	3938.37	8928.39	-1.18084	4.15e-08	3.08e-07	1951.57	2624.81	-0.427578	0.542896	0.635884	2054.4	4060	-0.982653	2.7e-06	9.3e-06	2529.51	8518.91	-1.7518	0.0220509	0.0387825	Chr02	150017777	150023530	+	2490
Capana01g000248	14456	23076	12809	29	807	359	99	80	94	124	162	55	474.95	861.92	442.87	1.2	25.12	10.25	3.79	2.92	3.31	3.84	5.39	1.79	355.434	17163.4	-5.59285	2.36e-11	2.72e-10	106.099	96.499	0.136807	0.761837	0.821927	111.446	367.853	-1.72349	0.0459038	0.0745423	93.3583	16401.2	-7.45721	9.06e-106	1.48e-102	Chr01	4242024	4243637	+	1614
Capana09g001548	14045	23067	13475	94	665	447	1	0	0	2	0	4	663.79	1239.39	670.19	5.59	29.78	18.36	0.06	0	0	0.09	0	0.19	363.928	17252.1	-5.56576	6.55e-22	3.64e-20	1.85088	0.367895	2.28729	0.416218	1	1.95393	376.18	-7.58721	2.2e-17	2.88e-16	0.356897	16486.3	-15.4553	9.48e-36	6.45e-34	Chr09	179348597	179351672	+	1122
Capana01g000013	2998	5092	3421	4970	7030	13556	1982	1804	2236	3445	2381	2677	127.08	245.38	152.6	264.94	282.34	499.39	97.77	84.98	101.62	137.75	102.21	112.6	7948.2	3925.52	1.01785	0.0066986	0.0186121	2629.29	2123.26	0.308448	0.109961	0.174164	2767.13	8194.43	-1.56632	4.32e-07	1.66e-06	2053.98	3750.66	-0.868632	0.0042658	0.00878413	Chr01	216680	219835	-	1251
Capana09g000293	2410	1260	1944	6662	5358	4598	4033	6339	5029	4606	4161	4624	63.87	37.96	54.21	222.02	134.54	105.9	124.38	186.69	142.9	115.14	111.67	121.59	5628.82	1874.74	1.58592	1.7e-05	8.31e-05	4156.04	5425.53	-0.384569	0.0697694	0.118932	4373.14	5794.09	-0.405714	0.187964	0.253591	5243.83	1781.59	1.55732	5.58e-08	2.48e-07	Chr09	9612745	9625633	-	2001
Capana09g000407	9750	30217	7713	13	1546	1476	2	2	0	38	33	61	233.21	821.67	194.14	0.39	35.04	30.68	0.06	0.05	0	0.86	0.8	1.45	884.237	16488.8	-4.22078	0.0030281	0.00927844	41.0285	1.44261	4.85328	2.44e-07	1.32e-06	43.2044	914.559	-4.40401	0.00108358	0.00250298	1.39383	15817.4	-13.4916	6.02e-44	6.65e-42	Chr09	13239143	13250727	+	2217
Capana10g000432	4818	3510	4380	5899	8270	13445	2226	1699	1567	1664	1529	1589	188	155.7	179.85	289.47	305.75	455.94	101.08	73.67	65.56	61.25	60.42	61.52	8670.9	4267.07	1.023	3.12e-05	0.000145752	1484.13	1949.57	-0.393394	0.0756214	0.12728	1561.5	8939.03	-2.51729	1.83e-27	6.07e-26	1885.99	4060.6	-1.10654	2.48e-06	8.8e-06	Chr10	13271949	13273307	+	1359
Capana01g003720	6023	4418	6087	1541	2448	2383	2220	2353	2936	7461	5997	6676	306.8	255.85	326.3	98.72	118.15	105.5	131.61	133.2	160.36	358.5	309.36	337.44	2035.48	5550.45	-1.44704	1.32e-17	3.81e-16	6238.87	2641.69	1.23976	7.49e-14	1.01e-12	6565.25	2098.78	1.64498	5.47e-29	2.04e-27	2555.13	5281.45	-1.04752	1.02e-08	4.97e-08	Chr01	239982070	239985708	-	1041
Capana10g002217	2491	3470	1344	870	1568	554	3172	4697	3500	10816	12115	4102	295.51	467.98	167.79	129.79	176.25	57.12	437.92	619.23	445.19	1210.34	1455.44	482.86	983.547	2487.03	-1.33848	0.00993536	0.0262651	8391.12	4011.14	1.06485	0.00886866	0.0203296	8815.72	1014.38	3.11964	1.34e-09	7e-09	3876.85	2376.57	0.706077	0.0848436	0.127688	Chr10	200847872	200858218	-	447
Capana01g003238	389	62	117	3098	1289	3863	6550	9590	9979	4432	4507	4513	15.73	2.85	4.98	157.59	49.4	135.8	308.33	431.08	432.78	169.1	184.61	181.13	2738.4	186.098	3.8785	2.41e-08	1.86e-07	4180.11	9175.28	-1.13425	1.75e-08	1.11e-07	4397.51	2817.09	0.642626	0.125563	0.179357	8870.72	176.124	5.65334	2.87e-21	6.46e-20	Chr01	220297428	220305424	+	1311
Capana11g001281	3909	5597	3995	1178	1618	3348	1378	1735	1308	7787	10262	6239	177.62	289.13	191.03	67.32	69.66	132.21	72.87	87.61	63.73	333.77	472.21	281.3	1907.15	4590.39	-1.26688	0.000494599	0.00182913	7564.59	1562.68	2.27526	1.1e-17	2.6e-16	7950.98	1966.17	2.01544	1.22e-08	5.67e-08	1510.65	4382.75	-1.53662	2.77e-08	1.28e-07	Chr11	152489481	152492587	+	1167
Capana06g002225	513	1987	688	223	518	250	7160	10185	8763	5994	4175	7601	11.66	51.32	16.45	6.37	11.15	4.94	189.31	257.16	213.47	128.46	96.06	171.36	317.308	1103.93	-1.79843	0.00305758	0.00935815	5508.06	9198.54	-0.739858	0.00665841	0.0157774	5800.44	327.452	4.14649	2.42e-28	8.6e-27	8891.99	1059.05	3.06994	3.45e-08	1.58e-07	Chr06	115211414	115223891	+	2334
Capana05g002401	4278	4497	7583	1447	2220	1872	777	1233	1018	6239	4911	10080	355.01	424.26	662.22	151.01	174.56	135.01	75.04	113.71	90.58	488.38	412.71	830.03	1785.23	5521.81	-1.62905	2.56e-08	1.96e-07	6594.18	1066.05	2.62888	8e-16	1.42e-14	6945.16	1840.57	1.91587	9.17e-10	4.89e-09	1030.37	5258.51	-2.35143	2.36e-13	2.09e-12	Chr05	214455819	214460536	-	639
Capana01g002624	2477	1699	3418	5295	5931	7721	3201	3154	3905	3173	3325	2763	94.36	73.58	137.02	253.67	214.08	255.62	141.91	133.52	159.5	114.02	128.27	104.44	6116.25	2547.88	1.26328	9.97e-06	5.08e-05	2877.38	3613.53	-0.328712	0.0510303	0.0916008	3026.18	6302.04	-1.05828	1.09e-10	6.44e-10	3495.35	2422.89	0.528661	0.0628383	0.0981814	Chr01	169110997	169125400	+	1392
Capana03g001182	1991	1170	1877	549	894	788	5661	7321	7384	6169	5387	6839	43.34	28.95	43	15.03	18.44	14.91	143.41	177.11	172.35	126.67	118.75	147.72	714.677	1685.84	-1.23805	2.95e-07	1.93e-06	5709.35	7168.32	-0.328331	0.0697294	0.118897	6008.82	736.932	3.02707	7.89e-64	1.73e-61	6930.99	1602.69	2.11239	3.01e-19	5.41e-18	Chr03	20022502	20026811	+	2436
Capana07g002511	2149	1358	2474	4073	4028	5000	3211	3804	4222	5555	5941	4199	126.62	90.96	153.4	301.8	224.87	256.03	220.18	249.08	266.72	308.74	354.48	245.49	4280.85	2004.06	1.09477	5.03e-05	0.000226021	4875.7	3954.18	0.30219	0.145767	0.220608	5126.68	4409.54	0.217558	0.322068	0.398905	3823.88	1905.46	1.0048	7.17e-05	0.00020501	Chr07	222074232	222080846	+	900
Capana09g000996	1856	2121	1954	435	745	628	6861	10480	7360	3775	4659	4955	153.3	199.17	169.84	45.19	58.3	45.08	659.51	961.98	651.82	294.12	389.7	406.11	578.324	2007.48	-1.79473	7.07e-21	3.34e-19	4171.44	8718.1	-1.06349	2.19e-05	8.68e-05	4388.28	596.397	2.87881	1.58e-40	1.16e-38	8425.52	1914.25	2.13809	1.76e-18	2.9e-17	Chr09	80817469	80819472	+	642
Capana12g000526	11680	7881	25706	9	3	1	1	3	0	33	44	252	1404.44	1077.34	3252.81	1.36	0.34	0.1	0.14	0.4	0	3.74	5.36	30.07	4.86838	15188.9	-11.7003	4.15e-54	2.41e-51	102.956	1.42812	6.18089	9.69e-08	5.55e-07	108.592	4.99861	4.49094	2.51e-05	7.53e-05	1.37696	14435.8	-13.3658	2.34e-50	3.55e-48	Chr12	11206660	11207575	+	441
Capana03g001569	464	449	408	1123	1201	970	6531	8248	8222	6528	5716	5368	21.3	23.44	19.71	64.84	52.24	38.7	348.95	420.83	404.74	282.71	265.76	244.55	1093.11	445.861	1.29291	3.38e-07	2.19e-06	5460.46	8099.54	-0.568824	0.000386181	0.00121937	5744.51	1126	2.35201	5.58e-23	1.29e-21	7831.49	424.902	4.20453	3.88e-145	1.63e-141	Chr03	29530055	29542893	-	1155
Capana03g004088	5139	21656	5267	1526	3781	2397	159	666	240	1683	1132	767	200.96	962.78	216.75	75.05	140.1	81.47	7.24	28.94	10.06	62.08	44.83	29.76	2434.69	11137.1	-2.19351	0.00059009	0.00214796	1104.92	375.069	1.5587	0.00340807	0.00870574	1162.23	2512.78	-1.11244	0.00272438	0.00584059	361.899	10694.7	-4.88511	6.1e-11	3.96e-10	Chr03	245636559	245637914	+	1356
Capana09g001774	2332	1542	829	456	849	523	2618	1478	3656	12226	10063	7711	148.27	111.46	55.47	36.46	51.15	28.9	193.72	104.44	249.24	733.27	647.95	486.49	588.837	1575.72	-1.42011	0.00077378	0.0027451	9286.42	2722.49	1.77017	3.96e-07	2.08e-06	9767.57	607.346	4.00742	1.63e-44	1.54e-42	2635.76	1499.89	0.813343	0.0837159	0.126158	Chr09	203246922	203250696	+	834
Capana08g001952	2889	2134	2743	5182	10357	10699	1916	1285	1678	1918	1776	1386	325.26	273.14	324.99	733.7	1104.82	1046.86	251.04	160.78	202.56	203.69	202.49	154.84	8236.83	2608.28	1.65907	4.71e-14	7.93e-13	1575.31	1726.77	-0.13235	0.587288	0.675285	1656.8	8496.96	-2.35863	1.07e-23	2.62e-22	1670.98	2482.12	-0.57102	0.0144643	0.0265224	Chr08	138937428	138939104	-	471
Capana00g004783	4323	3406	3443	1255	2215	1919	3326	4126	3873	5830	5424	4747	243.35	217.97	203.96	88.85	118.14	93.88	217.89	258.12	233.77	309.57	309.21	265.16	1718.28	3756.56	-1.12813	2.32e-10	2.36e-09	4964.04	3992.21	0.314319	0.0523021	0.0934134	5221.57	1772.09	1.55869	5.73e-18	8.01e-17	3859.97	3576.66	0.109955	0.473788	0.548496	Chr00	668367814	668374097	+	942
Capana00g000315	1821	37998	3990	0	0	2	0	0	0	0	1	5	69.52	1649.18	160.3	0	0	0.07	0	0	0	0	0.04	0.19	0.560085	15470.6	-14.6548	1.67e-13	2.59e-12	1.88815	0	3.27584	0.374821	1	1.99127	0.577708	1.71554	0.546195	0.61973	0	14918.5	-16.2729	2e-12	1.56e-11	Chr00	226558255	226559869	-	1389
Capana08g002219	464	422	366	1540	1583	2199	1585	2877	1983	10410	12987	7400	14.14	14.62	11.74	59.02	45.71	58.24	56.21	97.44	64.8	299.26	400.81	223.78	1723.05	422.126	2.02901	1.12e-24	9.03e-23	9583.45	2270.82	2.07731	5.98e-11	5.34e-10	10072.6	1775.1	2.50459	1.75e-20	3.2e-19	2194.17	402.211	2.44777	2.93e-18	4.7e-17	Chr08	143139765	143144584	+	1740
Capana11g001542	6113	3609	5112	1354	1744	2160	942	639	1189	6438	6141	6994	206.21	138.4	181.47	57.44	55.74	63.32	36.98	23.95	43	204.85	209.78	234.1	1684.46	4963.36	-1.55902	3.25e-13	4.82e-12	6079.59	974.681	2.64089	1.27e-24	7.09e-23	6397.2	1736.13	1.88132	2.7e-41	2.1e-39	943.36	4719.06	-2.32262	1.45e-14	1.49e-13	Chr11	179044785	179056485	+	1572
Capana00g002899	1149	790	722	3338	3574	3093	2043	5012	2728	8397	7983	3541	42.05	32.87	27.81	153.62	123.93	98.37	87.01	203.84	107.04	289.87	295.85	128.59	3309.16	892.482	1.89017	3.01e-12	3.91e-11	6170.78	3445.91	0.840562	0.0520414	0.0930183	6485.88	3408.81	0.928169	0.0119163	0.0224083	3327.87	849.358	1.97009	3.54e-07	1.41e-06	Chr00	503588799	503592129	+	1449
Capana10g000224	1814	1073	2102	5339	6930	7752	2703	4520	3615	2681	1910	1651	85.28	57.35	103.99	315.64	308.68	316.72	147.88	236.14	182.21	118.89	90.93	77.01	6443.79	1670.11	1.94784	2.07e-13	3.17e-12	1928.88	3814.96	-0.983864	0.000300987	0.000970141	2029.34	6641.39	-1.71038	4.97e-16	5.5e-15	3686.99	1587.51	1.21559	0.000112016	0.000310764	Chr10	3797786	3804930	+	1128
Capana01g003621	3838	2517	3485	7940	5529	7547	435	1318	622	3213	3587	2047	176.21	131.37	168.38	458.44	240.52	301.13	23.24	67.25	30.62	139.15	166.77	93.25	7029.42	3298.27	1.09153	0.000451675	0.00168958	2748.66	836.28	1.71663	7.45e-05	0.000269495	2889.28	7235.08	-1.3242	8.73e-05	0.000242077	807.358	3137.17	-1.95815	6.39e-06	2.13e-05	Chr01	231003274	231009421	+	1155
Capana12g002417	4600	11140	4846	1730	1966	2428	1372	1789	1836	3483	4023	2721	174.11	479.35	193.02	82.35	70.51	79.87	60.43	75.25	74.51	124.35	154.2	102.19	1980.32	7073.87	-1.83678	1.47e-05	7.27e-05	3180.15	1758.21	0.854902	0.000169219	0.000571958	3343.43	2040.5	0.712536	0.000744066	0.001771	1700.01	6773.17	-1.99423	5.08e-06	1.72e-05	Chr12	215399151	215404178	+	1401
Capana07g001653	729	553	327	6347	5088	589	172	1151	1238	11814	9421	4194	38.81	33.47	18.32	424.96	256.67	27.25	10.66	68.1	70.67	593.31	507.94	221.57	4295.85	540.671	2.99002	0.000194545	0.000785871	7855.08	888.927	3.14339	5.85e-07	2.99e-06	8257.94	4419.71	0.901908	0.244855	0.317502	858.706	514.957	0.73779	0.270629	0.343271	Chr07	195532737	195534303	+	996
Capana05g000740	2806	2247	2477	8046	7034	9354	931	1624	1270	2135	2043	1411	121.27	110.4	112.65	437.3	288.03	351.33	46.82	78	58.85	87.04	89.41	60.51	8032.08	2532.6	1.66498	1.32e-14	2.43e-13	1733.36	1346.15	0.364688	0.193405	0.277828	1822.7	8271.43	-2.18195	2.28e-17	2.97e-16	1300.91	2411.23	-0.89018	0.000252468	0.000658914	Chr05	28225239	28229380	-	1227
Capana09g001212	1722	1313	3400	4601	8111	7381	860	1800	936	3960	3523	3690	39.84	34.54	82.78	133.87	177.8	148.41	23.16	46.28	23.22	86.42	82.54	84.71	6393.39	2162.21	1.56407	4.8e-05	0.000216527	3466.2	1269.22	1.44942	5.92e-06	2.59e-05	3647	6593.63	-0.854493	1.42e-07	5.78e-07	1225.89	2056.12	-0.746103	0.107299	0.156085	Chr09	124597337	124613442	-	2292
Capana11g001898	9084	6191	8413	1295	3724	3892	1168	1125	1105	1832	1358	1935	967.27	749.45	942.72	173.41	375.72	360.17	144.74	133.13	126.16	184.01	146.44	204.45	2741.61	7945.08	-1.53474	6.61e-06	3.47e-05	1587.99	1201.16	0.402915	0.0425753	0.0787697	1671.69	2829.98	-0.759778	0.0259016	0.0449815	1161.72	7558.18	-2.70193	5.86e-53	1.04e-50	Chr11	201763683	201764180	+	498
Capana03g002917	818	168	1118	4235	3607	4230	1966	3193	2261	6470	7264	5212	30.63	7.15	44.06	199.45	127.99	137.67	85.68	132.88	90.79	228.55	275.48	193.68	4004.76	697.662	2.52093	3.25e-05	0.000151241	5889.86	2616.72	1.17046	6.45e-06	2.8e-05	6192.9	4123.58	0.586962	0.0226333	0.0398806	2528.76	661.219	1.93505	0.00130189	0.00298411	Chr03	139205551	139207054	+	1416
Capana02g001020	6006	1556	10780	800	1321	860	738	1844	2100	5014	5437	3958	1061.61	312.68	2005.21	177.83	221.24	132.11	151.81	362.22	398	836.01	973.23	694.2	966.197	6101.18	-2.65875	1.46e-05	7.23e-05	4477.41	1633.72	1.45439	0.000112166	0.000393559	4708	996.29	2.24068	4.96e-18	6.98e-17	1579.01	5785.49	-1.8734	0.00443542	0.00909401	Chr02	107151086	107151385	+	300
Capana01g000843	2509	1931	2022	4770	5776	4829	2022	6302	2520	1920	2861	2870	38.9	34.04	32.99	93.01	84.86	65.07	36.49	108.59	41.89	28.08	44.92	44.16	5044.74	2171.9	1.21556	2.33e-09	2.06e-08	2388.67	3823.71	-0.678791	0.129382	0.199583	2512.35	5198.18	-1.04892	8.38e-05	0.000232919	3690.79	2067.62	0.835954	0.0654318	0.101764	Chr01	18479921	18484176	+	3420
Capana00g001483	3243	1579	2367	5668	8343	6246	2290	1621	3145	1254	1535	2969	194.97	107.93	149.76	428.55	475.26	326.36	160.23	108.31	202.74	71.12	93.46	177.12	6582.27	2397.58	1.45687	9.42e-07	5.7e-06	1796.53	2479.46	-0.464865	0.242719	0.334175	1891.79	6785.53	-1.84273	1.04e-06	3.77e-06	2399.76	2277.89	0.0751213	0.827176	0.863825	Chr00	399576820	399578447	+	882
Capana01g003904	2271	1661	2255	4611	5910	5838	4248	4240	4195	1520	1346	1994	44.02	36.6	45.99	112.39	108.53	98.34	95.82	91.32	87.18	27.79	26.42	38.35	5302.56	2077.62	1.35149	1.31e-16	3.25e-15	1509.6	4480.64	-1.56954	7.5e-14	1.01e-12	1589.13	5464.82	-1.7819	2.68e-17	3.46e-16	4333.38	1976.94	1.13203	7.9e-13	6.53e-12	Chr01	267321746	267332393	+	2736
Capana05g002177	2727	2239	2639	4360	5704	5863	3008	3890	3764	1953	2007	1817	116.99	109.21	119.15	235.24	231.87	218.61	150.19	185.47	173.15	79.04	87.2	77.35	5144.75	2558.84	1.00733	6.71e-20	2.76e-18	1794.87	3754.93	-1.06498	1.05e-10	9.03e-10	1887.94	5302.5	-1.48979	8.68e-35	4.69e-33	3630.49	2436.24	0.575503	0.000121237	0.000334552	Chr05	201342544	201347335	+	1236
Capana10g000080	1506	1444	1292	387	947	768	2961	5202	5032	6154	6030	8242	84.24	91.83	76.05	27.22	50.19	37.34	192.75	323.37	301.8	324.71	341.58	457.46	658.709	1431.55	-1.11859	2.83e-05	0.000133248	6350.72	4630.34	0.455761	0.0973612	0.157096	6684.19	679.791	3.29654	2.51e-30	1.02e-28	4475.62	1364.24	1.71409	4.99e-11	3.27e-10	Chr10	1028939	1030288	-	948
Capana06g000398	66	66	62	904	1791	1643	2022	4957	1988	10815	10111	5534	2.78	3.16	2.75	47.85	71.42	60.09	99.03	231.84	89.71	429.34	430.93	231.1	1369.59	65.5126	4.38742	6.83e-76	8.8e-73	8198.26	3168.37	1.37158	0.0015448	0.00428654	8618.82	1412.83	2.60861	4.62e-17	5.8e-16	3059.02	62.4379	5.61501	1.34e-38	1.12e-36	Chr06	5766555	5768604	-	1260
Capana08g000767	51	2	3	196	212	31	589	2115	1098	16334	15537	3095	8.05	0.36	0.5	38.9	31.7	4.25	108.18	370.94	185.8	2431.65	2483.17	484.68	152.773	18.0685	3.07584	0.0112169	0.0291772	10816.7	1335.66	3.01762	1.02e-06	5.06e-06	11362.6	157.321	6.17611	2.02e-15	2.07e-14	1289.4	17.046	6.23554	9.24e-10	5.19e-09	Chr08	109446943	109447278	+	336
Capana02g002339	131	17	9	16702	14104	8248	2	1	12	0	1	0	5.24	0.77	0.38	839.98	534.42	286.66	0.09	0.04	0.51	0	0.04	0	13395.5	51.075	8.03309	4.42e-20	1.87e-18	0.320171	5.14937	-3.9512	0.0555351	0.0982244	0.334823	13788.4	-15.261	1.17e-33	6.03e-32	4.98878	48.286	-3.2699	0.00943689	0.0180334	Chr02	143401100	143403095	-	1326
Capana12g001834	5241	12927	3446	1575	3323	1874	1776	845	1456	2554	3257	734	571.84	1603.51	395.68	216.12	343.54	177.7	225.52	102.46	170.34	262.86	359.88	79.47	2170.37	7446.12	-1.77851	0.00127702	0.00428565	2034.71	1444.65	0.494122	0.346285	0.446459	2136.62	2239.23	-0.0676925	0.898161	0.921004	1398.61	7136.5	-2.35123	3.96e-05	0.000117913	Chr12	171509223	171510935	+	486
Capana00g002921	9341	15227	9209	957	1688	1957	29	65	57	28	46	59	122.12	226.32	126.7	15.73	20.91	22.24	0.44	0.94	0.8	0.35	0.61	0.77	1448.21	11516.2	-2.99099	1.42e-21	7.36e-20	41.581	52.9264	-0.350362	0.486756	0.584866	43.7507	1493.58	-5.09626	2.47e-54	3.73e-52	51.1424	11004	-7.74753	1.51e-83	9.49e-81	Chr00	505125903	505135420	+	4056
Capana02g002977	4708	2040	5633	1360	2116	1802	1539	1643	1722	5506	5057	5523	321.3	158.28	404.56	116.72	136.83	106.88	122.23	124.61	126.01	354.46	349.5	374.01	1698.69	4128.66	-1.28129	0.000691842	0.00248115	4993.26	1729.48	1.52961	2.74e-35	3.92e-33	5253.91	1751.4	1.58488	1.16e-24	3.13e-23	1672.58	3920.03	-1.22883	0.000825536	0.00196722	Chr02	153529436	153532010	-	777
Capana08g001008	15	50	30	1935	3861	2522	2816	16046	4842	2406	1034	3071	1.61	6.09	3.38	260.69	391.9	234.8	351.07	1910.29	556.17	243.13	112.17	326.44	2661.25	32.7112	6.35172	7.85e-42	2.33e-39	2011.7	8345.08	-2.0525	0.000924196	0.00269106	2120.01	2745.33	-0.372925	0.376349	0.454744	8048.73	31.3243	8.0085	4e-29	1.77e-27	Chr08	123538811	123546963	-	495
Capana12g001573	982	802	1042	2187	2116	3097	3349	3929	3602	6165	6278	5073	24.94	23.16	27.85	69.85	50.92	68.36	98.98	110.89	98.08	147.69	161.46	127.84	2399.95	950.725	1.33559	1.22e-10	1.28e-09	5439.62	3839.35	0.502638	0.00295954	0.00768101	5720.83	2472.16	1.21064	3.7e-09	1.83e-08	3712.33	905.047	2.03609	5.19e-41	4.91e-39	Chr12	124286374	124291659	-	2088
Capana01g000523	2620	1619	2752	7109	5982	7533	552	1590	901	2933	2803	2172	123.49	86.76	136.51	421.4	267.16	308.59	30.28	83.29	45.54	130.41	133.8	101.59	6821.68	2341.47	1.54253	1.11e-07	7.72e-07	2453.34	1069.85	1.19729	0.00175446	0.00481416	2580.16	7024.12	-1.4447	4.89e-09	2.38e-08	1033.09	2226.25	-1.10763	0.00866231	0.016694	Chr01	9158842	9165726	-	1125
Capana03g000672	2049	1465	1871	643	1103	1001	4874	4207	5787	4574	3109	7613	76.25	61.98	73.27	30.09	38.89	32.37	211.08	173.98	230.9	160.56	117.16	281.11	875.752	1807.59	-1.04495	9.33e-09	7.65e-08	4747.01	5237.93	-0.141983	0.681768	0.756834	5001.07	903.127	2.46905	3.6e-12	2.53e-11	5067.62	1719.97	1.5588	4.04e-16	5.01e-15	Chr03	9810509	9820431	-	1425
Capana01g002623	3910	4800	3359	1062	1536	2927	1000	1361	1770	4860	5060	6535	133.16	185.85	120.39	45.49	49.57	86.64	39.64	51.51	64.64	156.13	174.52	220.85	1717.06	4092.93	-1.2528	0.000189146	0.000766256	5118.91	1447.76	1.82186	2.01e-12	2.19e-11	5387.09	1770.32	1.60507	3.81e-07	1.47e-06	1400.07	3905.66	-1.47989	3.16e-07	1.27e-06	Chr01	169087098	169105803	+	1557
Capana02g002629	1650	615	1586	2916	3707	4501	3500	5239	3662	3691	3633	3272	43.66	18.5	44.16	97.04	92.94	103.51	107.78	154.06	103.9	92.13	97.35	85.91	3570.73	1280.92	1.47888	7.33e-05	0.000319561	3290.11	4378.17	-0.412194	0.0640597	0.110931	3460.79	3680.13	-0.0887222	0.485712	0.562412	4231.32	1215.68	1.79918	5.61e-06	1.89e-05	Chr02	148267859	148274706	+	2004
Capana12g000582	1500	937	1489	4822	5180	6070	3115	4422	3621	2050	2030	2477	92.71	65.84	96.84	374.79	303.34	326.04	224.05	303.72	239.95	119.51	127.05	151.9	5234.08	1315.05	1.99252	2.71e-18	8.65e-17	2038.14	3933.93	-0.948758	5.39e-06	2.36e-05	2144.78	5392.34	-1.32996	2.15e-13	1.75e-12	3802.68	1250.46	1.60438	4.57e-11	3.01e-10	Chr12	13109769	13115026	+	858
Capana10g000875	4280	1870	3249	1056	1548	1690	1674	1274	1646	6089	5116	8220	190.08	94.42	151.85	58.98	65.14	65.23	86.52	62.88	78.38	255.09	230.09	362.24	1371.81	3130.01	-1.19007	8.07e-05	0.00034888	6031.79	1623.02	1.89393	6.54e-14	8.85e-13	6350.44	1414.24	2.16663	5.71e-21	1.09e-19	1570.38	2972.42	-0.920648	0.0038662	0.00804789	Chr10	63565262	63572530	+	1194
Capana03g001314	9458	13950	10464	611	1144	1371	14	22	9	188	179	216	428.66	718.78	499.09	34.83	49.13	54	0.74	1.11	0.44	8.04	8.22	9.71	978.613	11520.1	-3.55653	9.15e-36	1.77e-33	181.118	15.9707	3.50717	1.42e-18	3.8e-17	190.596	1009.39	-2.40609	8.51e-23	1.94e-21	15.4282	10999.1	-9.48061	2.38e-124	5.85e-121	Chr03	23033304	23035513	+	1170
Capana12g000829	0	0	0	4181	5472	6110	5414	9248	7072	0	0	0	0	0	0	205.62	202.75	207.66	246.39	401.91	296.53	0	0	0	5070.77	0	14.7334	2.46e-35	4.61e-33	0	7652.91	-15.4467	3.58e-37	5.73e-35	0	5226.36	-14.8232	1.14e-35	6.55e-34	7395.75	0	15.3482	1.84e-36	1.31e-34	Chr12	27883208	27886872	-	1356
Capana02g002997	1147	2394	1064	2794	2458	8224	2357	4760	4023	2689	3150	2128	64.36	152.72	62.83	197.17	130.69	401.07	153.92	296.83	242.05	142.33	179	118.49	4187.24	1578.56	1.40752	0.00854173	0.0230376	2477.86	3910.53	-0.658314	0.0317242	0.0613379	2605.06	4314.37	-0.727931	0.0896094	0.134035	3778.9	1510.61	1.32299	0.00348808	0.00732967	Chr02	153915722	153919030	-	945
Capana07g002010	5681	6635	6167	158	269	296	36	70	58	6054	7306	4453	454.37	603.31	519.07	15.89	20.39	20.58	3.35	6.22	4.97	456.75	591.76	353.4	228.591	6258.08	-4.77097	1.01e-133	5.01e-130	5541.22	57.6071	6.58634	6.46e-96	1.63e-92	5824.73	235.736	4.62465	4.21e-72	1.25e-69	55.6687	5967.82	-6.74205	6.57e-126	1.76e-122	Chr07	211152285	211153567	+	663
Capana02g002340	180	120	18	15243	15802	5609	0	1	1	0	3	3	6.19	4.69	0.65	659.65	515.22	167.74	0	0.04	0.04	0	0.1	0.1	12570.5	106.525	6.88251	5.7e-19	2.02e-17	1.9013	0.691757	1.44395	0.528141	1	1.99834	12944.7	-12.6809	2.08e-56	3.37e-54	0.667933	101.453	-7.22433	1.01e-07	4.32e-07	Chr02	143426049	143427937	-	1541
Capana03g004610	2923	2566	2713	5416	5735	8205	989	1433	1082	1917	1793	1979	172.22	171.88	168.22	401.31	320.16	420.15	67.81	93.83	68.35	106.54	106.98	115.7	6242.31	2763.11	1.17572	2.02e-12	2.7e-11	1766.42	1236.38	0.514701	0.0123982	0.0272582	1858.64	6431.37	-1.79085	5.09e-25	1.41e-23	1195.02	2631.72	-1.13894	8.85e-09	4.37e-08	Chr03	260436060	260439746	-	900
Capana08g002245	388	17	134	1079	1224	746	4413	3266	4573	8162	8556	3888	24.32	1.21	8.84	85.05	72.69	40.64	321.91	227.5	307.34	482.58	543.1	241.82	1019.29	175.445	2.53781	0.00300112	0.00920339	6392.96	4325.02	0.563781	0.0963236	0.155633	6718.81	1050.03	2.67825	2.43e-11	1.55e-10	4185.04	165.729	4.65757	1.04e-08	5.09e-08	Chr08	143515053	143515898	+	846
Capana08g002315	522	434	400	2710	2679	1883	3394	3813	3736	5445	5182	5861	33.43	31.6	26.96	218.26	162.56	104.81	252.96	271.38	256.54	328.94	336.08	372.46	2443.65	456.417	2.42018	3.13e-14	5.4e-13	5121.08	3860.25	0.407737	0.00299249	0.00775347	5388.57	2516.55	1.09886	0.000225252	0.000585271	3732.89	434.697	3.1021	1.69e-91	1.72e-88	Chr08	144704715	144711054	+	828
Capana07g000086	532	44	357	1974	1275	2279	6279	3757	5385	5345	4242	4380	10.73	1.01	7.58	50.09	24.38	39.97	147.45	84.25	116.51	101.73	86.68	87.7	1830.4	306.14	2.57949	0.000468457	0.0017442	4325.86	5459.77	-0.335817	0.182896	0.265355	4551.75	1883.97	1.27304	2.33e-05	7.03e-05	5284.23	289.589	4.18916	3.82e-09	1.98e-08	Chr07	4383987	4386791	-	2628
Capana06g000376	736	256	386	1876	1578	1171	1462	2378	2109	9588	8620	5597	31.2	12.34	17.22	100	63.38	43.14	72.12	112.02	95.85	383.37	370.02	235.41	1571.23	456.852	1.78143	0.000153384	0.00063236	7374.69	2091.85	1.81777	1.24e-10	1.06e-09	7754.72	1617.45	2.26188	7.4e-10	3.98e-09	2021.92	433.504	2.22109	2.86e-08	1.32e-07	Chr06	5399875	5401987	-	1251
Capana12g000115	2597	2005	2330	4215	4992	6794	2062	2125	2381	1684	1821	2656	73.92	64.88	69.79	150.88	134.63	168.07	68.3	67.22	72.67	45.21	52.49	75.02	5131.69	2329.95	1.13906	6.19e-13	8.84e-12	1918.19	2315.2	-0.271451	0.261297	0.355238	2019.04	5288.3	-1.3892	3.4e-08	1.5e-07	2239.23	2217.86	0.0137252	0.913259	0.932825	Chr12	1991956	1996061	+	1863
Capana11g000013	385	3455	694	6255	8038	16684	2	46	23	1	0	0	20.25	206.63	38.42	413.82	400.65	762.79	0.12	2.69	1.3	0.05	0	0	9653.84	1588.27	2.60373	0.000911684	0.00318177	0.298251	24.7746	-6.21454	0.00023554	0.000774225	0.314385	9951.43	-14.7906	3.57e-33	1.76e-31	23.8967	1528.29	-5.99778	6.51e-09	3.26e-08	Chr11	174636	179365	-	1008
Capana00g002490	1719	1831	1409	6197	6347	6474	2543	1472	1779	2256	1950	1589	17.5	21.19	15.1	79.35	61.23	57.29	30.13	16.66	19.42	21.67	20.11	16.05	6261.63	1677.09	1.90049	4.27e-17	1.13e-15	1795.49	2057.7	-0.196546	0.491146	0.58884	1888.58	6449.87	-1.77176	6.13e-16	6.72e-15	1991.46	1599.23	0.31643	0.298394	0.372556	Chr00	478739587	478747427	+	5208
Capana01g003296	427	293	559	3475	2951	3861	9253	3424	9353	498	623	785	33.85	26.4	46.63	346.39	221.63	265.97	853.55	301.61	794.89	37.23	50.01	61.74	3392.71	429.11	2.9826	7.42e-22	4.06e-20	594.167	7778.77	-3.71068	1.72e-19	5.14e-18	625.221	3493.54	-2.48222	2.27e-18	3.31e-17	7533.58	408.083	4.20626	1.1e-20	2.31e-19	Chr01	222806252	222809195	-	669
Capana07g001241	2308	1606	2311	4454	5443	4386	2176	2448	2524	3328	2150	2058	127.89	101.17	134.76	310.37	285.76	211.21	140.32	150.74	149.96	173.95	120.64	113.15	4691.02	2088.69	1.16705	7e-07	4.32e-06	2326.32	2519.68	-0.115116	0.612074	0.696734	2447.94	4833.76	-0.981389	0.000196648	0.000516082	2436.63	1987.01	0.294151	0.0949567	0.140567	Chr07	166153425	166159029	-	957
Capana07g002210	1500	1265	1308	2520	2946	3624	2925	4118	4233	3373	3770	3477	141.78	135.94	130.11	299.56	263.85	297.71	321.76	432.57	429.01	300.75	360.87	326.12	2933.82	1371.19	1.09705	2.85e-17	7.84e-16	3303.41	3963.66	-0.262956	0.185009	0.267639	3474.6	3023.17	0.200867	0.174918	0.238421	3832.18	1305.83	1.55324	9.32e-17	1.26e-15	Chr07	216312853	216314891	-	561
Capana06g000763	785	267	563	1578	1872	1587	7793	5911	7583	2130	1726	3226	42.96	16.61	32.42	108.6	97.06	75.48	496.31	359.48	444.94	109.95	95.65	175.18	1654.26	535.939	1.62548	3.59e-05	0.000165883	2199.55	7521.7	-1.77385	8.84e-10	6.74e-09	2316.28	1704.5	0.442736	0.143865	0.201301	7277.73	508.501	3.83866	6.25e-24	1.83e-22	Chr06	12102740	12106207	+	969
Capana11g001541	423	57	51	12851	12993	8183	0	0	0	0	2	0	16.36	2.51	2.08	625.09	476.16	275.07	0	0	0	0	0.08	0	11466	173.042	6.04943	9.93e-15	1.85e-13	0.640342	0	1.71121	0.671453	1	0.669646	11808.3	-14.1395	1.76e-38	1.18e-36	0	163.634	-9.76294	3.36e-10	2e-09	Chr11	178945399	178946769	+	1371
Capana00g001863	5447	24620	3290	22	817	78	0	0	0	2	0	0	201.84	1037.19	128.3	1.03	28.69	2.51	0	0	0	0.07	0	0	276.887	11628.4	-5.39194	0.000358386	0.00136913	0.596501	0	1.62228	0.688186	1	0.628769	286.873	-8.81151	1.66e-05	5.12e-05	0	11179.3	-15.8567	1.41e-17	2.11e-16	Chr00	435718612	435720416	-	1431
Capana11g001547	668	467	600	3556	4670	5611	4841	5805	5828	740	798	612	22.15	17.61	20.94	148.31	146.74	161.72	186.83	213.94	207.23	23.15	26.8	20.14	4433.61	582.166	2.92845	2.12e-75	2.52e-72	668.122	5804.41	-3.11908	2.14e-65	1.74e-62	702.583	4569.77	-2.7015	6.96e-58	1.19e-55	5612.64	553.898	3.34038	6.47e-92	6.81e-89	Chr11	179285946	179291083	+	1599
Capana08g001921	911	140	76	12323	11368	9324	2	5	9	0	4	3	32.86	5.74	2.89	559.04	388.55	292.31	0.08	0.2	0.35	0	0.15	0.11	11080	367.455	4.91395	1.29e-09	1.19e-08	2.22147	5.54797	-1.33262	0.344838	0.445031	2.33316	11409.1	-12.2799	5.05e-81	2.04e-78	5.36512	347.571	-6.01161	6.1e-10	3.51e-09	Chr08	138437432	138440132	+	1470
Capana00g004151	4314	3294	8527	1776	2083	2342	760	1929	1108	2285	1448	4234	212.4	184.38	441.82	109.97	97.17	100.22	43.55	105.55	58.49	106.13	72.2	206.86	2010.3	5421.59	-1.43138	0.000158832	0.000652459	2472.87	1336.22	0.888012	0.0575461	0.101168	2605.87	2071.47	0.331156	0.403319	0.481399	1290.47	5155.58	-1.99822	2.91e-05	8.84e-05	Chr00	618248797	618251160	+	1077
Capana10g001263	7305	12761	10234	501	1922	692	0	48	0	135	85	404	1142.67	2269.31	1684.65	98.56	284.86	94.07	0	8.34	0	19.92	13.46	62.71	977.718	10328.8	-3.40085	1.65e-11	1.94e-10	194.171	16.9637	3.51677	0.151549	0.227607	204.743	1010.09	-2.30283	0.000479869	0.00117994	16.3209	9865.85	-9.23943	9.17e-05	0.000257487	Chr10	134914528	134918193	+	339
Capana08g002297	571	242	724	2242	1365	1672	3340	4144	3495	7065	6462	2724	23.97	11.55	31.99	118.38	54.3	61.01	163.2	193.35	157.34	279.81	274.75	113.48	1797.24	512.514	1.80964	0.000197886	0.000798389	5030.32	3875.82	0.376156	0.298385	0.396236	5287.19	1849.09	1.51602	0.000755115	0.00179585	3747.14	486.573	2.9447	5.74e-14	5.5e-13	Chr08	144471720	144486094	-	1263
Capana00g002731	2093	2100	1667	5941	6123	6259	1147	1498	1489	2233	2022	1274	71.98	82.1	60.33	256.93	199.51	187.06	45.9	57.25	54.9	72.44	70.42	43.47	6029.15	1979.55	1.60666	1.52e-13	2.38e-12	1712.9	1455.18	0.235219	0.370502	0.47158	1801.1	6210.5	-1.78569	5.25e-11	3.22e-10	1406.97	1887.11	-0.423393	0.0362742	0.060453	Chr00	494818790	494820821	+	1542
Capana10g000223	3694	2656	3906	958	2062	1888	2087	1475	1990	4621	3880	4530	132.17	108.04	147.08	43.11	69.91	58.71	86.91	58.65	76.35	155.97	140.59	160.84	1541.92	3443.09	-1.15848	4.06e-06	2.22e-05	4041.06	1962.39	1.04218	5.23e-07	2.7e-06	4252.63	1590.86	1.41791	4.26e-10	2.35e-09	1898.92	3275.77	-0.78675	0.000948317	0.00223147	Chr10	3791907	3796837	+	1482
Capana09g001539	709	323	544	3739	2071	2822	5401	7531	7572	1009	1034	968	55.21	28.59	44.58	366.14	152.8	190.97	489.44	651.69	632.19	74.11	81.54	74.79	2944.82	525.16	2.48688	9.4e-09	7.7e-08	935.552	7210.5	-2.94629	3.23e-56	1.42e-53	984.109	3029.3	-1.62178	5.53e-06	1.83e-05	6971.25	498.798	3.80432	2.52e-36	1.78e-34	Chr09	178180946	178184770	-	681
Capana00g002006	1819	1879	1416	3444	6032	5352	3337	2927	3376	1321	1564	913	182.68	214.54	149.66	434.98	573.99	467.14	390.03	326.68	363.54	125.15	159.07	90.99	4725.39	1728.61	1.451	3.61e-12	4.63e-11	1181.05	3404.36	-1.52735	1.83e-09	1.35e-08	1241.43	4873.31	-1.97298	4.45e-14	3.94e-13	3293.24	1648.21	0.998724	1.26e-06	4.65e-06	Chr00	448053113	448056351	+	528
Capana10g001225	846	3227	1839	10424	7294	9315	0	4	0	1	4	1	127.81	554.24	292.37	1980.48	1044.09	1223.04	0	0.67	0	0.14	0.61	0.15	9073.09	2039.39	2.15349	6.62e-05	0.000290517	1.89253	1.41364	0.417843	0.8515	0.891096	1.98497	9338.26	-12.2156	2.08e-71	6.14e-69	1.36008	1953.82	-10.4845	3.27e-26	1.18e-24	Chr10	129519501	129520422	-	351
Capana09g000466	140	25	88	877	600	1366	2946	5662	5000	7238	5139	3677	17.18	3.49	11.37	135.38	69.78	145.72	420.84	772.37	658.07	838.07	638.81	447.86	922.298	83.3501	3.46631	4.02e-09	3.45e-08	4957.19	4776.56	0.0535443	0.87133	0.90668	5214.32	949.587	2.4573	3.19e-11	2.01e-10	4616.18	78.938	5.86758	9.93e-27	3.72e-25	Chr09	16059155	16059586	+	432
Capana00g003767	6915	6951	11618	530	2476	2803	210	405	247	176	200	178	550.58	629.19	973.46	53.07	186.79	193.96	19.46	35.84	21.09	13.22	16.13	14.06	1747.6	8597.41	-2.2982	7.18e-06	3.74e-05	172.346	303.961	-0.818857	0.0107811	0.0241043	181.266	1805.01	-3.31629	2.65e-12	1.9e-11	293.651	8186.58	-4.80099	1.62e-40	1.49e-38	Chr00	580110797	580113899	+	666
Capana01g003914	1900	1591	1236	73	100	61	34	107	78	9067	11599	6668	86.33	82.19	59.1	4.17	4.31	2.41	1.8	5.4	3.8	388.63	533.74	300.65	77.0858	1591.44	-4.37388	2.69e-45	9.71e-43	8508.95	76.7144	6.79217	2.27e-62	1.53e-59	8943.18	79.4494	6.81985	5.19e-95	3.33e-92	74.0939	1516.03	-4.3535	3.29e-25	1.08e-23	Chr01	268131417	268132714	-	1167
Capana02g000850	3320	2279	3336	445	707	773	458	520	481	6686	5724	7641	172.09	134.3	181.98	29.01	34.72	34.82	27.63	29.95	26.73	326.92	300.47	393.01	611.581	2997.33	-2.29211	5.47e-31	7.58e-29	6222.94	515.014	3.59497	2.43e-86	3.96e-83	6549.89	630.607	3.37546	7.63e-74	2.45e-71	497.996	2851.23	-2.51752	1.69e-39	1.49e-37	Chr02	97520729	97526123	+	1023
Capana10g001802	279	452	162	7007	7835	6251	129	485	651	2462	1392	5039	12.94	23.84	7.91	408.82	344.41	252.04	6.96	25.01	32.38	107.74	65.4	231.97	6978.92	304.992	4.51659	2.16e-25	1.87e-23	2760.18	439.126	2.65183	9.04e-06	3.84e-05	2909.46	7189.68	-1.30514	0.0053573	0.0108283	424.421	291.673	0.541652	0.394483	0.470458	Chr10	185712936	185717167	+	1143
Capana00g004623	1537	1242	1856	4213	4294	5165	2997	2590	3134	1472	1338	2028	29.66	27.25	37.69	102.24	78.51	86.62	67.3	55.54	64.84	26.79	26.15	38.83	4464.48	1558.93	1.5177	2.57e-12	3.38e-11	1503.38	3078.29	-1.03393	6.98e-06	3.01e-05	1582.62	4598.96	-1.5389	1.36e-10	7.95e-10	2977.95	1483.72	1.00501	8.9e-07	3.36e-06	Chr00	659736259	659742367	-	2748
Capana03g001067	5363	3308	4134	1577	1959	1949	2346	1499	2019	2548	2226	2872	175.55	123.1	142.4	64.92	60.76	55.44	89.37	54.53	70.86	78.67	73.79	93.28	1781.42	4287.11	-1.26735	4.58e-10	4.46e-09	2373.29	2075.97	0.193165	0.429529	0.530143	2497.83	1835.81	0.444645	0.00896757	0.0172986	2009.03	4077.15	-1.02117	0.000154771	0.000418543	Chr03	17956239	17960827	-	1620
Capana05g001745	1721	1864	1904	3370	3613	5032	2862	2842	3202	2068	1846	1394	266.84	328.57	310.67	657.12	530.79	678.08	516.43	489.71	532.33	302.46	289.86	214.47	3877	1855.78	1.06293	3.44e-09	2.98e-08	1644.97	3140.69	-0.932987	2.51e-06	1.16e-05	1730.05	3994.49	-1.2071	2.16e-08	9.75e-08	3037.76	1768.97	0.780319	2.63e-07	1.07e-06	Chr05	172684064	172686220	+	342
Capana05g002466	7216	13741	7813	441	1091	960	0	0	0	1	1	0	296.62	642.15	337.98	22.8	42.49	34.3	0	0	0	0.04	0.04	0	777.951	9836.38	-3.65978	3.47e-21	1.71e-19	0.618422	0	1.66725	0.679708	1	0.649208	802.855	-10.2647	1.35e-21	2.76e-20	0	9405.2	-15.6074	1.2e-35	8.12e-34	Chr05	215858344	215861097	-	1290
Capana01g002320	1627	1240	2147	7105	6580	5123	857	2530	1324	913	992	714	47.22	40.92	65.58	259.34	180.95	129.23	28.95	81.61	41.2	25	29.16	20.56	6325.22	1684.82	1.90836	2.75e-08	2.1e-07	813.819	1657.38	-1.02617	0.0103492	0.023253	855.718	6513.04	-2.92798	2.97e-21	5.85e-20	1600.27	1602.94	-0.00240507	0.995608	0.996641	Chr01	146548716	146553869	-	1827
Capana08g002758	1259	644	1135	2059	1515	2617	1339	2023	1621	6608	6849	3228	78.91	45.89	74.87	162.3	89.98	142.56	97.67	140.92	108.94	390.7	434.75	200.77	2032.13	1014.43	1.00196	0.00371852	0.0111192	5175.98	1756.02	1.55951	3.23e-06	1.47e-05	5440.06	2092.18	1.37878	0.00019927	0.000522545	1697.29	963.873	0.816086	0.00600966	0.011971	Chr08	151839824	151842748	-	846
Capana01g000375	1532	668	1302	6506	6943	10024	656	586	397	574	729	974	37.3	18.49	33.36	199.2	160.17	212.1	18.59	15.86	10.36	13.18	17.97	23.53	7561.77	1166.59	2.69622	9.19e-17	2.33e-15	710.042	582.761	0.28515	0.384396	0.485814	747.219	7790.95	-3.38235	1.56e-35	8.84e-34	563.558	1107.81	-0.975453	0.00884443	0.0170027	Chr01	6848695	6858538	-	2178
Capana02g003677	2847	2334	3028	1116	1482	1537	1613	2565	1859	4160	3626	4383	62.75	58.48	70.23	30.93	30.95	29.44	41.37	62.82	43.93	86.49	80.93	95.85	1333.65	2761.85	-1.05062	1.85e-14	3.31e-13	3776.15	2128.9	0.8268	0.000342887	0.00109287	3973.95	1374.59	1.5318	6.99e-29	2.58e-27	2057.42	2629.2	-0.353789	0.132663	0.187619	Chr02	163566802	163596299	+	2406
Capana03g004155	3	2	5	191	165	23	5154	12529	7467	1654	1768	1416	0.16	0.12	0.27	12.41	8.08	1.03	310	719.63	413.79	80.64	92.54	72.62	134.332	3.35427	5.31903	4.78e-08	3.52e-07	1503.42	8850.44	-2.55752	4.6e-14	6.33e-13	1581.07	138.238	3.51868	3.05e-07	1.19e-06	8548.09	3.18874	11.3818	3.83e-77	2.09e-74	Chr03	247429461	247430917	-	1026
Capana06g002116	1878	1548	1710	5274	4928	6121	492	1965	801	1973	1795	1581	109.19	102.33	104.63	385.65	271.49	309.31	33.29	126.97	49.94	108.21	105.69	91.22	5357.54	1728.28	1.63195	6.73e-17	1.73e-15	1658.95	1146.47	0.533048	0.255656	0.348852	1745.06	5517.87	-1.66061	2.03e-16	2.36e-15	1106.39	1645.63	-0.572748	0.25129	0.322436	Chr06	90962917	90974620	-	912
Capana00g002920	6802	8660	5884	676	869	867	594	1737	1078	732	1271	887	87.63	126.84	79.77	10.95	10.61	9.71	8.91	24.87	14.89	8.9	16.58	11.34	781.27	7244.26	-3.2133	3.22e-44	1.1e-41	903.416	1197.14	-0.406265	0.331878	0.431433	949.544	805.185	0.237997	0.386878	0.465238	1156.1	6914.12	-2.5802	9.65e-10	5.4e-09	Chr00	505064138	505072566	+	4116
Capana08g002063	1332	1323	1149	4649	3589	6042	1829	2205	1922	2192	2312	1480	40.52	45.76	36.79	177.87	103.46	159.75	64.76	74.55	62.7	62.91	71.23	44.68	4676.28	1284.6	1.86396	3.19e-12	4.13e-11	1858.12	2102.45	-0.178228	0.451086	0.550985	1953.55	4814.92	-1.30131	1.05e-05	3.32e-05	2032.76	1224.41	0.731521	1.92e-05	5.98e-05	Chr08	140584792	140589273	-	1743
Capana10g000333	7229	6709	6652	2242	2514	4002	3	162	6	7	10	16	406.94	429.35	394.06	158.72	134.09	195.79	0.2	10.13	0.36	0.37	0.57	0.89	2795.76	6943.58	-1.31232	2.21e-11	2.57e-10	10.307	60.3861	-2.55127	NA	1	10.8496	2880.91	-8.05893	1.22e-107	1.16e-104	58.1213	6615.35	-6.83052	NA	1	Chr10	8342847	8348912	+	942
Capana09g000219	604	612	728	1690	1658	1885	1392	2212	1803	6262	6873	3542	36.19	41.69	45.9	127.35	94.13	98.16	97.07	147.29	115.83	353.93	417.04	210.59	1719.12	656.343	1.38862	4.13e-11	4.61e-10	5178.93	1903.89	1.44368	4.55e-06	2.02e-05	5443.34	1770.7	1.62045	1.07e-07	4.44e-07	1840.15	625.343	1.5573	4.04e-11	2.69e-10	Chr09	6973510	6978582	-	885
Capana02g000197	1583	1325	1466	2430	3350	4065	3209	2831	3501	1836	1759	1871	63.3	60.24	61.7	122.21	126.94	141.28	149.35	125.82	150.12	69.26	71.24	74.24	3142.13	1472.26	1.09392	2.89e-19	1.06e-17	1697.51	3365.63	-0.987487	8.51e-11	7.46e-10	1786.01	3238.98	-0.859125	5.33e-11	3.26e-10	3255.91	1401.92	1.21558	3.11e-17	4.45e-16	Chr02	24272796	24274484	-	1326
Capana08g000936	5468	9544	5505	3200	2998	2153	79	52	121	1	6	2	192.15	381.29	203.58	141.42	99.82	65.75	3.23	2.03	4.56	0.03	0.21	0.07	2815.95	7004.49	-1.31485	0.00116052	0.0039285	2.84647	88.3811	-4.9734	8.36e-12	8.41e-11	2.9859	2899.57	-9.94026	2.91e-58	5.14e-56	85.5535	6695.2	-6.2895	2.14e-50	3.27e-48	Chr08	122348643	122351633	+	1509
Capana08g000873	493	840	427	1510	1627	3127	2865	2808	3204	4288	4102	3754	30.68	59.44	27.97	118.19	95.95	169.14	207.52	194.22	213.81	251.75	258.54	231.84	1983.9	600.933	1.72345	9.06e-06	4.65e-05	3769.48	3130.46	0.267974	0.0481784	0.0873868	3965.19	2044.32	0.955545	0.000202364	0.000530189	3027.92	574.484	2.39849	2.96e-12	2.26e-11	Chr08	121083439	121085887	+	852
Capana06g000018	3032	3239	2880	967	1876	1675	1759	1821	2353	3173	3371	2895	332.88	404.27	332.74	133.51	195.15	159.82	224.74	222.18	276.99	328.6	374.79	315.38	1429.94	3094.07	-1.11288	3.31e-08	2.5e-07	2933.5	2086.82	0.491199	0.00603755	0.0144582	3085.31	1475.02	1.06406	1.27e-07	5.21e-07	2018.54	2949.83	-0.547144	0.00325288	0.00688603	Chr06	224011	224942	+	483
Capana02g000491	1137	917	955	1509	2446	2850	3578	6334	3620	1939	1820	1882	13.31	12.2	11.76	22.21	27.13	28.99	48.74	82.4	45.44	21.41	21.58	21.86	2152.56	1012.18	1.08904	5.78e-11	6.33e-10	1751.2	4779.64	-1.44855	2.13e-07	1.16e-06	1842.46	2219.63	-0.269321	0.0952442	0.141493	4617.71	963.764	2.26039	1.14e-14	1.19e-13	Chr02	63082656	63095023	+	4530
Capana08g000160	516	724	529	3561	3518	4084	4887	4461	5194	459	494	548	18.13	28.92	19.56	157.37	117.14	124.73	199.86	174.21	195.7	15.21	17.58	19.11	3661.12	601.215	2.60656	1.2e-23	8.72e-22	466.912	5131.84	-3.45853	1.69e-91	3.91e-88	491.252	3771.06	-2.94035	8.9e-48	1e-45	4964.17	573.953	3.11317	1.26e-36	9.04e-35	Chr08	5507591	5516962	+	1509
Capana01g000289	866	831	811	1586	2290	2100	4373	5811	6065	1393	1555	1238	114.23	124.62	112.58	263.1	286.21	240.75	671.31	851.85	857.81	173.33	207.72	162.04	1927.07	846.282	1.18719	2.16e-19	8.15e-18	1301.56	5714.55	-2.13449	6.61e-27	4.57e-25	1368.72	1986.56	-0.537414	0.00165987	0.00370795	5525.36	806.396	2.77673	1.72e-57	3.93e-55	Chr01	4996413	4998512	+	402
Capana12g002400	1793	798	2355	5925	4776	5976	688	1474	756	1489	1344	1473	84.51	42.76	116.82	351.22	213.3	244.81	37.74	77.21	38.21	66.2	64.15	68.89	5537.7	1650.33	1.74639	3.65e-05	0.000168686	1336.33	1029.83	0.375876	0.254592	0.34774	1406.11	5701.43	-2.0194	5.55e-17	6.9e-16	994.637	1567.01	-0.655839	0.165256	0.226463	Chr12	214821672	214833757	+	1125
Capana12g002500	9679	8488	8724	171	953	804	0	0	0	0	1	2	403.5	402.28	382.73	8.97	37.64	29.13	0	0	0	0	0.04	0.08	582.159	9059.17	-3.95885	4.87e-16	1.1e-14	0.947361	0	2.27975	0.56807	1	0.997402	601.513	-9.2575	6.78e-20	1.17e-18	0	8628.7	-15.4831	1.09e-38	9.14e-37	Chr12	219774753	219778896	-	1272
Capana10g001528	94	30	279	7420	8119	10877	28	982	59	358	438	80	4.6	1.67	14.38	456.9	376.66	462.86	1.6	53.43	3.1	16.53	21.72	3.89	8529.02	134.549	5.98582	7.37e-19	2.57e-17	272.096	377.312	-0.471652	0.744895	0.808588	285.705	8787.73	-4.94286	3.37e-20	5.99e-19	363.239	127.641	1.50868	0.212649	0.280626	Chr10	162934819	162956610	-	1083
Capana00g000424	1345	107	1370	63	74	71	114	428	292	11246	5546	8049	70.97	6.42	76.07	4.18	3.7	3.26	7	25.1	16.52	559.73	296.34	421.41	67.9621	929.494	-3.77459	9.24e-07	5.6e-06	7653.92	291.997	4.71191	5.48e-25	3.17e-23	8059.05	70.0269	6.85122	2.83e-112	3.21e-109	281.965	879.644	-1.6414	0.0466162	0.0754893	Chr00	244909224	244910812	-	1005
Capana12g001752	6099	3645	8211	1331	2356	4241	97	485	182	499	655	772	541.73	368.07	767.51	148.68	198.28	327.39	10.03	47.87	17.33	41.81	58.92	68.04	2442.12	6012.74	-1.29968	0.00150302	0.0049593	600.634	268.669	1.16051	0.0325314	0.0626234	631.943	2518.7	-1.99522	2.6e-08	1.16e-07	259.209	5714.87	-4.4624	3.9e-14	3.83e-13	Chr12	157026297	157028166	-	597
Capana03g001004	1399	1322	952	2604	1581	4024	2051	2529	2640	3143	3633	2628	108.46	116.52	77.67	253.88	116.13	271.12	185.05	217.89	219.45	229.85	285.22	202.16	2669.17	1239.54	1.10652	0.0040088	0.01189	2924.71	2541.56	0.202502	0.322524	0.421449	3075.15	2747.68	0.162516	0.652431	0.716616	2457.6	1181.52	1.05674	3e-06	1.05e-05	Chr03	16735014	16736674	+	684
Capana02g003442	3328	1896	2562	1053	1358	1272	2036	3629	3351	2523	2752	2613	486.16	314.88	393.85	193.45	187.96	161.49	346.13	589.14	524.87	347.66	407.12	378.76	1196.3	2603.34	-1.12224	1.14e-06	6.83e-06	2453.02	3165.36	-0.367886	0.1434	0.217572	2580.29	1232.91	1.06611	4.45e-12	3.1e-11	3059.41	2474.96	0.305806	0.301196	0.37545	Chr02	160792778	160794346	+	363
Capana06g001572	1588	909	1403	1937	3059	4901	2723	2493	3322	1699	1147	2736	105.92	68.93	98.48	162.48	193.33	284.11	211.37	184.8	237.58	106.9	77.48	181.08	3086.77	1304.39	1.24281	5.33e-05	0.00023844	1731.96	3006.82	-0.795839	0.0183617	0.0383963	1824.59	3182.91	-0.802923	0.036393	0.0607014	2908.83	1239.97	1.2299	3.31e-07	1.33e-06	Chr06	38202466	38208518	-	795
Capana03g000629	378	33	329	1676	1322	1008	3005	2263	2638	5631	5028	4573	23.44	2.33	21.47	130.72	77.69	54.33	216.89	155.98	175.43	329.43	315.8	281.43	1366.61	243.449	2.48838	0.00103513	0.00355398	4723.34	2797.85	0.75556	0.00010722	0.000377131	4968.78	1406.59	1.82144	1.18e-07	4.86e-07	2706.98	230.37	3.55412	4.75e-07	1.86e-06	Chr03	8964511	8966082	-	855
Capana03g002570	1138	1211	1469	2111	2603	4187	2432	3647	2715	1906	2435	2012	30.02	36.32	40.78	70.04	65.07	96	74.67	106.92	76.8	47.43	65.06	52.67	2820.73	1289.98	1.12896	2.27e-06	1.3e-05	1979.04	3102.22	-0.648565	0.00675398	0.0159738	2081.07	2907.22	-0.482553	0.0428064	0.0701181	2998.31	1229.21	1.28652	9.54e-08	4.11e-07	Chr03	85581055	85586304	-	2010
Capana04g000077	10288	5890	5162	2252	2212	1447	51	167	62	71	75	106	150.91	98.22	79.68	41.54	30.74	18.45	0.87	2.72	0.98	0.98	1.11	1.54	1993.4	7131.61	-1.83933	3.56e-06	1.96e-05	78.4297	98.7596	-0.33279	0.530739	0.624746	82.5497	2052.78	-4.63628	1.54e-36	9.29e-35	95.3157	6781.93	-6.15263	7.69e-34	4.63e-32	Chr04	851734	867931	+	3615
Capana01g004264	3445	3497	14180	1183	2620	2573	6	9	4	21	17	160	405.95	468.48	1758.44	175.31	292.53	263.51	0.82	1.18	0.51	2.33	2.03	18.71	1993.91	7114.4	-1.83505	0.00197639	0.00634184	61.8814	6.74144	3.19979	0.00100987	0.00291967	65.3004	2057.29	-4.97803	8.48e-11	5.08e-10	6.51321	6764.72	-10.0228	1.25e-45	1.55e-43	Chr01	293644642	293648996	+	450
Capana05g000500	1988	544	1910	3503	4000	4756	1769	1277	1914	1846	1557	2268	162.68	50.61	164.48	360.5	310.15	338.25	168.47	116.13	167.94	142.5	129.03	184.16	3970.71	1472.8	1.43071	0.00192203	0.00619155	1760.31	1749.71	0.00871663	0.971975	0.980212	1853.04	4091.37	-1.14261	1.77e-08	8.1e-08	1693.18	1396.53	0.277758	0.559032	0.629688	Chr05	13201785	13208919	-	648
Capana03g003618	685	461	896	4884	5888	10353	1075	1948	1040	37	33	30	37.26	28.5	51.28	334.05	303.42	489.36	68.04	117.74	60.65	1.9	1.82	1.62	6672.1	684.91	3.28406	2.1e-24	1.65e-22	31.0088	1435.81	-5.53262	1.76e-56	8.02e-54	32.6201	6876.58	-7.71922	5.66e-152	1.67e-148	1387.05	651.297	1.09049	0.00331762	0.00700998	Chr03	231377508	231383305	-	975
Capana08g002013	1118	990	973	5630	4866	5189	686	1753	938	1868	1767	1425	90.24	90.84	82.64	571.46	372.12	363.99	64.44	157.24	81.17	142.22	144.43	114.13	5223.63	1038.16	2.33077	4.36e-21	2.13e-19	1569.75	1189.27	0.400427	0.270125	0.365063	1650.99	5378.54	-1.70365	2.23e-11	1.43e-10	1148.47	988.925	0.215832	0.565768	0.636157	Chr08	139897275	139901114	-	657
Capana06g001712	3323	2358	2264	5950	5674	7499	14	23	13	17	29	28	258.75	208.74	185.52	582.66	418.62	507.48	1.27	1.99	1.09	1.25	2.29	2.16	6244.87	2666.34	1.22764	8.08e-08	5.74e-07	23.1359	17.6775	0.387092	0.502	0.598901	24.3305	6432.25	-8.05099	4.48e-163	1.47e-159	17.0799	2537.72	-7.21602	1.56e-108	2.7e-105	Chr06	47534430	47536262	-	681
Capana07g002495	4509	3158	4154	717	1258	1168	1007	1192	1149	2895	3024	2945	339.15	270.04	328.81	67.82	89.65	76.35	88.15	99.64	92.66	205.4	230.34	219.8	999.495	3966.61	-1.98801	7.68e-26	6.96e-24	2755.17	1180.5	1.22265	6.95e-17	1.46e-15	2898.3	1030.79	1.49055	4.52e-19	7.1e-18	1141.47	3773.94	-1.72522	1.41e-25	4.76e-24	Chr07	221385777	221390406	+	705
Capana02g003456	1229	959	1221	2124	1873	3301	2243	2780	2897	2843	3155	2385	50.29	44.61	52.57	109.29	72.61	117.38	106.81	126.41	127.09	109.73	130.73	96.83	2358.1	1146	1.04084	3.33e-05	0.000154696	2605.99	2787.86	-0.0974026	0.615883	0.699921	2740.29	2428.8	0.174157	0.497255	0.573303	2695.74	1090.79	1.30519	4.12e-16	5.11e-15	Chr02	160998558	161007191	+	1296
Capana00g001204	3	0	1	176	260	176	4376	10276	11304	59	95	38	0.32	0	0.11	23.71	26.39	16.39	545.56	1223.37	1298.41	5.96	10.31	4.04	199.646	1.29755	7.21545	6.06e-19	2.13e-17	59.9296	9066.23	-7.24195	2.18e-60	1.29e-57	62.9459	205.809	-1.70897	5.79e-05	0.000164914	8762.56	1.22461	12.7477	6.2e-51	9.92e-49	Chr00	360830227	360833123	-	495
Capana09g000453	4391	3688	3280	1114	1371	1698	728	928	1076	2838	2772	2771	171.33	163.6	134.68	54.66	50.69	57.58	33.06	40.24	45.02	104.46	109.53	107.29	1344.49	3824.13	-1.50813	1.81e-20	8.01e-19	2602.92	959.854	1.43896	2.71e-15	4.47e-14	2738.36	1385.6	0.982755	3.31e-15	3.31e-14	928.195	3642.45	-1.97219	6.28e-22	1.51e-20	Chr09	15556875	15564304	-	1359
Capana07g002277	8430	9423	4979	246	1509	1951	0	0	1	0	0	4	297.42	377.95	184.86	10.91	50.44	59.82	0	0	0.04	0	0	0.14	1101.51	7734.11	-2.8113	2.84e-06	1.59e-05	1.25438	0.338348	1.72415	0.664251	1	1.32516	1137.89	-9.75345	9.95e-11	5.91e-10	0.327914	7380.3	-14.2958	6.15e-31	3.12e-29	Chr07	217812019	217817042	+	1503
Capana03g000572	5884	3836	6961	1282	2372	3048	164	295	114	626	721	1234	164.04	121.58	204.23	44.95	62.66	73.85	5.32	9.14	3.41	16.46	20.36	34.14	2092.78	5592.01	-1.41763	2.24e-06	1.28e-05	804.524	203.162	1.9857	5.9e-06	2.58e-05	847.024	2158.56	-1.34993	0.000108711	0.000297302	196.219	5317.42	-4.7604	1.94e-30	9.52e-29	Chr03	7974309	7978427	+	1902
Capana02g002266	1016	1024	787	1388	1636	3406	2945	3886	3039	2661	2462	2210	37.1	42.52	30.25	63.75	56.61	108.1	125.17	157.72	119	91.67	91.05	80.09	2014.79	955.107	1.0772	0.000774663	0.00274791	2274.95	3485.04	-0.615316	0.0012011	0.0034159	2393.06	2076.58	0.20436	0.488137	0.564842	3368.91	910.565	1.88762	3.63e-17	5.17e-16	Chr02	142706202	142709236	-	1452
Capana06g001887	3219	2533	3646	657	777	839	802	623	755	4111	3750	4711	115.65	103.46	137.85	29.68	26.45	26.2	33.53	24.87	29.08	139.32	136.43	167.94	737.944	3159.64	-2.0991	2.41e-30	3.2e-28	3904.1	770.678	2.34093	3.4e-32	3.68e-30	4108.73	760.404	2.43479	1.63e-48	1.89e-46	745.639	3007.07	-2.01201	3.11e-21	6.99e-20	Chr06	60472411	60482486	+	1476
Capana10g002417	3976	2196	3909	716	1306	1270	895	1009	1013	3403	3572	2969	206.1	129.41	213.23	46.67	64.14	57.21	53.99	58.12	56.3	166.39	187.51	152.71	1042.1	3370.5	-1.69309	7e-10	6.68e-09	3089.66	1028.6	1.5867	2.45e-23	1.18e-21	3249.44	1074.82	1.59517	4.08e-17	5.16e-16	994.68	3203.33	-1.68734	2.41e-11	1.65e-10	Chr10	203877953	203878975	-	1023
Capana06g001160	1640	560	1053	348	403	234	406	238	374	5565	4580	10828	54.29	21.07	36.68	14.49	12.64	6.73	15.64	8.75	13.27	173.76	153.53	355.65	329.375	1079.06	-1.7133	0.000181447	0.000737385	6521.75	360.019	4.17921	6.52e-27	4.52e-25	6870.24	339.322	4.3409	6.7e-24	1.68e-22	348.465	1023.84	-1.55522	0.000225919	0.000594097	Chr06	21083603	21092925	+	1602
Capana03g001133	1888	1715	1790	4832	5325	6051	734	721	773	968	991	312	83.64	86.37	83.45	269.2	223.51	232.97	37.84	35.5	36.72	40.45	44.46	13.71	5276.52	1817.9	1.53704	1.35e-28	1.55e-26	703.838	786.386	-0.159969	0.705298	0.776057	739.496	5436.32	-2.87795	1.56e-11	1.02e-10	760.594	1731.71	-1.18703	7.33e-25	2.32e-23	Chr03	19322906	19326723	-	1197
Capana04g002845	524	119	806	1912	2335	1704	2739	3447	2667	2591	3008	4244	13.16	3.4	21.3	60.37	55.55	37.18	80.03	96.18	71.8	61.37	76.48	105.73	1963.2	481.145	2.02841	0.000885574	0.00310209	3066.74	3128.24	-0.0286634	0.914353	0.939356	3227.71	2022.89	0.674356	0.0253009	0.044055	3024.14	456.117	2.72879	3.8e-06	1.31e-05	Chr04	215059032	215067533	-	2112
Capana01g003292	5272	10011	5430	756	1367	2427	28	47	38	128	166	222	412.33	890.14	446.92	74.36	101.3	164.97	2.55	4.09	3.19	9.44	13.15	17.23	1400.86	7082.96	-2.33766	5.59e-08	4.07e-07	160.943	39.7685	2.01556	1.13e-07	6.42e-07	169.368	1444.84	-3.09352	5.43e-16	5.99e-15	38.4348	6773.07	-7.46027	9.56e-75	4.33e-72	Chr01	222778803	222779584	-	678
Capana07g002464	2407	848	2089	2712	4348	4846	1417	1474	763	2196	1152	1562	41.19	16.5	37.62	58.36	70.49	72.07	28.22	28.03	14	35.45	19.96	26.52	3776.85	1775.61	1.08881	0.00423883	0.0124798	1513.63	1300.39	0.219242	0.538667	0.632274	1593.58	3894.43	-1.28915	1.07e-06	3.88e-06	1257.11	1684.88	-0.422706	0.348725	0.424443	Chr07	221004852	221014973	+	3099
Capana04g000751	207	31	26	8045	6618	3638	252	237	363	2527	2287	1531	9.48	1.61	1.25	463.3	287.14	144.78	13.43	12.06	17.82	109.16	106.06	69.57	6305.67	86.138	6.19262	6.25e-15	1.2e-13	1966.02	299.288	2.71531	5.36e-23	2.5e-21	2067.39	6490.02	-1.65028	0.000137953	0.000371423	289.556	81.4791	1.82781	0.0165357	0.0299441	Chr04	13613811	13616707	-	1158
Capana03g003258	3232	3266	4730	847	1147	1157	2436	1567	2252	1778	1440	1669	213.96	245.81	329.53	70.52	71.95	66.57	187.68	115.29	159.85	111.03	96.54	109.64	1016.21	3789.27	-1.89885	2.93e-18	9.33e-17	1514.73	2211.94	-0.546183	0.0202852	0.0418037	1594.04	1047.45	0.606165	1.31e-05	4.1e-05	2140.67	3609.11	-0.753606	0.00871448	0.0167781	Chr03	200017518	200019308	+	801
Capana08g002048	15300	3790	5892	0	0	0	0	0	0	69	54	383	979.85	275.94	397.1	0	0	0	0	0	0	4.17	3.5	24.34	0	8234.73	-15.4839	5.72e-32	8.64e-30	157.975	0	9.6634	4.21e-11	3.85e-10	166.657	0	9.81333	5.42e-11	3.32e-10	0	7804.24	-15.3382	1.49e-31	7.86e-30	Chr08	140363632	140364459	+	828
Capana01g000784	294	274	431	937	1043	955	2958	2113	3438	4279	4207	4415	17.44	18.48	26.9	69.89	58.62	49.23	204.19	139.28	218.65	239.42	252.7	259.85	965.175	336.706	1.51858	2.15e-08	1.67e-07	4007.7	2998.23	0.41864	0.0616296	0.107293	4216.5	994.354	2.08553	1.16e-28	4.21e-27	2901.53	320.579	3.17806	2.96e-27	1.15e-25	Chr01	16170807	16172342	-	894
Capana08g002768	1429	1320	1037	5630	6681	3645	630	1052	846	1020	1138	554	70.56	74.09	53.88	349.58	312.55	156.41	36.2	57.72	44.79	47.51	56.9	27.14	5337.82	1277	2.06338	4.77e-09	4.06e-08	842.302	889.803	-0.079214	0.815678	0.863615	885.235	5499.31	-2.63502	4.49e-11	2.77e-10	859.961	1216.98	-0.500802	0.0576546	0.0909746	Chr08	151955138	151956211	-	1074
Capana00g000196	6	0	4	874	512	140	6443	6622	6996	1040	1159	1037	0.37	0	0.26	67.93	29.98	7.52	463.42	454.82	463.6	60.63	72.54	63.6	551.237	3.26696	7.3815	5.73e-14	9.53e-13	1006.46	7077.71	-2.81416	2.23e-82	3.09e-79	1058.57	566.715	0.902413	0.162514	0.223912	6845.18	3.08661	11.0628	5.86e-113	1.33e-109	Chr00	209919414	209920271	-	858
Capana00g002895	1213	1161	3414	5740	7536	5388	200	22	117	1	5	16	50.69	55.15	150.13	301.64	298.37	195.67	9.73	1.02	5.24	0.04	0.21	0.66	6128.45	1949.57	1.65233	0.000590666	0.00214979	6.91662	120.941	-4.13111	1.86e-05	7.49e-05	7.28913	6315.88	-9.76797	1.78e-64	4.09e-62	117.226	1854.49	-3.98408	1.59e-07	6.68e-07	Chr00	503530588	503532903	+	1269
Capana11g000046	4987	4614	3143	1183	1681	2502	1170	237	1073	1425	1236	1560	196.32	206.5	130.21	58.57	62.7	85.6	53.6	10.37	45.29	52.92	49.28	60.94	1691.25	4299.28	-1.34567	8.04e-07	4.92e-06	1309.95	877.242	0.578488	0.26515	0.359536	1378.65	1743.56	-0.339278	0.128289	0.182655	850.006	4097.93	-2.26938	7.7e-05	0.000219031	Chr11	1395619	1397636	-	1347
Capana06g003058	145	203	176	4514	6611	12629	44	80	76	86	115	38	11.98	19.06	15.3	468.89	517.38	906.57	4.23	7.34	6.73	6.7	9.62	3.11	7375.71	177.972	5.37387	3.84e-55	2.42e-52	74.3858	70.1746	0.0831359	0.869165	0.904968	78.1307	7604.66	-6.60503	1.56e-49	1.87e-47	67.8265	169.846	-1.3219	0.000190847	0.000508264	Chr06	218203021	218205366	+	642
Capana12g001207	2899	9758	2896	600	1145	1001	1100	773	1189	1078	1004	1236	94.2	360.45	99.02	24.52	35.25	28.27	41.6	27.91	41.42	33.04	33.04	39.85	870.795	5380.88	-2.62729	1.81e-06	1.05e-05	1030.57	1080.17	-0.0678301	0.772176	0.830013	1084.54	898.216	0.271111	0.198859	0.266185	1045.31	5161.72	-2.30388	4.47e-05	0.000131854	Chr12	57142575	57156522	+	1632
Capana02g003100	2560	1520	2306	471	964	563	181	392	263	6005	6091	3145	148.36	100.15	140.64	34.33	52.93	28.36	12.21	25.25	16.34	328.28	357.47	180.86	640.812	2137.12	-1.73761	3.76e-08	2.82e-07	4727.41	294.111	4.00646	4.14e-27	2.97e-25	4969.19	661.099	2.90996	4.29e-16	4.77e-15	284.127	2031.87	-2.83801	9.67e-17	1.3e-15	Chr02	155715178	155718448	-	915
Capana07g001548	7794	11610	2318	57	1738	653	0	5	3	0	2	10	463.86	785.53	145.18	4.27	98.01	33.78	0	0.33	0.19	0	0.12	0.59	729.597	7416.02	-3.34518	0.000390075	0.00147894	3.77629	2.78209	0.436081	0.821991	0.868508	3.98254	755.233	-7.56982	4.48e-06	1.5e-05	2.68384	7094	-11.3548	1.51e-40	1.4e-38	Chr07	190208198	190209775	+	891
Capana02g001012	2024	1228	2319	4305	3930	4924	1342	834	1378	577	594	704	58.55	40.39	70.6	156.62	107.72	123.8	45.18	26.81	42.74	15.75	17.4	20.21	4325.04	1865.58	1.21287	3.71e-05	0.00017119	583.043	1254.7	-1.10573	3.41e-05	0.000130858	613.513	4454.25	-2.85991	5.37e-38	3.52e-36	1214.4	1773.51	-0.546474	0.0940551	0.139415	Chr02	106833843	106837672	-	1833
Capana01g003354	1136	1388	1093	4788	4664	4635	947	1168	1164	1008	886	1247	42.91	59.6	43.44	227.42	166.91	152.14	41.62	49.02	47.14	35.91	33.89	46.73	4662.91	1226.13	1.92705	2.4e-14	4.22e-13	975.361	1155.02	-0.243989	0.237609	0.328579	1026.67	4802.45	-2.22561	2.43e-19	3.91e-18	1116.82	1169.79	-0.0664845	0.756409	0.804668	Chr01	224523712	224529327	-	1404
Capana03g001127	1466	1137	1453	3441	3457	4076	981	958	1041	1998	2021	2086	28.23	24.89	29.44	83.32	63.07	68.21	21.98	20.5	21.49	36.29	39.41	39.86	3591.37	1363.36	1.39694	1.3e-13	2.05e-12	1897.13	1051.69	0.851083	6.08e-10	4.73e-09	1995.89	3699.39	-0.889949	3.36e-07	1.3e-06	1017.21	1297.65	-0.351542	0.0136289	0.0251439	Chr03	19214072	19228301	-	2754
Capana01g001378	1452	1147	1304	4180	3952	3240	1191	1280	1226	1962	1732	1412	49.17	44.16	46.47	178	126.8	95.35	46.93	48.17	44.51	62.67	59.39	47.44	3808.9	1312.39	1.53684	3.78e-08	2.83e-07	1582.5	1305.34	0.277867	0.127221	0.196838	1664.52	3922.29	-1.2363	1.48e-05	4.58e-05	1262.31	1249.39	0.0145561	0.907927	0.928699	Chr01	45157812	45164094	+	1566
Capana08g000393	959	403	620	2781	2468	3791	2747	3974	2651	1483	1329	848	55.22	26.38	37.57	201.37	134.64	189.7	184.06	254.28	163.66	80.54	77.49	48.45	2943.5	659.346	2.15801	5.47e-10	5.29e-09	1133.74	3312.02	-1.54657	1.21e-07	6.84e-07	1192.15	3031.56	-1.34633	2.75e-06	9.46e-06	3200.93	626.086	2.35366	1.33e-11	9.33e-11	Chr08	53871999	53877779	+	921
Capana07g002003	933	839	550	3526	3337	3855	659	2006	3468	1527	2194	1006	74.62	76.29	46.29	354.66	252.88	267.96	61.34	178.3	297.41	115.21	177.71	79.84	3528.15	782.934	2.17178	1.52e-14	2.75e-13	1473.36	2124.77	-0.528282	0.324682	0.42377	1547.94	3633.72	-1.231	0.000250054	0.000644268	2054.48	746.206	1.4612	0.0084183	0.0162727	Chr07	210859245	210865929	+	663
Capana05g000193	1284	1065	1784	2563	2445	3639	857	848	1020	2890	2690	2802	34.39	32.43	50.28	86.32	62.04	84.7	26.71	25.24	29.29	73.01	72.96	74.46	2804.75	1390.55	1.01207	0.000193643	0.000782657	2601.9	960.092	1.43817	1.61e-24	8.81e-23	2737.52	2889.08	-0.077551	0.68671	0.746778	928.67	1323.36	-0.51099	0.0359983	0.0600576	Chr05	3196799	3200116	-	1980
Capana01g003345	114	8	31	12224	7976	3434	0	1	1	0	1	0	3.21	0.26	0.92	433.38	213.05	84.14	0	0.03	0.03	0	0.03	0	8368.52	49.8076	7.39056	1.48e-17	4.26e-16	0.320171	0.691757	-1.05666	0.761598	1	0.334823	8607.06	-14.5811	3e-28	1.06e-26	0.667933	47.0617	-6.11967	2.91e-05	8.85e-05	Chr01	224313018	224317755	-	1881
Capana10g000415	1724	1094	2038	3251	4895	6216	692	657	744	785	698	988	56.22	40.56	69.94	133.33	151.26	176.18	26.26	23.81	26.02	24.15	23.05	31.97	4545.92	1627.25	1.48213	3.37e-08	2.54e-07	767.438	738.504	0.0554248	0.788339	0.842601	807.813	4686.93	-2.53676	2.19e-31	9.61e-30	714.334	1547.18	-1.11512	1.51e-05	4.79e-05	Chr10	12336170	12344027	-	1626
Capana01g000816	1133	473	806	2434	1622	2371	1433	2125	1645	3714	3471	2474	54.13	25.69	40.52	146.23	73.42	98.44	79.67	112.82	84.26	167.37	167.92	117.28	2149	802.558	1.42052	0.000351801	0.0013475	2994.85	1834.77	0.706883	0.00446866	0.0110873	3149.41	2211.74	0.510288	0.10838	0.158063	1773.39	762.034	1.21825	0.000305498	0.000787273	Chr01	17035295	17042398	-	1110
Capana10g002514	1188	910	1170	1960	2752	2963	2652	2850	2539	1454	1350	1715	15.79	13.75	16.36	32.76	34.65	34.22	41.02	42.09	36.18	18.23	18.17	22.62	2461.01	1098.26	1.16386	6.78e-18	2.03e-16	1403.7	2841.94	-1.01763	1.36e-08	8.81e-08	1477.29	2536.89	-0.780263	1.05e-06	3.81e-06	2748.12	1045.27	1.39428	4.43e-19	7.85e-18	Chr10	205252909	205264087	+	3990
Capana02g002207	1515	1393	1463	5426	3096	7615	755	920	595	369	328	26	58.09	60.72	59.03	261.64	112.48	253.75	33.69	39.2	24.46	13.35	12.74	0.99	5286.46	1473.69	1.8428	3.38e-07	2.19e-06	223.224	804.214	-1.84899	0.00988648	0.0223546	234.443	5441.07	-4.53646	2.33e-09	1.19e-08	777.384	1403.87	-0.852858	0.000244548	0.000639545	Chr02	141932751	141935619	+	1383
Capana09g001881	760	999	873	1580	2491	2705	944	1781	1308	3835	4312	1893	54.61	81.61	66.01	142.77	169.59	168.92	78.94	142.22	100.77	259.93	313.76	134.97	2154.57	893.025	1.27125	6e-10	5.77e-09	3118	1419.27	1.13544	0.00242141	0.00642758	3276.55	2221.56	0.560503	0.092009	0.137253	1371.4	852.052	0.686907	0.0254005	0.0439865	Chr09	213803706	213807771	+	738
Capana12g001848	2698	1996	2683	794	1034	1386	1167	639	1079	3626	3003	3364	142.36	119.73	148.98	52.69	51.69	63.56	71.66	37.47	61.04	180.47	160.46	176.13	1024.61	2477.7	-1.27354	2.33e-12	3.08e-11	3097.86	1020.24	1.60245	5.8e-09	3.96e-08	3259.89	1056.09	1.62547	8.03e-24	2e-22	987.591	2357.75	-1.25555	2.44e-05	7.47e-05	Chr12	173441203	173449153	+	1005
Capana00g004583	3144	2931	2457	855	1109	1139	575	1139	706	3520	2875	2872	474.98	503.41	390.63	162.44	158.75	149.55	101.1	191.23	114.36	501.63	439.85	430.54	1003	2878.07	-1.52122	3.88e-22	2.23e-20	2870.98	852.946	1.75099	1.79e-09	1.32e-08	3020.71	1033.74	1.5476	1.49e-28	5.38e-27	824.005	2742.68	-1.73479	2.12e-08	9.98e-08	Chr00	656540222	656540660	+	351
Capana04g000058	1875	1583	1566	4081	3775	5140	322	626	466	1327	1374	1146	178.18	171.02	156.61	487.73	339.91	424.52	35.61	66.11	47.48	118.96	132.23	108.06	4247.14	1691.43	1.328	4.05e-11	4.53e-10	1195.07	497.367	1.26453	6.03e-06	2.63e-05	1256.89	4374.33	-1.79902	2.63e-18	3.8e-17	480.581	1610.9	-1.7448	3.92e-10	2.31e-09	Chr04	624153	627781	+	558
Capana06g002025	1659	1219	1378	525	632	715	1683	1603	1821	4377	3662	3929	74.24	62.01	64.89	29.54	26.8	27.81	87.65	79.72	87.37	184.76	165.95	174.46	605.507	1429.27	-1.24026	5.1e-16	1.15e-14	3710.02	1801.81	1.04202	3.71e-14	5.17e-13	3903.82	623.971	2.64646	5.88e-89	3.21e-86	1742.84	1360.29	0.357265	0.0156961	0.0285765	Chr06	78793034	78794414	-	1185
Capana12g002751	5111	8399	4074	1459	2057	2084	1	0	1	0	0	2	253.06	472.77	212.27	90.85	96.5	89.68	0.06	0	0.05	0	0	0.1	1800.43	6001.15	-1.73686	2.3e-07	1.53e-06	0.62719	0.706243	-0.173532	0.957768	1	0.662579	1855.94	-11.4721	1.55e-28	5.57e-27	0.684812	5736.68	-13.0369	3.06e-32	1.69e-30	Chr12	227064298	227069224	-	1071
Capana12g002614	997	1111	825	2096	2599	2485	2141	3118	2775	1669	2158	1002	29.62	37.52	25.79	78.31	73.16	64.16	74.02	102.94	88.39	46.77	64.92	29.54	2336.76	992.798	1.23488	1.72e-09	1.55e-08	1502.93	2828.51	-0.912311	0.00495951	0.0121634	1579.21	2408.06	-0.60858	0.0531189	0.0847937	2734.26	946.925	1.53009	1.61e-10	9.89e-10	Chr12	223659775	223666831	-	1785
Capana05g001330	117	110	118	62	12	20	5180	611	16594	6	11	121	6.96	7.44	7.39	4.64	0.68	1.03	358.78	40.41	1058.91	0.34	0.66	7.15	34.5995	116.358	-1.76444	0.0167347	0.0410776	43.2564	7736.17	-7.48274	3.88e-07	2.04e-06	45.6554	35.5157	0.367515	0.757223	0.807249	7497.89	110.851	6.07982	2.31e-12	1.79e-11	Chr05	107302524	107305756	+	891
Capana06g002716	535	411	513	1502	2111	2266	4390	3455	4889	1006	956	886	38.76	33.85	39.11	136.84	144.9	142.66	370.1	278.15	379.75	68.74	70.13	63.69	1885.26	490.344	1.94243	7.56e-49	3.3e-46	883.969	4490.27	-2.34474	3e-34	3.92e-32	929.884	1943.4	-1.06366	5.63e-19	8.75e-18	4344.72	466.707	3.21837	3.53e-57	7.87e-55	Chr06	197798840	197805576	+	732
Capana08g000323	2846	2810	3674	161	168	447	165	175	196	3812	4874	3583	48.42	54.35	65.78	3.44	2.71	6.61	3.27	3.31	3.58	61.17	83.97	60.48	241.69	3148.24	-3.70156	2.9e-22	1.71e-20	3821.06	188.865	4.33823	4.24e-89	8.4e-86	4017.37	249.072	4.00974	7.19e-27	2.28e-25	182.663	2998.84	-4.03681	6.25e-91	5.76e-88	Chr08	40494074	40500935	-	3117
Capana07g002106	185	35	279	1149	705	729	3958	2834	4889	3815	2890	1336	6.1	1.31	9.68	47.65	22.03	20.89	151.9	103.86	172.87	118.67	96.51	43.72	886.898	165.501	2.42116	0.000489674	0.00181408	2482.08	4111.87	-0.728226	0.0642224	0.111143	2609.62	912.402	1.5168	0.00136966	0.00310573	3979.39	156.844	4.66447	1.45e-13	1.32e-12	Chr07	213637705	213641929	+	1608
Capana05g000874	3068	2395	2495	1196	1358	1364	949	1502	1085	2856	2052	2406	85.67	76.03	73.32	42	35.93	33.1	30.84	46.61	32.49	75.23	58.03	66.67	1280.62	2675.39	-1.06394	4.04e-10	3.97e-09	2263.3	1247.06	0.859926	0.000391881	0.0012354	2382.02	1319.44	0.853048	7.68e-06	2.48e-05	1205.19	2547.09	-1.07958	3.42e-06	1.19e-05	Chr05	33168597	33175674	-	1899
Capana01g001103	1099	1476	1193	3158	2388	2984	1414	2707	2189	1351	1654	935	57.3	87.49	65.46	207.08	117.98	135.22	85.8	156.86	122.38	66.45	87.34	48.38	2847.77	1279.24	1.15436	0.000171107	0.000698527	1225.71	2217.53	-0.855403	0.00845789	0.0194851	1288.29	2931.52	-1.18595	0.000285346	0.000727892	2142.89	1220.81	0.811922	0.0094979	0.0181429	Chr01	30660947	30665145	-	1017
Capana03g001671	1528	2355	1486	4348	3919	4008	487	615	652	1075	1034	836	61.11	107.07	62.54	218.67	148.5	139.3	22.67	27.33	27.96	40.55	41.88	33.17	4082.82	1828.55	1.15881	0.000392088	0.001486	913.842	617.114	0.566177	0.00413514	0.0103447	961.129	4204.25	-2.12874	9.87e-18	1.34e-16	596.721	1746.71	-1.54922	2.57e-07	1.05e-06	Chr03	32451501	32472959	+	1326
Capana05g000082	1240	885	1328	1990	3291	3808	2218	2412	2521	869	769	862	77.18	62.62	86.98	155.76	194.07	205.98	160.65	166.83	168.24	51.02	48.47	53.24	2872.25	1159.09	1.30931	8.43e-10	7.95e-09	775.71	2521.39	-1.70061	1.31e-36	1.99e-34	816.251	2961.86	-1.85984	1.07e-26	3.35e-25	2438.4	1102.71	1.14464	4.84e-10	2.83e-09	Chr05	989036	994671	-	852
Capana09g000953	971	756	737	7178	5274	3726	545	524	682	578	551	634	39.55	35	31.59	367.65	203.52	131.89	25.83	23.72	29.78	22.21	22.73	25.62	5570.59	828.343	2.74933	1.06e-11	1.29e-10	547.622	616.442	-0.171064	0.353979	0.454371	576.239	5732.3	-3.31422	7.88e-18	1.08e-16	596.317	788.668	-0.403321	0.0325501	0.0549709	Chr09	74702676	74709420	+	1302
Capana05g001525	873	737	833	1546	1535	2247	2539	3858	3873	1422	1320	1255	65.94	63.29	66.22	146.86	109.86	147.51	223.2	323.86	313.69	101.32	100.98	94.07	1724.5	822.405	1.06789	1.85e-08	1.45e-07	1240.3	3607.96	-1.54054	2.35e-13	2.94e-12	1304.79	1776.49	-0.444945	0.017895	0.0323325	3487.97	783.121	2.15509	8.96e-25	2.81e-23	Chr05	144761362	144762702	+	702
Capana06g001473	237	3	179	1318	1076	865	3651	3069	4242	3589	2592	1186	29.5	0.42	23.45	206.32	126.91	93.58	528.9	424.55	566.17	421.42	326.74	146.49	1105.9	137.169	3.01067	0.00320856	0.00976274	2272.23	3863.07	-0.76561	0.0464074	0.0847064	2389.1	1138.38	1.06998	0.0193075	0.0346135	3737.56	129.648	4.84884	6.7e-07	2.57e-06	Chr06	33545912	33546337	+	426
Capana11g000187	3272	4095	3241	953	1793	1834	929	539	840	1548	1659	1275	104.77	149.07	109.21	38.38	54.4	51.04	34.62	19.18	28.84	46.76	53.8	40.51	1443.74	3597.44	-1.31653	1.36e-08	1.09e-07	1392.69	816.474	0.770471	0.00528358	0.0128513	1464.53	1489.16	-0.0247185	0.90907	0.929509	790.276	3432.39	-2.11884	2.42e-12	1.87e-11	Chr11	4480838	4493270	-	1656
Capana11g002197	1496	1282	1477	1584	4700	3727	1753	1406	1804	812	776	1010	117.52	114.5	122.11	156.49	349.84	254.46	160.27	122.75	151.96	60.17	61.74	78.73	3107.65	1432.73	1.1173	0.000425066	0.00159872	807.363	1752.19	-1.11791	1.01e-07	5.75e-07	849.705	3208.24	-1.91701	5.54e-09	2.68e-08	1695.27	1364.34	0.313229	0.0679674	0.105191	Chr11	215023278	215028413	-	675
Capana05g002463	977	1012	1017	231	311	330	1976	2352	2393	4207	3289	3703	27.37	32.23	29.98	8.14	8.25	8.03	64.42	73.22	71.87	111.17	93.3	102.93	280.649	1015.59	-1.85568	3.58e-41	1e-38	3469.03	2367.85	0.550947	0.000439444	0.00136791	3650.61	289.275	3.65787	7.14e-131	1.17e-127	2289.65	967.952	1.24251	5.64e-17	7.85e-16	Chr05	215837029	215840972	+	1893
Capana01g000005	787	323	620	2627	2709	1592	620	759	1143	3371	4365	2864	35.67	16.64	29.57	149.73	116.33	62.71	32.7	38.23	55.55	144.12	200.34	128.8	2337.21	575.692	2.02095	3.44e-06	1.9e-05	3301.09	883.064	1.90212	7.01e-11	6.19e-10	3470.11	2407.06	0.528007	0.146966	0.205046	854.157	546.573	0.643819	0.086298	0.129612	Chr01	160041	164107	+	1170
Capana03g003065	892	907	1069	1599	2792	2452	2714	2711	2575	1247	1307	1467	23.85	27.57	30.08	53.77	70.74	56.99	84.46	80.56	73.83	31.46	35.39	38.93	2182.15	968.38	1.17247	2.3e-10	2.34e-09	1250.43	2827.81	-1.17731	1.41e-12	1.57e-11	1315.65	2250.44	-0.774761	3.55e-05	0.000104447	2734.79	922.666	1.56769	4.06e-21	8.96e-20	Chr03	164221819	164228813	-	1983
Capana01g001719	3658	1867	2283	969	843	833	1199	563	1295	2195	2362	3650	210.61	122.21	138.33	70.16	45.99	41.68	80.34	36.02	79.95	119.21	137.72	208.53	883.882	2605.06	-1.5603	3.34e-06	1.85e-05	2555.53	1078.24	1.24493	0.000954732	0.00277327	2690.13	910.076	1.56445	1.38e-06	4.93e-06	1044	2475.7	-1.24579	0.00189326	0.00419533	Chr01	61308091	61309011	-	921
Capana12g001526	810	320	784	1346	1548	1672	4062	3845	3940	906	822	1652	22.16	9.95	22.57	46.32	40.13	39.76	129.35	116.92	115.59	23.38	22.78	44.85	1485.5	637.087	1.22094	0.000765311	0.0027175	1051.45	4186.34	-1.99333	1.5e-10	1.27e-09	1107.35	1530.62	-0.466899	0.148493	0.206854	4049.07	604.75	2.74277	7.92e-15	8.39e-14	Chr12	114690764	114697471	-	1938
Capana01g000839	748	637	764	1618	1679	1615	2575	3478	2815	2426	1878	1449	23.24	22.5	24.98	63.21	49.42	43.6	93.09	120.07	93.76	71.09	59.08	44.67	1620.36	723.508	1.16235	2.33e-08	1.8e-07	1779.24	3128.94	-0.814354	0.000966608	0.00280335	1871.53	1669.09	0.165702	0.524909	0.599612	3024.68	688.917	2.13431	4.41e-32	2.41e-30	Chr01	18225914	18231746	-	1707
Capana04g000295	7168	2380	5314	1125	2751	2742	4	5	5	41	22	1	240.87	90.92	187.92	47.54	87.59	80.08	0.16	0.19	0.18	1.3	0.75	0.03	2056.94	4931.24	-1.26129	0.00333915	0.0101092	19.5856	4.93037	1.99057	0.0828823	0.137497	20.5872	2122.7	-6.68576	1.87e-18	2.75e-17	4.76726	4678.41	-9.93686	8.62e-68	3.06e-65	Chr04	4678622	4687197	+	1578
Capana05g002497	3095	1990	2729	811	1386	1510	883	1216	880	2367	1761	2904	115.66	84.54	107.32	38.11	49.08	49.04	38.4	50.5	35.26	83.44	66.64	107.68	1172.3	2618.27	-1.15869	4.38e-08	3.24e-07	2180.46	1052.34	1.05107	7.83e-05	0.000281986	2295.84	1208.95	0.924775	0.000215967	0.000563428	1017.17	2490.23	-1.29184	5.07e-08	2.27e-07	Chr05	216255619	216259885	-	1419
Capana02g002649	2027	10406	6784	198	782	920	7	7	3	237	105	10	106.32	620.5	374.45	13.06	38.86	41.94	0.43	0.41	0.17	11.73	5.58	0.52	574.203	6638.47	-3.53065	1.13e-07	7.85e-07	107.439	6.06417	4.15102	1.83e-05	7.39e-05	112.978	592.942	-2.39177	0.00555065	0.0111839	5.86216	6360.84	-10.0893	1.24e-44	1.44e-42	Chr02	148576602	148577816	-	1011
Capana01g001441	1771	2548	1254	406	836	807	231	488	273	5043	3638	3982	43.48	71.11	32.4	12.53	19.45	17.22	6.6	13.31	7.19	116.78	90.45	97	643.982	1897.31	-1.55814	1.03e-05	5.23e-05	3917.6	349.816	3.48527	1.54e-27	1.13e-25	4122.72	664.361	2.63217	1.23e-29	4.75e-28	337.893	1812.67	-2.42333	1.24e-08	6.01e-08	Chr01	45923564	45928307	-	2160
Capana04g002843	720	600	579	1018	1998	1352	3133	3916	4663	1400	747	1084	79.54	75.36	67.31	141.43	209.14	129.81	402.8	480.77	552.34	145.89	83.57	118.83	1397.11	639.195	1.12823	3.95e-06	2.16e-05	996.656	4114.28	-2.04535	2.86e-14	4.05e-13	1049.37	1441.2	-0.45775	0.135827	0.191699	3978.74	608.75	2.70839	2.86e-44	3.22e-42	Chr04	214986194	214992621	-	480
Capana06g000557	2863	7774	3440	957	2959	1208	6	43	9	498	1152	259	201.62	622.39	254.93	84.75	197.44	73.93	0.49	3.37	0.68	33.08	82.16	18.1	1621.21	4844.78	-1.57924	0.00436692	0.0128111	598.587	20.4491	4.87117	1.19e-10	1.02e-09	628.084	1674.12	-1.41451	0.0178312	0.032237	19.7134	4640.38	-7.87811	9.56e-26	3.29e-24	Chr06	8356136	8358552	-	753
Capana01g000655	752	619	709	1404	2076	2919	2769	3915	3192	879	764	1066	14.11	13.2	14	33.13	36.91	47.6	60.47	81.64	64.22	15.56	14.52	19.85	2017.47	699.897	1.52774	1.25e-14	2.3e-13	841.065	3482.31	-2.04977	6.69e-20	2.1e-18	885.304	2080.01	-1.23274	1.44e-07	5.86e-07	3366.13	666.392	2.33655	4.26e-36	2.98e-34	Chr01	12707779	12714149	-	2826
Capana11g000082	3771	3319	6487	1483	2984	2451	4	9	8	67	96	356	184.13	184.24	333.33	91.07	138.05	104.01	0.23	0.49	0.42	3.09	4.75	17.25	2192.19	4571.16	-1.06005	0.00127157	0.00426965	162.359	7.35905	4.46032	2.6e-09	1.87e-08	171.146	2261.48	-3.72431	4.66e-10	2.57e-09	7.11108	4350.09	-9.25002	5.59e-84	3.74e-81	Chr11	2769457	2773533	+	1086
Capana01g002778	787	582	868	1594	1783	1886	2992	3644	3807	986	938	1039	18.38	15.45	21.33	46.81	39.45	38.27	81.3	94.56	95.31	21.72	22.18	24.07	1717.74	751.337	1.19228	6.58e-09	5.49e-08	920.221	3676.66	-1.99844	1.03e-37	1.7e-35	968.257	1769.78	-0.869439	5.38e-08	2.31e-07	3555.24	714.881	2.31391	1.17e-32	6.59e-31	Chr01	176442594	176453590	-	2271
Capana01g001716	829	633	1100	1566	1586	2371	1695	1863	2210	1939	2049	3014	76.72	66.6	107.13	182.26	139.07	190.7	182.55	191.6	219.29	169.27	192.03	276.77	1782.77	860.916	1.04998	0.000103909	0.000440649	2179.51	2029.73	0.102635	0.677651	0.753459	2294.15	1836.62	0.320945	0.230541	0.301757	1963.09	819.079	1.26094	3.54e-07	1.41e-06	Chr01	61251714	61257209	+	573
Capana05g000668	1166	815	1148	1810	2666	2608	1901	2251	1997	1467	1386	1533	54.81	43.56	56.79	107.01	118.75	106.55	104	117.6	100.66	65.05	65.98	71.51	2274.28	1049.95	1.11486	1.27e-10	1.33e-09	1362.03	2170.57	-0.672321	1.2e-05	4.98e-05	1433.13	2344.61	-0.710333	3.62e-08	1.59e-07	2098.69	998.872	1.07081	5.19e-09	2.64e-08	Chr05	22548291	22549418	-	1128
Capana11g002378	1428	999	2071	2359	3190	4111	1380	1267	1290	691	783	1085	27.71	22.04	42.29	57.56	58.65	69.32	31.16	27.32	26.84	12.65	15.39	20.89	3077.76	1509.59	1.02772	0.00053797	0.00197302	797.036	1391.93	-0.804448	0.00104575	0.00301116	838.855	3172.54	-1.91939	5.35e-15	5.22e-14	1346.33	1435.56	-0.0927126	0.755133	0.80363	Chr11	219710609	219723670	+	2733
Capana10g000384	835	333	721	2081	2107	2859	1491	1656	1791	2523	2244	1984	47.15	21.38	42.85	147.79	112.74	140.32	97.99	103.93	108.45	134.4	128.33	111.18	2287.19	628.572	1.86301	1.33e-07	9.13e-07	2093.12	1739.76	0.266742	0.09138	0.149	2201.81	2356.17	-0.0974541	0.599867	0.669432	1682.5	596.702	1.49508	9.16e-06	2.98e-05	Chr10	10614552	10617286	-	939
Capana07g002220	3404	2001	3388	979	1387	1833	1179	887	1078	1559	1162	1685	176.45	117.92	184.81	63.82	68.12	82.58	71.12	51.1	59.91	76.23	61	86.67	1331.84	2942.61	-1.14343	6.63e-06	3.48e-05	1365.42	1111.96	0.296371	0.19784	0.282705	1437.41	1372.99	0.0657299	0.763134	0.812347	1075.87	2797.35	-1.37872	1.82e-07	7.58e-07	Chr07	216608544	216611249	+	1023
Capana06g001826	4225	3183	4989	89	166	196	164	79	157	2455	2585	2161	570.08	488.26	708.41	15.1	21.22	22.98	25.75	11.85	22.71	312.47	353.22	289.33	141.318	4164.98	-4.87582	2.72e-80	4.75e-77	2237.53	141.375	3.98459	1.56e-37	2.54e-35	2353.25	145.762	4.0057	4.37e-74	1.42e-71	136.875	3962.91	-4.85602	1.55e-44	1.76e-42	Chr06	55150374	55151342	-	393
Capana03g001810	1365	383	2944	3843	4997	6293	22	118	20	119	114	214	73.56	23.46	166.96	260.45	255.15	294.73	1.38	7.07	1.16	6.05	6.22	11.44	4840.59	1563.05	1.63078	0.00893427	0.0239872	139.101	56.563	1.29823	0.0684414	0.117137	146.478	4989.2	-5.09055	4.85e-65	1.16e-62	54.5323	1482.44	-4.76466	2.67e-08	1.24e-07	Chr03	36035434	36037198	+	984
Capana01g000193	2945	2290	2563	1055	1338	1625	969	1111	1114	1808	1647	1956	58.29	51.53	53.39	26.26	25.09	27.95	22.32	24.44	23.64	33.76	33.01	38.42	1289.95	2621.37	-1.02305	5.4e-15	1.05e-13	1679.95	1126.05	0.577082	0.000165908	0.000561794	1767.86	1329.47	0.411019	0.00467023	0.00957535	1088.89	2495.43	-1.19646	2.22e-20	4.52e-19	Chr01	2748733	2759272	-	2679
Capana01g000609	3929	3584	3381	1062	1671	2301	430	266	412	1023	824	1418	299.35	310.43	271.08	101.76	120.63	152.36	38.13	22.52	33.66	73.52	63.58	107.2	1582.41	3672.89	-1.21408	2.82e-09	2.47e-08	1013.61	391.601	1.37215	9.87e-06	4.16e-05	1067.28	1631.66	-0.612788	0.0325101	0.0549701	379.012	3499.28	-3.20696	5.75e-37	4.28e-35	Chr01	11596157	11596940	-	696
Capana06g001497	53	24	13	222	175	220	1957	2615	2105	4423	6085	2347	6.16	3.17	1.59	32.47	19.28	22.23	264.85	337.94	262.47	485.18	716.6	270.82	205.204	29.9119	2.77395	2.72e-07	1.78e-06	4003.41	2356.36	0.764659	0.0353494	0.0671714	4205.46	211.26	4.31728	4.33e-27	1.39e-25	2277.86	28.4198	6.32008	5.79e-44	6.41e-42	Chr06	34999547	35001372	+	456
Capana06g002522	81	35	6	9299	7723	2815	1	3	3	6	4	0	3.87	1.9	0.3	558.67	349.58	116.87	0.06	0.16	0.15	0.27	0.19	0	6921.39	40.4572	7.41736	3.4e-19	1.24e-17	3.07019	2.44317	0.328587	0.835588	0.879123	3.2256	7123.05	-11.0994	6.88e-47	7.33e-45	2.3607	38.4356	-4.01935	0.000313813	0.000806795	Chr06	171290124	171292878	+	1110
Capana03g000944	1742	1084	1708	85	104	75	141	229	157	4718	4177	5667	125.17	88.55	129.15	7.68	7.08	4.68	11.79	18.29	12.1	319.78	303.94	404.05	87.1242	1518.6	-4.1303	6.05e-45	2.16e-42	4521.64	185.925	4.60403	4.89e-71	5.42e-68	4759.24	89.773	5.73622	6.95e-108	6.84e-105	179.669	1443.99	-3.00665	2.03e-25	6.77e-24	Chr03	15186015	15191237	-	738
Capana00g003724	4578	2545	5990	924	1415	1490	78	90	35	976	767	845	251.3	158.83	346.03	63.79	73.6	71.08	4.98	5.49	2.06	50.54	42.64	46.03	1221.7	4386.95	-1.84423	1.17e-08	9.43e-08	801.652	72.3448	3.47204	5.23e-21	1.88e-19	843.588	1259.6	-0.578775	0.000162189	0.000431923	69.9167	4168.61	-5.89903	9.51e-38	7.57e-36	Chr00	575581795	575582760	-	966
Capana04g000573	3720	5440	3036	1677	2544	2057	87	434	106	239	179	208	64.03	106.44	54.99	36.3	41.49	30.77	1.74	8.3	1.96	3.88	3.12	3.55	2028.78	4151.68	-1.03308	0.000724132	0.00258382	193.82	221.251	-0.190913	0.749596	0.812577	203.979	2091.6	-3.35751	4.25e-62	8.65e-60	213.377	3965.94	-4.21609	4.07e-11	2.71e-10	Chr04	9128397	9138094	-	3081
Capana03g002188	1902	1638	1941	821	965	975	1624	938	1510	2820	1804	2639	129.8	127.09	139.4	70.46	62.4	57.83	128.98	71.14	110.49	181.54	124.68	178.71	899.792	1845.66	-1.038	2.56e-12	3.37e-11	2246.23	1439.86	0.64165	0.028938	0.0566781	2364.86	927.145	1.35154	1.61e-09	8.3e-09	1393.69	1757.52	-0.334705	0.21962	0.2882	Chr03	52710946	52714135	-	777
Capana03g000935	2077	1505	2075	608	810	865	2072	1211	2320	2054	2326	1586	232.36	191.41	244.29	85.54	85.86	84.1	269.76	150.56	278.29	216.76	263.52	176.06	735.1	1899.35	-1.36985	4.81e-17	1.27e-15	1854.69	1975.22	-0.0908654	0.76635	0.825561	1949.97	757.677	1.36385	1.71e-11	1.11e-10	1912.02	1807.23	0.0812613	0.788665	0.831655	Chr03	15055534	15058956	-	474
Capana10g000982	3167	2336	3622	0	0	0	0	0	0	3386	3928	3010	397.02	332.92	477.83	0	0	0	0	0	0	400.4	498.67	374.42	0	3064.68	-14.0579	2.17e-31	3.12e-29	3211.43	0	14.0089	1.99e-31	2.03e-29	3376.87	0	14.1542	3.97e-32	1.82e-30	0	2915.82	-13.9179	9.36e-31	4.72e-29	Chr10	79639754	79641325	-	423
Capana11g000681	878	1305	2477	2819	2907	7801	93	153	204	131	76	461	16.32	27.58	48.45	65.89	51.19	126.01	2.01	3.16	4.07	2.3	1.43	8.5	4214.23	1578.77	1.41655	0.00524431	0.0150425	207.971	157.309	0.402427	0.53303	0.62691	219.355	4342.88	-4.30745	4.27e-11	2.65e-10	152.109	1504.34	-3.30537	3.54e-12	2.68e-11	Chr11	26818545	26836839	-	2853
Capana10g000031	704	657	651	1313	1826	1710	2689	3187	3438	1002	1005	1056	12.99	13.78	12.64	30.47	31.92	27.42	57.74	65.35	68.01	17.44	18.78	19.33	1566.35	678.574	1.20656	5.53e-21	2.67e-19	951.775	3278.83	-1.78463	2.88e-31	2.92e-29	1001.35	1614.57	-0.689018	8.4e-07	3.1e-06	3170.71	646.511	2.29436	6.13e-58	1.47e-55	Chr10	388645	394382	+	2874
Capana00g002928	1079	815	1016	1545	2408	2536	929	763	984	2492	1792	2849	13.46	11.56	13.34	24.24	28.46	27.49	13.49	10.58	13.16	29.32	22.64	35.26	2067.92	977.718	1.08083	2.78e-13	4.16e-12	2210.42	944.36	1.22695	2.51e-07	1.35e-06	2327.29	2132.16	0.126164	0.572642	0.644362	913.66	930.533	-0.0266622	0.884215	0.909783	Chr00	505411690	505419332	-	4251
Capana04g001447	288	161	226	391	649	702	1489	4224	2277	3139	2899	2739	12.27	7.8	10.13	20.94	26.19	25.99	73.81	199.94	103.99	126.12	125.04	115.76	552.122	225.633	1.29078	2.52e-07	1.67e-06	2723.32	2811.01	-0.0457401	0.902324	0.930239	2864.91	569.349	2.32896	3.72e-49	4.41e-47	2714.32	214.486	3.66118	7.72e-18	1.18e-16	Chr04	54497914	54506935	+	1245
Capana05g000134	138	31	53	319	188	175	1714	7242	3322	2128	2715	1145	5.33	1.36	2.15	15.48	6.87	5.87	76.98	310.61	137.47	77.47	106.11	43.85	236.232	73.0906	1.68922	0.00835898	0.0226209	1863.01	4313.95	-1.2114	0.0204556	0.042097	1957.38	242.986	3.0128	2.33e-10	1.33e-09	4163.47	69.2479	5.90806	1.29e-19	2.43e-18	Chr05	2141945	2145138	-	1374
Capana02g001451	1614	2171	1417	2746	4750	4734	232	223	249	400	328	273	190.19	290.84	175.72	406.94	530.35	484.82	31.82	29.2	31.46	44.46	39.14	31.92	3880.47	1767.34	1.13491	9.7e-06	4.95e-05	309.928	248.411	0.31954	0.148897	0.224244	326.018	4001.86	-3.61747	2.44e-68	6.56e-66	240.275	1687.27	-2.81178	1.23e-25	4.18e-24	Chr02	125254164	125254613	-	450
Capana01g000516	1194	697	1066	2786	2155	4871	725	1187	1338	844	902	1076	79.34	52.65	74.54	232.82	135.68	281.31	56.07	87.66	95.33	52.9	60.7	70.95	3153.74	989.309	1.67243	1.49e-06	8.77e-06	877.946	1138.93	-0.375711	0.166678	0.246076	923.819	3247.88	-1.81386	1.06e-08	4.96e-08	1101.1	940.522	0.22736	0.451128	0.526422	Chr01	8992362	9008918	-	798
Capana12g000494	2654	2062	2816	819	1320	1357	947	761	937	1829	1690	1607	404.41	357.21	451.56	156.95	190.58	179.71	167.94	128.87	153.09	262.89	260.79	242.98	1112.86	2531.8	-1.1853	2.61e-12	3.43e-11	1590.54	934.373	0.767556	1.08e-05	4.5e-05	1673.24	1147.5	0.543225	0.000162194	0.000431923	903.992	2409.6	-1.41459	2.34e-13	2.07e-12	Chr12	9780379	9780726	+	348
Capana02g003075	724	264	478	2478	3154	1261	3653	2426	3652	143	174	334	52.66	21.83	36.59	226.68	217.38	79.72	309.24	196.11	284.83	9.81	12.82	24.11	2317.52	486.763	2.25089	7.8e-06	4.05e-05	203.1	3436.94	-4.08116	1.33e-27	9.83e-26	213.867	2387.95	-3.48104	1.76e-12	1.29e-11	3326.18	461.958	2.8475	8.93e-14	8.37e-13	Chr02	155032198	155033243	-	729
Capana12g000010	5531	3287	7181	630	753	844	74	72	39	66	99	113	638.99	431.71	873.04	91.53	82.43	84.74	9.95	9.24	4.83	7.19	11.58	12.95	721.062	5357.04	-2.89352	1.81e-21	9.32e-20	86.8177	65.8653	0.399284	0.357255	0.457921	91.3326	743.035	-3.02552	2.25e-29	8.57e-28	63.6804	5091.7	-6.32285	4.34e-57	9.62e-55	Chr12	72131	72589	+	459
Capana04g000788	3351	2063	4386	791	1321	1564	793	404	601	1311	1121	876	60.44	42.3	83.25	17.94	22.58	24.52	16.65	8.1	11.62	22.31	20.48	15.68	1159.66	3282.98	-1.50098	1.35e-06	8e-06	1024.63	637.865	0.684	0.0311683	0.0604189	1077.7	1195.87	-0.150702	0.505595	0.581329	617.464	3120.77	-2.33766	1e-09	5.59e-09	Chr04	14699292	14703386	-	2940
Capana02g001631	657	470	936	4210	4541	4816	593	1260	734	129	98	138	63.11	51.33	94.62	508.61	413.33	402.08	66.3	134.51	75.6	11.69	9.53	13.15	4439.9	692.581	2.68022	4.74e-20	1.99e-18	113.127	911.805	-3.0106	1.92e-18	5.03e-17	119.086	4574.02	-5.26286	5.26e-133	9.71e-130	880.753	658.692	0.419068	0.283488	0.356956	Chr02	129316524	129319081	+	552
Capana08g002740	1410	890	1013	2233	5032	5858	301	387	374	337	285	392	161.84	116.13	122.36	322.32	547.24	584.35	40.21	49.36	46.03	36.49	33.13	44.65	4070.12	1109.55	1.87519	4.37e-10	4.27e-09	314.688	374.048	-0.249474	0.258397	0.351908	331.238	4199.53	-3.66454	2.26e-36	1.35e-34	361.653	1055.38	-1.54513	2.04e-12	1.58e-11	Chr08	151682355	151685231	-	462
Capana03g003454	132	182	214	246	547	483	3325	4737	5573	1214	690	1164	4.41	6.91	7.52	10.34	17.32	14.03	129.3	175.9	199.66	38.26	23.35	38.59	400.708	179.084	1.1639	0.000292743	0.00114086	948.019	4782.96	-2.33484	5.19e-16	9.52e-15	998.312	413.453	1.27051	4.57e-05	0.000131915	4624.82	170.792	4.76006	6.17e-56	1.25e-53	Chr03	222724597	222731612	+	1587
Capana02g000272	721	413	891	3069	1360	3766	998	1117	817	2767	1996	589	27.53	17.92	35.8	147.35	49.19	124.95	44.34	47.39	33.44	99.64	77.17	22.31	2720.75	677.658	2.00515	2.81e-05	0.000132583	1649.03	1038.35	0.66739	0.174424	0.255485	1733.34	2799.08	-0.691299	0.238786	0.311026	1003.89	644.03	0.640073	0.0493321	0.0793683	Chr02	36631180	36633878	-	1389
Capana01g000809	1025	1782	692	3237	3305	7759	212	87	203	27	24	120	31.29	61.85	22.23	124.28	95.6	205.86	7.53	2.95	6.64	0.78	0.74	3.64	4493.47	1196.31	1.90939	4.87e-05	0.000219254	53.3683	177.425	-1.73347	0.0112089	0.024952	56.2789	4630.26	-6.36302	4.1e-24	1.04e-22	171.81	1144.27	-2.73556	1.05e-07	4.51e-07	Chr01	16748515	16754075	+	1737
Capana04g000761	1133	796	1036	2378	2842	2892	1661	1574	1861	717	756	815	165.51	132.2	159.26	436.87	393.37	367.16	282.38	255.53	291.49	98.8	111.84	118.14	2639.37	994.973	1.40684	5.65e-16	1.26e-14	711.475	1797.01	-1.3369	1.74e-16	3.4e-15	748.541	2719.72	-1.86111	1.84e-31	8.1e-30	1738.25	946.664	0.876357	1.51e-07	6.34e-07	Chr04	13923103	13926909	-	363
Capana03g000337	948	593	793	1804	1492	1560	2771	2391	3172	1011	1025	848	59.63	42.41	52.49	142.71	88.92	85.28	202.85	167.14	213.94	59.99	65.29	52.93	1624.79	781.672	1.05483	0.000410241	0.00154827	895.635	2937.68	-1.71374	4.38e-20	1.4e-18	941.97	1672.78	-0.827795	0.00215741	0.00472217	2842.09	743.387	1.93436	1.93e-19	3.55e-18	Chr03	4717378	4720447	-	843
Capana03g004412	814	800	786	1752	1597	2172	930	1643	1018	2447	2985	1384	16.83	18.8	17.1	45.55	31.28	39.02	22.38	37.75	22.57	47.72	62.49	28.39	1806.51	810.164	1.15647	1.94e-08	1.52e-07	2119.55	1267.23	0.742061	0.0420231	0.077904	2227.25	1860.55	0.259719	0.436957	0.514948	1224.38	772.041	0.665411	0.0176208	0.0317006	Chr03	253552594	253564135	-	2565
Capana12g002230	1245	930	1195	2430	2514	2326	833	1251	1004	1729	1496	1250	52.02	44.18	52.55	127.7	99.54	84.47	40.51	58.09	44.98	68.15	63.31	51.83	2403.38	1132.06	1.08551	1.76e-06	1.02e-05	1386.64	1088.27	0.349555	0.126394	0.1957	1458.58	2475.61	-0.762729	0.0010288	0.00238562	1051.89	1077.34	-0.0345709	0.872386	0.899749	Chr12	207528733	207535358	+	1269
Capana00g002714	618	508	590	1264	1504	1636	1837	1813	1913	2413	1983	1996	30.68	28.67	30.83	78.93	70.75	70.6	106.15	100.04	101.84	113.01	99.71	98.34	1428.6	577.397	1.30584	3.12e-22	1.82e-20	1980.51	1963.81	0.0123282	0.931632	0.950872	2083.82	1472.1	0.502041	0.000492797	0.00120901	1899.38	549.744	1.7883	1.46e-48	2.04e-46	Chr00	493105259	493113139	-	1068
Capana07g000601	92	101	48	13	9	20	2	6	7	5612	4131	8000	7.6	9.48	4.17	1.35	0.7	1.44	0.19	0.55	0.62	437.25	345.54	655.67	13.6338	81.6215	-2.58688	1.04e-06	6.25e-06	5505.17	5.22468	10.0278	8e-91	1.71e-87	5797.8	14.0373	8.69703	1.15e-103	9.99e-101	5.04931	77.8911	-3.9366	1.15e-09	6.38e-09	Chr07	51363151	51369257	+	642
Capana06g000609	690	596	762	4714	3911	5203	260	212	258	533	495	342	80.24	78.79	93.25	689.39	430.93	525.84	35.19	27.4	32.17	58.47	58.29	39.46	4564.91	689.627	2.72643	5.6e-29	6.69e-27	424.702	257.869	0.720053	0.00493355	0.0121019	446.605	4700.37	-3.39543	3.75e-35	2.09e-33	249.479	656.633	-1.39659	6.8e-13	5.67e-12	Chr06	9465209	9465664	+	456
Capana03g002344	313	224	313	550	617	891	3314	2060	4043	1525	1719	2382	17.34	14.11	18.25	38.33	32.39	42.91	213.7	126.85	240.2	79.71	96.46	130.97	660.513	285.332	1.21037	2.18e-08	1.69e-07	1752.19	3315.17	-0.91997	0.00382935	0.00964943	1844.13	680.606	1.43793	2.8e-08	1.25e-07	3208.95	271.476	3.56287	4.3e-31	2.21e-29	Chr03	61062497	61065449	-	957
Capana08g001329	3059	3813	4312	867	1057	1702	440	1041	570	376	342	371	168.97	239.44	250.65	60.23	55.32	81.71	28.28	63.9	33.76	19.59	19.13	20.33	1149.92	3788.41	-1.71968	3.36e-11	3.8e-10	337.984	722.631	-1.09634	0.00164466	0.00454045	355.627	1185.15	-1.73714	2.98e-15	3e-14	697.906	3612.2	-2.37169	3.84e-10	2.27e-09	Chr08	128834557	128837094	+	960
Capana03g004628	1214	972	2147	2943	2454	3864	515	1337	470	711	832	489	49.56	45.11	92.23	151.09	94.92	137.09	24.47	60.65	20.57	27.38	34.39	19.81	3026.06	1456.9	1.05442	0.00428007	0.0125862	631.786	820.998	-0.377945	0.403931	0.505001	664.101	3116.19	-2.2302	5.76e-14	5.03e-13	792.528	1385.86	-0.806266	0.115695	0.166686	Chr03	260991394	260995427	-	1299
Capana12g000130	1241	826	956	3011	2799	3851	327	504	428	1394	1534	987	46.77	35.39	37.92	142.71	99.95	126.14	14.34	21.11	17.3	49.56	58.55	36.91	3154.15	1013.41	1.63761	9.95e-13	1.38e-11	1216.42	443.233	1.45634	5.73e-08	3.4e-07	1278.85	3248.67	-1.34484	1.25e-07	5.14e-07	428.422	964.122	-1.17016	8.8e-07	3.32e-06	Chr12	2215213	2221733	-	1407
Capana02g003144	0	0	0	3809	6269	7269	108	206	147	0	0	0	0	0	0	168.67	209.15	222.44	4.43	8.06	5.55	0	0	0	5483.04	0	14.8463	2.9e-35	5.4e-33	0	162.272	-9.88733	2.82e-15	4.64e-14	0	5654.06	-14.9368	1.19e-35	6.79e-34	156.792	0	9.78863	7.16e-15	7.63e-14	Chr02	156418345	156420296	+	1506
Capana08g000223	592	151	422	2699	2532	1165	1389	2229	2036	1711	2175	677	21.94	6.36	16.46	125.78	88.9	37.52	59.9	91.79	80.9	59.81	81.62	24.89	2193.81	385.354	2.50871	1.75e-05	8.54e-05	1418.98	1987.63	-0.486231	0.252993	0.345915	1490.44	2258.64	-0.599519	0.268527	0.342805	1921.27	365.302	2.39435	2.92e-07	1.18e-06	Chr08	17132659	17138939	-	1431
Capana02g001432	1807	1869	1623	706	898	819	1002	1232	1037	2177	1802	2775	18.45	21.7	17.44	9.07	8.69	7.27	11.91	13.98	11.35	20.97	18.63	28.12	788.844	1790.74	-1.18375	8.23e-12	1.01e-10	2096.47	1154.9	0.860218	0.000192277	0.000643383	2207.1	812.952	1.44148	4.61e-10	2.54e-09	1116.56	1707.11	-0.612363	0.000761864	0.0018297	Chr02	124760399	124788455	+	5193
Capana02g002549	783	694	573	1324	2106	2114	1966	2100	2177	1259	1264	1372	30.28	30.52	23.32	64.4	77.18	71.06	88.49	90.27	90.28	45.93	49.51	52.66	1768.31	690.886	1.35618	3.38e-14	5.81e-13	1210.45	2202.02	-0.863396	5.31e-10	4.16e-09	1273.56	1823.31	-0.518249	0.000467129	0.0011514	2129.57	658.262	1.69394	3.86e-22	9.48e-21	Chr02	147223619	147228720	+	1371
Capana06g001144	988	587	1465	2757	2699	3481	632	597	819	1273	1109	1197	61.28	41.39	95.62	215.04	158.61	187.63	45.62	41.15	54.46	74.47	69.65	73.66	2916.43	1018.1	1.51813	2.11e-05	0.000101563	1110.12	720.602	0.62324	0.000574395	0.00174815	1168.08	3004.09	-1.36241	3.01e-14	2.72e-13	697.112	967.561	-0.473045	0.18624	0.250993	Chr06	20670458	20674608	-	855
Capana01g001362	3631	1890	2449	920	1666	1551	273	169	205	1694	1361	1761	103.35	61.16	73.36	32.93	44.93	38.37	9.04	5.35	6.26	45.48	39.23	49.74	1312.73	2660.37	-1.01885	0.000179329	0.000729276	1493.23	229.523	2.70248	4.79e-25	2.79e-23	1571.66	1353.93	0.214595	0.280108	0.355299	222.119	2528.38	-3.50944	1.06e-27	4.22e-26	Chr01	44953872	44956361	+	1863
Capana03g000947	607	503	662	2419	2573	2926	894	1162	1185	1725	1675	1210	22.08	20.8	25.34	110.64	88.67	92.49	37.84	46.97	46.21	59.18	61.69	43.67	2584.67	596.275	2.11535	2.57e-31	3.64e-29	1430.22	1140.5	0.326478	0.137721	0.21036	1504	2662.73	-0.823797	0.00010163	0.000279128	1102.75	567.645	0.958031	1.96e-07	8.12e-07	Chr03	15198100	15202227	-	1458
Capana03g000475	728	442	477	1024	1891	860	188	157	133	3607	3782	4231	38.41	26.51	26.49	67.95	94.54	39.44	11.54	9.21	7.52	179.53	202.08	221.52	1229.56	551.167	1.15727	0.00217215	0.00690494	3613.5	169.65	4.41408	5.03e-84	7.34e-81	3801.97	1268.19	1.58413	2.63e-06	9.06e-06	164.092	524.2	-1.67686	6.64e-09	3.32e-08	Chr03	6592026	6594789	-	1005
Capana03g001352	154	573	252	26	131	103	1118	1518	1224	4815	4164	3375	8.27	35	14.25	1.76	6.67	4.81	69.9	90.63	70.51	244.02	226.55	179.92	78.9398	338.295	-2.09541	0.00167885	0.00548631	3827.65	1361.92	1.49083	5.03e-12	5.19e-11	4026.07	81.5583	5.61733	3.51e-38	2.32e-36	1316.53	324.315	2.02195	0.000128483	0.000353025	Chr03	24498836	24499822	-	987
Capana01g000497	755	707	808	1529	1745	1738	2291	3302	2873	416	674	492	87.22	92.86	98.23	222.15	191.01	174.5	308.02	423.94	355.88	45.33	78.85	56.4	1638.24	765.488	1.09692	3.28e-11	3.72e-10	494.156	2981.88	-2.59351	2.44e-21	9.16e-20	519.449	1687.91	-1.70017	1.09e-10	6.42e-10	2882.49	729.181	1.9831	1.72e-25	5.77e-24	Chr01	8580496	8583377	-	459
Capana00g003225	4	2	4	47	19	8	3977	7212	5845	13	22	16	0.1	0.06	0.11	1.54	0.47	0.18	120.84	209.26	163.63	0.32	0.58	0.41	27.2055	3.33889	3.01031	0.00354074	0.0106495	15.9385	5989.55	-8.5586	4.84e-129	2.68e-125	16.7537	27.9471	-0.725617	0.401126	0.479286	5788.26	3.17202	10.82	4.24e-86	3.29e-83	Chr00	535474478	535487426	-	2031
Capana11g000781	1113	1152	1109	2131	2122	3006	552	974	610	1615	1850	923	35.32	41.56	37.04	85.05	63.8	82.9	20.39	34.35	20.76	48.34	59.45	29.06	2353.34	1140	1.04555	3.19e-08	2.42e-07	1363.44	753.691	0.85519	0.0156482	0.0334151	1432.93	2424.27	-0.758498	0.0144461	0.0266355	728.214	1086.59	-0.577258	0.0399831	0.0659181	Chr11	39228895	39233804	+	1671
Capana01g001230	701	422	728	1357	1229	1564	1896	1578	1785	1983	1827	2087	14.03	9.6	15.34	34.16	23.31	27.21	44.17	35.1	38.31	37.44	37.04	41.45	1363.7	619.7	1.13714	5.4e-05	0.000241263	1830.86	1859.16	-0.0220564	0.895595	0.925272	1926.55	1404.42	0.456828	0.027017	0.046696	1798.55	589.146	1.60967	1.33e-10	8.26e-10	Chr01	38571104	38589346	-	2649
Capana03g001073	251	186	345	824	929	1141	2418	4618	3351	1200	1173	694	7.91	6.66	11.44	32.65	27.73	31.24	88.66	161.7	113.21	35.67	37.43	21.7	936.666	262.661	1.8337	8.45e-12	1.04e-10	951.096	3655.42	-1.94237	2.32e-09	1.68e-08	999.924	965.111	0.0513839	0.846147	0.88036	3532.03	249.854	3.82105	1.12e-29	5.21e-28	Chr03	18098213	18101217	+	1683
Capana04g002011	1545	1278	1447	475	788	770	863	1055	1028	2593	2456	2789	192.32	180.86	189.55	74.36	92.94	83.3	125.02	145.94	137.2	304.47	309.6	344.49	647.417	1436.94	-1.14878	7.44e-16	1.62e-14	2434.32	1038.16	1.22937	3.46e-15	5.62e-14	2561.49	667.61	1.9386	2.11e-34	1.13e-32	1003.82	1368.19	-0.446724	0.000954711	0.00224526	Chr04	153555320	153557626	-	426
Capana03g001811	2441	871	1311	2507	4790	4688	3	38	15	39	59	308	119.85	48.62	67.74	154.8	222.84	200.05	0.17	2.07	0.79	1.81	2.93	15.01	3781.78	1533.36	1.3023	0.000681191	0.00244592	127.109	19.6085	2.69546	0.00498039	0.0122078	134.053	3900.87	-4.86326	2.15e-12	1.56e-11	18.9101	1455.13	-6.26379	5.6e-18	8.73e-17	Chr03	36051871	36054808	+	1080
Capana09g001445	2377	3621	2197	925	1009	2143	253	203	245	1464	1420	1198	102.73	177.91	99.92	50.27	41.32	80.49	12.72	9.75	11.35	59.68	62.15	51.37	1282.71	2790.87	-1.12122	0.00245758	0.0077048	1266.97	247.715	2.35498	8e-33	9.28e-31	1332.59	1321.87	0.0112872	0.969813	0.977181	239.658	2666.04	-3.47572	1.11e-28	4.77e-27	Chr09	164318320	164321961	+	1227
Capana00g005022	1519	1091	1432	705	670	647	1220	1264	1409	2392	2505	2180	57.25	46.75	56.8	33.41	23.93	21.19	53.51	52.94	56.94	85.04	95.61	81.53	671.606	1356.9	-1.01638	5.1e-05	0.000228639	2199.08	1372.27	0.680231	4.98e-06	2.2e-05	2312.95	691.654	1.74342	7.23e-14	6.23e-13	1327.23	1291.11	0.0395803	0.80013	0.841336	Chr00	691609264	691617762	-	1407
Capana03g001684	235	55	10	6005	6842	3766	0	0	3	0	0	0	11.8	3.14	0.53	379.22	325.54	164.35	0	0	0.16	0	0	0	5573.73	98.2946	5.82462	3.2e-11	3.63e-10	0	1.01504	-2.5721	0.52	1	0	5741.74	-14.9588	2.55e-33	1.28e-31	0.983742	93.1074	-6.5369	1.11e-05	3.57e-05	Chr03	32701283	32703712	-	1056
Capana01g003067	1191	826	1259	1518	1614	3896	901	569	740	1438	1016	1899	22.83	18	25.4	36.6	29.32	64.91	20.1	12.12	15.21	26	19.73	36.12	2198.61	1099.17	1.0003	0.00563991	0.0160144	1349.7	782.941	0.785792	0.0121199	0.0267333	1421.38	2265.74	-0.672856	0.0794197	0.120787	757.692	1045.59	-0.464937	0.0937857	0.139085	Chr01	203257900	203268900	+	2766
Capana11g000827	1917	1866	2328	644	1142	875	952	827	1010	1665	1661	1930	48.68	53.88	62.22	20.57	27.48	19.31	28.14	23.34	27.5	39.89	42.72	48.64	852.621	2061.76	-1.27363	2.15e-09	1.91e-08	1633.63	984.237	0.730978	3.43e-05	0.000131378	1718.98	879.329	0.966778	4.18e-06	1.4e-05	952.155	1963.97	-1.0445	1.22e-08	5.91e-08	Chr11	48391132	48402069	-	2088
Capana00g003600	719	226	1152	3408	4333	6815	80	45	33	1	1	3	16.66	5.95	28.08	99.29	95.11	137.21	2.16	1.16	0.82	0.02	0.02	0.07	4608.7	698.027	2.72289	3.97e-07	2.54e-06	1.55921	56.5005	-5.18264	5.01e-09	3.45e-08	1.64308	4750.27	-11.5057	1.58e-61	3.11e-59	54.6738	662.151	-3.59969	7.88e-09	3.92e-08	Chr00	566494362	566498297	-	2289
Capana01g002756	2144	1551	2961	752	864	1545	260	364	286	1939	1769	2254	67.92	55.86	98.71	29.96	25.93	42.53	9.58	12.81	9.71	57.94	56.75	70.85	1000.75	2234.86	-1.15886	0.000349508	0.00133932	1851.53	321.061	2.52778	1.92e-31	1.97e-29	1948.62	1031.33	0.917469	0.000325431	0.000822396	310.344	2125.68	-2.77599	7.05e-21	1.51e-19	Chr01	175177612	175183248	+	1674
Capana09g001210	842	506	1243	2131	3192	2856	306	676	422	1688	1426	1369	48.01	32.8	74.58	152.81	172.45	141.53	20.31	42.84	25.8	90.79	82.34	77.46	2633.56	867.845	1.60136	2.55e-06	1.44e-05	1389.32	494.263	1.49095	2.21e-06	1.03e-05	1461.67	2715.07	-0.893256	9.24e-09	4.36e-08	477.443	824.804	-0.788747	0.0664331	0.103152	Chr09	124579491	124582723	-	930
Capana05g001175	453	458	377	1086	1085	994	2608	2778	2968	1231	1349	1269	34.81	40.02	30.49	104.96	79.01	66.39	233.25	237.26	244.57	89.24	104.99	96.77	1049.75	435.13	1.26969	4.81e-07	3.04e-06	1197.01	2945.46	-1.29922	2.31e-19	6.82e-18	1259.09	1081.2	0.220836	0.340192	0.417239	2848.61	414.803	2.78041	2.12e-62	6.05e-60	Chr05	78009305	78010799	+	690
Capana12g001433	1307	939	1222	458	638	605	1023	1051	1169	2599	2701	2867	41.55	33.94	40.88	18.31	19.22	16.72	37.85	37.13	39.85	77.94	86.96	90.44	549.077	1164.21	-1.08507	7.37e-11	7.94e-10	2539.01	1143.32	1.15093	3.09e-15	5.06e-14	2671.25	565.983	2.2392	1.7e-52	2.32e-50	1105.8	1107.77	-0.00285154	0.98541	0.988867	Chr12	97507403	97524977	-	1668
Capana08g002351	711	569	476	4063	6153	3190	31	34	72	554	411	310	50.68	46.11	35.7	364.18	415.52	197.6	2.57	2.69	5.5	37.25	29.67	21.92	4409.81	590.658	2.90018	6.38e-18	1.92e-16	394.036	47.7817	3.04097	1.65e-14	2.41e-13	414.481	4546.09	-3.45499	6.85e-23	1.57e-21	46.2343	562.522	-3.60184	2.24e-21	5.12e-20	Chr08	145383262	145385189	+	744
Capana03g002156	299	124	110	1165	1703	592	689	170	299	3831	6382	1095	7.49	3.53	2.9	36.68	40.4	12.88	20.08	4.73	8.03	90.48	161.81	27.2	1155.63	177.001	2.70609	9.4e-07	5.69e-06	3529.32	414.725	3.08933	2.63e-06	1.21e-05	3704.01	1191.18	1.63685	0.0102741	0.0195911	401.752	168.086	1.25639	0.0448615	0.0730049	Chr03	49565626	49568504	+	2118
Capana08g002208	1080	1117	1288	3180	2832	3150	753	912	846	395	326	453	41.32	48.58	51.86	153.01	102.66	104.74	33.53	38.78	34.7	14.26	12.63	17.2	3036.98	1177.08	1.36711	1.47e-08	1.17e-07	364.243	885.576	-1.28168	2.64e-10	2.15e-09	383.408	3127.33	-3.02764	5.62e-33	2.74e-31	856.257	1121.61	-0.389233	0.0241792	0.0421297	Chr08	143003917	143007410	+	1386
Capana01g002819	2386	1148	1630	710	1074	815	559	2000	2854	1116	1361	617	297	162.46	213.52	111.15	126.67	88.17	80.98	276.67	380.92	131.04	171.56	76.21	842.363	1721.64	-1.03161	0.000635154	0.00229564	962.089	1878.12	-0.965126	0.0716808	0.121622	1010.95	868.432	0.219367	0.519436	0.594349	1815.41	1635.67	0.150431	0.786421	0.829734	Chr01	179775846	179778149	+	426
Capana02g003488	902	1134	979	1693	2092	3606	1250	1319	1718	407	635	524	54.79	78.31	62.58	129.33	120.4	190.36	88.36	89.04	111.89	23.32	39.06	31.58	2333	1022.28	1.19078	8.62e-06	4.44e-05	489.02	1507.3	-1.6244	4.23e-10	3.35e-09	514.163	2404.6	-2.22591	4.24e-14	3.77e-13	1457.96	975.245	0.580527	0.0102105	0.0193598	Chr02	161347144	161348997	+	873
Capana03g001366	609	584	743	1336	1967	1653	1503	2648	2015	1093	1112	760	19.75	21.53	25.36	54.49	60.45	46.59	56.73	95.44	70.07	33.44	36.52	24.46	1602.27	653.003	1.29482	7.47e-12	9.24e-11	920.35	2170.55	-1.23783	1.1e-05	4.6e-05	967.726	1651.77	-0.771206	0.000637217	0.00153337	2097.53	621.982	1.75384	4.93e-11	3.24e-10	Chr03	24838975	24848293	-	1635
Capana12g000458	1770	995	1906	663	682	824	261	423	264	3272	3193	1665	60.75	38.82	68.84	28.62	22.18	24.58	10.43	16.13	9.72	105.93	110.98	56.7	707.591	1562.36	-1.14343	6.85e-05	0.000300271	2520.32	334.837	2.91213	4.33e-17	9.39e-16	2649.35	728.921	1.86228	1.42e-09	7.4e-09	323.548	1484.88	-2.19841	6.69e-11	4.31e-10	Chr12	9285690	9290053	-	1545
Capana10g002384	810	844	640	4811	3933	4520	33	41	9	71	94	56	36.43	43.16	30.29	272.12	167.61	176.68	1.73	2.05	0.43	3.01	4.28	2.5	4419.98	775.523	2.51068	4.15e-19	1.49e-17	68.8332	29.6754	1.21598	0.0456424	0.0835467	72.3469	4550.61	-5.97539	1.21e-80	4.65e-78	28.6696	739.469	-4.69184	7.06e-20	1.36e-18	Chr10	203378713	203381827	-	1179
Capana06g000523	832	514	876	1388	1765	1894	1219	1346	1224	2035	1641	1112	24.39	17.13	27.02	51.17	49.02	48.25	41.58	43.85	38.47	56.27	48.71	32.34	1630.22	744.206	1.13083	9.13e-07	5.54e-06	1481.06	1338.29	0.146327	0.568025	0.658653	1557.61	1680.11	-0.109054	0.661736	0.724478	1294.09	707.581	0.870561	0.000215283	0.000568359	Chr06	7833165	7838050	+	1809
Capana08g002330	2729	1939	2802	742	1458	1044	133	42	255	2138	2362	166	103.96	83.97	112.33	35.55	52.63	34.56	5.9	1.78	10.42	76.83	91.12	6.27	1035.23	2507.29	-1.27593	3.32e-07	2.15e-06	1445.96	150.052	3.26837	0.00354267	0.00901386	1518	1067.9	0.507361	0.496309	0.572526	145.366	2385.39	-4.03609	1.58e-12	1.25e-11	Chr08	144938254	144939645	-	1392
Capana03g000108	709	710	749	1532	3917	3315	648	1255	759	569	535	1059	16.19	18.43	18	44	84.76	65.79	17.22	31.85	18.59	12.26	12.37	24	2735.18	731.992	1.90213	6.92e-12	8.58e-11	673.093	938.731	-0.479961	0.21135	0.298547	708.851	2822.93	-1.99388	1.38e-07	5.62e-07	906.88	697.521	0.378802	0.213249	0.281292	Chr03	1483662	1485983	-	2322
Capana01g003701	997	1018	913	2766	2078	2895	599	1035	756	961	1032	698	53.56	62.18	51.62	186.89	105.78	135.18	37.45	61.8	43.55	48.7	56.15	37.21	2569	989.204	1.37655	3.87e-07	2.49e-06	835.925	841.939	-0.010418	0.970773	0.979463	878.901	2644.67	-1.58901	5.43e-08	2.33e-07	813.605	942.915	-0.21259	0.412006	0.488036	Chr01	235235446	235236432	+	987
Capana12g001214	2146	3367	1735	335	959	569	601	1381	756	1328	1205	1350	33.1	59.04	28.16	6.5	14.01	7.63	10.79	23.67	12.5	19.32	18.82	20.66	585.303	2471.07	-2.07728	7.03e-07	4.34e-06	1205.24	964.954	0.320757	0.337183	0.437163	1268.21	604.257	1.06869	0.00106785	0.0024684	931.965	2361.49	-1.34125	0.00210136	0.00461619	Chr12	58801738	58808579	+	3438
Capana00g004937	0	0	1	49	35	3	779	1025	1195	5205	5851	1584	0	0	0.04	2.48	1.33	0.1	36.42	45.76	51.47	197.24	238.03	63.14	31.4425	0.335926	6.43368	0.00020685	0.000831048	3922.45	1053.16	1.89698	3.06e-05	0.000118391	4120.18	32.3375	6.9991	4.21e-10	2.33e-09	1018.4	0.318695	11.5261	1.43e-21	3.31e-20	Chr00	676629079	676631743	+	1320
Capana08g001246	2233	6339	2469	683	1118	1917	47	77	47	188	258	338	104.97	338.78	122.14	40.38	49.8	78.32	2.57	4.02	2.37	8.34	12.28	15.77	1153.17	3805.07	-1.72203	0.000823186	0.00290334	244.67	60.4059	2.01803	9.13e-08	5.24e-07	257.465	1189.17	-2.20833	9.75e-10	5.18e-09	58.3676	3646.07	-5.965	5.28e-30	2.51e-28	Chr08	127109528	127111476	+	1128
Capana08g002587	959	1007	978	152	270	398	401	450	363	4021	3189	3513	61.2	73.05	65.68	12.2	16.32	22.07	29.78	31.91	24.84	242.04	206.08	222.44	255	994.937	-1.96025	2.09e-13	3.2e-12	3321.95	429.38	2.95208	1.53e-58	8.34e-56	3495.71	262.996	3.72855	8.35e-47	8.84e-45	415.157	948.364	-1.19184	2.09e-10	1.27e-09	Chr08	149223428	149226545	+	831
Capana03g000835	121	127	157	3675	3778	2274	451	267	191	1424	2828	393	2.35	2.8	3.2	89.57	69.38	38.3	10.17	5.75	3.97	26.03	55.51	7.56	3279.21	136.802	4.58318	3.54e-36	7.13e-34	1453.4	324.905	2.16152	0.000651599	0.00196056	1524.76	3377.21	-1.1472	0.0718647	0.110683	314.377	130.348	1.26986	0.00232379	0.00505918	Chr03	12497192	12500439	-	2736
Capana12g000039	332	16	91	7244	5335	2551	3	1	12	0	1	1	5.06	0.28	1.46	138.94	77.09	33.81	0.05	0.02	0.2	0	0.02	0.02	5286.94	142.693	5.21075	6.77e-09	5.64e-08	0.633766	5.51727	-3.14069	0.0774198	0.129881	0.666113	5439.61	-13.0201	1.35e-29	5.22e-28	5.34568	134.77	-4.65089	4.1e-05	0.000121611	Chr12	727713	732717	-	3477
Capana03g000820	923	580	871	1766	1662	2022	1219	1185	1318	1251	1322	1424	34.2	24.43	33.97	82.3	58.35	65.12	52.57	48.8	52.37	43.73	49.61	52.36	1789.81	795.226	1.16968	2.54e-06	1.43e-05	1242.94	1313.2	-0.0794367	0.609654	0.694864	1307.69	1843.38	-0.494802	0.0155253	0.0284233	1270.17	756.216	0.747693	0.000237723	0.000622747	Chr03	12300035	12308228	-	1431
Capana02g000541	1998	9592	1267	270	688	1279	0	0	0	24	41	383	195.12	1064.92	130.21	33.16	63.66	108.55	0	0	0	2.21	4.05	37.11	675.91	4485.67	-2.73008	0.000598446	0.00217543	140.392	0	9.49317	1.63e-05	6.62e-05	148.157	697.471	-2.23543	0.0153616	0.0281551	0	4313.27	-14.4827	1.16e-14	1.21e-13	Chr02	69998848	69999571	-	543
Capana03g004456	705	447	1234	2053	2237	2322	814	2197	937	795	864	921	31.79	22.91	58.56	116.42	95.57	91	42.72	110.09	45.3	33.81	39.45	41.21	2164.49	799.873	1.43596	0.000221744	0.000885125	802.558	1392.94	-0.795489	0.0465895	0.084955	844.341	2229.91	-1.40071	3.33e-14	2.99e-13	1344.79	760.23	0.822813	0.112509	0.162725	Chr03	254457578	254469432	-	1176
Capana05g002019	743	473	597	230	331	350	1455	1291	1758	2575	2407	3310	54.05	39.11	45.7	21.04	22.81	22.13	123.17	104.36	137.11	176.68	177.31	238.91	291.864	607.338	-1.05713	1.15e-07	7.96e-07	2576.65	1586.35	0.699718	0.00126036	0.00356815	2712.03	300.878	3.17142	1.79e-56	2.91e-54	1534.72	577.658	1.40924	7.06e-11	4.54e-10	Chr05	193370317	193371415	-	729
Capana00g003295	1182	1316	1626	3038	2885	2804	246	867	364	341	493	319	102.92	130.27	148.99	332.67	238.02	212.19	24.93	83.9	33.98	28.01	43.47	27.56	2897.9	1394.26	1.05523	7.66e-05	0.000332508	359.585	520.067	-0.532516	0.265898	0.360362	377.954	2984.41	-2.98111	1.42e-24	3.79e-23	501.954	1328.72	-1.40431	0.00387981	0.0080745	Chr00	539095442	539101453	-	609
Capana08g002362	461	281	715	1373	1085	1268	2678	1643	2416	1110	1016	1418	14.27	9.89	23.29	53.45	31.82	34.11	96.48	56.52	80.19	32.41	31.85	43.56	1243.99	488.135	1.34905	0.000859451	0.00302011	1101.03	2383.32	-1.1141	3.96e-05	0.000150216	1158.92	1280.66	-0.14337	0.618021	0.686111	2306.66	463.93	2.31358	3.56e-09	1.85e-08	Chr08	145725362	145729814	-	1713
Capana08g000937	812	1135	878	2707	2506	4634	278	319	315	566	699	565	23.45	37.27	26.69	98.32	68.58	116.32	9.34	10.24	9.75	15.42	20.44	16.19	3160.72	959.858	1.71955	8.6e-09	7.08e-08	569.791	321.592	0.824868	5.46e-05	0.000202135	599.162	3255.91	-2.44216	4.06e-20	7.19e-19	310.977	916.224	-1.55844	3.71e-10	2.2e-09	Chr08	122353149	122360182	+	1836
Capana00g004724	1534	1398	1056	3135	3053	4268	44	248	72	227	227	96	103.1	106.82	74.69	264.97	194.42	249.29	3.44	18.52	5.19	14.39	15.45	6.4	3398.19	1344.85	1.33721	1.22e-08	9.82e-08	170.487	128.194	0.41127	0.530687	0.624711	179.174	3500.42	-4.28784	7.73e-33	3.73e-31	123.638	1281.62	-3.37355	4.22e-08	1.91e-07	Chr00	666681212	666683979	-	789
Capana12g001792	641	487	500	958	1601	1225	1372	1233	1595	1834	1859	2049	23.51	20.3	19.3	44.18	55.63	39.04	58.55	50.25	62.72	63.44	69.04	74.56	1217.42	547.049	1.15386	2.81e-08	2.14e-07	1784.75	1480.17	0.269858	0.116166	0.182235	1877.83	1255.39	0.580866	0.00339464	0.00715499	1431.93	520.769	1.45896	7.89e-16	9.44e-15	Chr12	165687792	165704394	+	1446
Capana04g000025	1588	1506	2070	383	751	664	170	321	197	2812	2355	2533	230.08	248.06	315.61	69.78	103.1	83.61	28.66	51.68	30.6	384.31	345.53	364.16	568.922	1741.29	-1.61269	5.03e-12	6.34e-11	2387.02	242.641	3.29826	3.72e-32	3.98e-30	2511.71	586.87	2.09603	6.51e-26	1.92e-24	234.418	1658.31	-2.82241	2.03e-19	3.72e-18	Chr04	394184	394549	-	366
Capana10g002227	1287	1126	1272	210	609	836	256	360	307	3359	3324	2390	110.43	109.84	114.86	22.66	49.51	62.34	25.56	34.33	28.24	271.87	288.84	203.49	503.494	1241.26	-1.30013	0.000705177	0.00252256	2815.56	325.281	3.11353	5.7e-41	1.2e-38	2960.75	519.687	2.50868	9.11e-11	5.43e-10	314.442	1182.12	-1.91021	5.2e-26	1.83e-24	Chr10	201001424	201004753	-	618
Capana04g000998	736	489	674	1734	3163	1102	692	1732	1044	1553	1817	591	24.23	18.3	23.35	71.78	98.65	31.52	26.51	63.36	36.85	48.22	60.57	19.3	1971.09	636.665	1.63019	0.000155824	0.000641347	1230.27	1219.92	0.0121513	0.979681	0.985904	1292.41	2032.93	-0.653429	0.213379	0.282546	1178.23	605.598	0.960102	0.0100381	0.0190795	Chr04	24430787	24434933	-	1611
Capana06g000707	1071	894	998	3444	2475	2949	318	543	478	738	867	532	51.03	48.42	50.04	206.35	111.73	122.11	17.63	28.75	24.42	33.17	41.83	25.15	2981.27	997.271	1.57946	1.02e-07	7.17e-07	664.53	470.622	0.497508	0.0958229	0.155012	698.554	3068.47	-2.13481	1.11e-10	6.54e-10	454.867	949.61	-1.06158	8.72e-06	2.85e-05	Chr06	11210183	11216838	+	1113
Capana04g000601	766	1306	930	1196	7781	1439	69	874	140	401	248	153	41.41	80.26	52.9	81.3	398.52	67.6	4.34	52.5	8.11	20.45	13.58	8.21	3235.88	1023.54	1.66069	0.0153854	0.0381799	246.981	381.633	-0.627716	0.432766	0.533425	259.792	3346.78	-3.68727	5.5e-08	2.36e-07	367.711	977.845	-1.41095	0.0918949	0.136722	Chr04	9596638	9598101	+	981
Capana06g000223	1053	1037	1496	453	595	470	765	886	1162	4077	2334	968	39.43	44.15	58.96	21.33	21.11	15.3	33.34	36.87	46.66	144.02	88.51	35.97	496.275	1209.77	-1.28656	5.1e-07	3.21e-06	2266.81	987.721	1.19848	0.00922274	0.0210461	2383.91	511.464	2.22095	3.17e-06	1.08e-05	955.32	1152.17	-0.27012	0.289576	0.363256	Chr06	2993318	2999940	+	1416
Capana00g004759	677	443	599	2945	2099	3111	449	647	530	1284	1237	1122	92.05	68.48	85.71	503.57	270.41	367.62	71.05	97.76	77.27	164.68	170.33	151.38	2709.1	576.159	2.23276	1.71e-13	2.65e-12	1130.86	573.165	0.980305	1.13e-06	5.55e-06	1189.55	2788.66	-1.2288	6.32e-06	2.07e-05	554.034	548.025	0.0154062	0.946776	0.959314	Chr00	667769382	667770101	-	390
Capana00g002444	2744	3736	3409	674	2024	1471	54	180	65	473	225	73	197.97	306.43	258.82	61.15	138.36	92.23	4.53	14.43	5.03	32.19	16.44	5.23	1297.42	3356.65	-1.37086	9.04e-05	0.000388216	236.003	105.473	1.16214	0.0910677	0.148616	248.223	1339.48	-2.43182	5.94e-05	0.000168753	101.79	3202.75	-4.9754	4.98e-24	1.47e-22	Chr00	476023987	476025086	-	735
Capana07g000556	601	472	526	1210	1932	1831	1511	1646	1681	1341	950	1420	20.04	17.9	18.46	50.75	61.05	53.07	58.65	61.01	60.11	42.19	32.09	46.99	1589.99	537.614	1.56436	9.62e-27	9.73e-25	1149.42	1706.36	-0.569943	0.00534224	0.0129769	1210.1	1639.44	-0.438204	0.0398614	0.0658054	1650.17	511.806	1.68845	2.83e-40	2.59e-38	Chr07	44654693	44658716	-	1590
Capana02g003266	1493	1013	1142	2260	2971	3907	579	500	453	167	84	394	18.29	14.11	14.72	34.81	34.48	41.59	8.25	6.81	5.95	1.93	1.04	4.79	2914.15	1223.34	1.25218	3.67e-11	4.13e-10	200.259	542.987	-1.43899	0.00545517	0.0132131	211.155	3003.72	-3.83047	8.37e-14	7.16e-13	525.198	1163.95	-1.14866	2.27e-07	9.32e-07	Chr02	158148099	158153941	-	4329
Capana00g002362	1004	532	742	1327	1936	1822	839	516	720	1692	1588	2212	49.43	29.78	38.45	82.17	90.32	77.96	48.07	28.23	38.01	78.58	79.18	108.07	1636.57	760.743	1.10478	7.17e-06	3.74e-05	1706.74	734.633	1.21627	8.5e-06	3.62e-05	1796.45	1687.14	0.0905407	0.653804	0.717823	710.985	723.019	-0.0246392	0.937426	0.952097	Chr00	470901149	470902225	-	1077
Capana03g003815	297	823	1206	2070	1025	6390	95	354	108	499	1439	558	26.51	83.53	113.3	232.39	86.7	495.77	9.87	35.12	10.34	42.02	130.09	49.43	2945.67	793.732	1.89197	0.00750373	0.0205676	784.539	196.599	1.99651	0.00105764	0.00304319	823.548	3033.63	-1.88123	0.00384049	0.00800878	189.687	757.701	-1.99787	0.00349552	0.00734006	Chr03	238397020	238398814	+	594
Capana08g001652	609	2111	810	4196	4632	2460	3	6	3	5	8	1	61.16	241.03	85.61	529.96	440.77	214.72	0.35	0.67	0.32	0.47	0.81	0.1	3801.79	1219.9	1.63997	0.00471357	0.0137167	4.36622	4.23918	0.0414566	0.97216	0.980327	4.5818	3916.03	-9.741	6.54e-62	1.32e-59	4.09455	1169.66	-8.15793	7.15e-30	3.37e-28	Chr08	134053179	134053706	+	528
Capana00g000790	2330	1413	2172	0	0	0	0	0	0	2800	2575	3507	129.51	89.29	127.05	0	0	0	0	0	0	146.81	144.95	193.43	0	1980.24	-13.4279	1.46e-28	1.66e-26	2759.32	0	13.79	2e-30	1.87e-28	2904.28	0	13.9367	4.72e-31	2.01e-29	0	1882.83	-13.2869	5.5e-28	2.25e-26	Chr00	297856389	297860399	-	954
Capana01g002986	5545	2719	3634	866	1384	515	34	40	16	1	4	4	205.91	114.79	142.01	40.44	48.7	16.62	1.47	1.65	0.64	0.04	0.15	0.15	915.577	3967.5	-2.11581	2.7e-06	1.52e-05	2.83331	32.0584	-3.50908	2.73e-05	0.000106666	2.97884	943.976	-8.32047	5.58e-35	3.06e-33	30.9819	3769.75	-6.92992	1.12e-62	3.26e-60	Chr01	193542099	193544219	-	1428
Capana01g003087	689	301	488	5550	4608	2721	40	115	55	59	53	57	33.27	16.53	24.8	337.08	210.86	114.21	2.25	6.17	2.85	2.69	2.59	2.73	4422.03	492.094	3.16733	1.11e-11	1.34e-10	52.4408	73.967	-0.496395	0.301854	0.399847	55.1778	4551.54	-6.36588	5.18e-54	7.65e-52	71.4134	467.329	-2.71001	2.08e-08	9.75e-08	Chr01	205034199	205038237	-	1098
Capana08g002116	1653	1450	2013	405	1001	772	1165	563	1310	1402	1329	1666	153.78	153.36	197.08	47.38	88.23	62.42	126.13	58.21	130.67	123.03	125.21	153.79	683.46	1723.01	-1.33301	3.24e-06	1.8e-05	1366.1	1070.8	0.351351	0.300959	0.398928	1437.68	705.355	1.02628	0.000255614	0.00065733	1036.78	1640.47	-0.662012	0.0687789	0.106263	Chr08	141428221	141435646	-	570
Capana00g002251	3986	2669	1804	1090	1161	616	257	194	251	1236	1295	126	98.82	75.22	47.06	33.98	27.27	13.27	7.41	5.34	6.67	28.9	32.51	3.1	968.419	2835.21	-1.55032	0.000434518	0.00163013	822.772	248.036	1.72998	0.0100589	0.0226798	863.918	997.42	-0.2071	0.77637	0.822846	239.993	2698.53	-3.4913	2.59e-25	8.58e-24	Chr00	460282411	460284549	-	2139
Capana10g001067	555	374	642	821	1469	1325	1680	2278	2061	1089	1252	1125	32.06	24.56	39.03	59.64	80.4	66.52	112.94	146.23	127.65	59.34	73.24	64.48	1149.58	526.899	1.12556	8.07e-06	4.18e-05	1078.44	2120.46	-0.975586	3.24e-07	1.72e-06	1134.26	1185.63	-0.0645913	0.734848	0.788211	2049.98	501.105	2.03207	1.93e-16	2.5e-15	Chr10	102179873	102181391	+	918
Capana05g002169	332	223	266	936	1176	1002	1870	2785	2811	1126	1264	815	26.67	20.37	22.49	94.57	89.52	69.97	174.85	248.67	242.16	85.34	102.84	64.98	1017.98	275.277	1.88525	9.91e-18	2.91e-16	996.106	2623.3	-1.3971	8.2e-08	4.73e-07	1047.21	1049.04	-0.00200265	0.993559	0.995219	2536.12	261.89	3.27491	1.44e-44	1.64e-42	Chr05	201187510	201190178	+	660
Capana07g002347	737	717	796	1675	2465	2203	890	1395	996	800	529	1400	30.37	33.59	34.51	86.79	96.23	78.89	42.68	63.88	44	31.09	22.07	57.24	2045.06	759.252	1.42951	5.71e-23	3.76e-21	847.004	1157.43	-0.450481	0.246335	0.338314	892.434	2108.27	-1.24024	0.000879381	0.00206491	1118.57	723.368	0.62898	0.00751442	0.0146757	Chr07	219038368	219039654	+	1287
Capana06g001147	1158	814	1239	419	606	634	1056	944	1287	1936	1982	2520	74.98	59.92	84.42	34.12	37.18	35.68	79.57	67.92	89.35	118.24	129.96	161.9	531.594	1077.6	-1.01931	2.14e-07	1.43e-06	2002.25	1157.57	0.790416	0.000204625	0.000680595	2107.12	548.018	1.94251	5.75e-25	1.59e-23	1119.89	1025.11	0.127422	0.565298	0.635726	Chr06	20762069	20762887	+	819
Capana01g002997	2938	5014	2245	463	1961	1821	5	27	4	47	49	14	85.27	165.45	68.57	16.9	53.93	45.93	0.17	0.87	0.12	1.29	1.44	0.4	1290.07	3483.43	-1.43265	0.00549235	0.015663	34.0965	12.7349	1.4213	0.117566	0.18414	35.8205	1332.45	-5.21703	2.39e-20	4.32e-19	12.2767	3330.87	-8.08348	1.98e-30	9.68e-29	Chr01	194187376	194189202	+	1827
Capana06g000176	304	162	336	4	53	14	136	78	101	5435	4827	3050	19.9	12.06	23.15	0.33	3.29	0.8	10.36	5.67	7.09	335.63	320.02	198.13	21.5191	268.07	-3.62801	1.7e-06	9.89e-06	4122.92	111.773	5.20604	2.71e-58	1.34e-55	4335.3	22.2708	7.59134	4.88e-31	2.07e-29	108.179	254.718	-1.23684	0.00147553	0.00334411	Chr06	2402224	2404458	+	810
Capana08g001868	2218	1765	2155	837	961	1260	414	627	402	1268	1136	1445	99.25	89.79	101.48	47.1	40.75	49	21.56	31.18	19.29	53.52	51.48	64.16	984.95	2064.12	-1.06776	4.77e-12	6.04e-11	1195.04	509.912	1.22882	1.75e-06	8.3e-06	1257.71	1014.93	0.309531	0.0854685	0.128766	492.769	1964.92	-1.99557	5.66e-16	6.87e-15	Chr08	137537727	137542769	-	1185
Capana05g002145	479	458	464	648	1460	1429	2422	2478	2834	589	449	743	37.8	41.09	38.53	64.31	109.16	98	222.42	217.31	239.78	43.84	35.88	58.18	1105.17	472.689	1.22634	6.9e-07	4.26e-06	552.427	2725.67	-2.30272	3.06e-23	1.47e-21	581.656	1140.33	-0.971843	0.0012834	0.00292316	2636.28	450.381	2.5498	4.47e-84	3.06e-81	Chr05	200508436	200517065	-	672
Capana06g000172	493	347	320	4818	2061	1996	47	2641	447	264	845	111	18.66	14.93	12.75	229.34	73.91	65.66	2.07	111.09	18.14	9.43	32.39	4.17	3152.28	389.231	3.01737	1.16e-08	9.38e-08	384.092	1101.89	-1.5205	0.295895	0.393514	402.696	3239.92	-3.00817	5.33e-05	0.000152463	1061.34	370.457	1.5185	0.138384	0.194449	Chr06	2320491	2324441	+	1401
Capana05g000505	504	295	323	81	120	69	860	1398	992	4030	3478	2222	38.9	25.89	26.24	7.86	8.78	4.63	77.25	119.92	82.1	293.42	271.86	170.18	88.6245	375.227	-2.08594	2.94e-09	2.57e-08	3012.31	1146.1	1.39415	3.8e-06	1.71e-05	3167.61	91.3593	5.1194	8.11e-52	1.05e-49	1107.57	356.812	1.63366	3.94e-08	1.79e-07	Chr05	13290925	13291611	-	687
Capana02g003392	3189	3106	1913	752	1521	1590	196	255	161	488	427	768	99.41	110.08	62.76	29.48	44.93	43.08	7.11	8.83	5.38	14.35	13.48	23.76	1211.2	2772.14	-1.19403	6.6e-05	0.000289791	523.1	216.701	1.27164	0.000137791	0.000474464	550.82	1249.48	-1.18221	0.000180528	0.000476703	209.451	2643.22	-3.65785	7.19e-30	3.37e-28	Chr02	160116757	160121121	-	1701
Capana10g000070	2253	2370	2294	333	394	952	101	115	86	1467	1976	2003	227.56	272.14	243.84	42.3	37.71	83.57	11.87	12.91	9.31	139.77	202.12	200.75	521.593	2337.72	-2.16304	1.14e-09	1.06e-08	1698.32	106.897	3.9906	6.65e-54	2.56e-51	1786.39	537.621	1.73136	2.55e-06	8.81e-06	103.349	2228.31	-4.43141	4.36e-100	5.84e-97	Chr10	951071	953990	-	525
Capana02g003422	474	514	416	1287	978	1106	2353	1996	3511	744	535	429	26.02	32.08	24.03	88.85	50.87	52.76	150.32	121.76	206.65	38.53	29.74	23.37	1131.19	474.926	1.25134	4.18e-05	0.000190846	527.722	2759	-2.38616	6.72e-16	1.21e-14	555.156	1164.4	-1.06773	0.00109076	0.002518	2669.76	452.876	2.55988	2e-20	4.1e-19	Chr02	160457801	160460762	+	966
Capana04g002075	1246	1104	1719	479	686	757	603	1552	895	2063	1697	1507	115.92	116.76	168.29	56.04	60.47	61.2	65.28	160.46	89.28	181.04	159.88	139.11	614.697	1370.44	-1.15636	1.61e-07	1.1e-06	1631.21	1073.15	0.604058	0.0913729	0.148998	1716.02	633.681	1.43669	2.44e-17	3.17e-16	1036.4	1304.62	-0.331996	0.400606	0.476449	Chr04	163727185	163740931	-	570
Capana06g001547	1020	654	972	1907	2193	3498	744	596	601	818	691	611	80.13	58.41	80.36	188.4	163.24	238.83	68.02	52.03	50.62	60.62	54.97	47.63	2420.79	886.628	1.44897	5.48e-09	4.62e-08	656.814	687.693	-0.065893	0.761538	0.821769	690.947	2494.65	-1.85223	5.96e-17	7.39e-16	665.26	843.201	-0.342483	0.15334	0.212336	Chr06	37363760	37364434	-	675
Capana10g000788	374	11	198	7	4	0	1202	868	1777	3264	3336	3197	17.17	0.57	9.57	0.4	0.17	0	64.22	44.29	87.48	141.36	155.1	145.64	4.07062	190.318	-5.58638	1.36e-05	6.77e-05	3044.14	1350.21	1.17274	2.62e-05	0.00010259	3202.25	4.18358	9.75815	9.51e-92	5.62e-89	1306.83	179.83	2.86082	0.00128588	0.00295131	Chr10	49612983	49616642	-	1155
Capana04g000900	852	1233	1048	0	1	3	6	2	4	3821	3410	3830	26.47	43.55	34.26	0	0.03	0.08	0.22	0.07	0.13	111.97	107.28	118.06	1.14127	1064.72	-9.70563	4.74e-35	8.67e-33	3432.47	4.26758	9.66211	1.66e-99	4.81e-96	3611.85	1.17883	11.4157	3.38e-53	4.79e-51	4.13308	1016.26	-7.95224	2.8e-52	4.82e-50	Chr04	19210338	19224388	+	1707
Capana12g001176	2286	1193	2466	732	914	1038	673	654	779	1127	1228	1045	237.69	141.02	269.83	95.72	90.04	93.8	81.44	75.57	86.85	110.54	129.3	107.82	865.637	1986.46	-1.19858	4.38e-05	0.000198975	1057.01	742.296	0.509729	0.00271151	0.00710917	1111.67	892.107	0.317671	0.0318217	0.05397	718.01	1887.41	-1.39444	2.36e-06	8.4e-06	Chr12	52211851	52216799	-	510
Capana06g000155	2063	2027	1902	634	452	1549	523	373	630	1368	944	1664	311.67	348.14	302.39	120.46	64.7	203.38	91.95	62.62	102.05	194.95	144.43	249.45	829.484	2022.85	-1.28584	0.00248623	0.00778473	1232.07	537.39	1.197	7.04e-05	0.000255603	1297.42	854.362	0.602484	0.174498	0.237899	520.07	1927.79	-1.89005	1.53e-14	1.57e-13	Chr06	2105904	2107828	-	351
Capana04g002900	1000	918	947	1887	1935	2159	571	958	693	1051	1110	807	29.86	31.16	29.76	70.86	54.74	56.02	19.84	31.79	22.19	29.6	33.56	23.91	1959.93	965.937	1.02009	3.62e-09	3.13e-08	921.922	783.109	0.235364	0.380733	0.482085	969.423	2018.93	-1.05796	9.24e-07	3.39e-06	756.771	920.189	-0.281942	0.245144	0.315925	Chr04	215680742	215684734	-	1776
Capana00g003768	3789	2950	2377	1	0	1	1	0	0	1842	1940	1100	378.38	334.92	249.8	0.13	0	0.09	0.12	0	0	173.52	196.19	109	0.689475	3064.72	-12.2162	5.16e-31	7.18e-29	1515.46	0.367895	11.9637	1.21e-22	5.38e-21	1593.07	0.708071	11.2267	9.05e-26	2.64e-24	0.356897	2918.51	-12.9574	1.02e-26	3.81e-25	Chr00	580126132	580127096	+	531
Capana03g001025	2263	1223	2333	636	1079	1169	327	454	458	1108	1362	1555	84.75	52.07	91.94	29.95	38.29	38.05	14.25	18.89	18.39	39.14	51.65	57.78	912.706	1945.11	-1.09128	0.0001347	0.000560637	1254.17	435.713	1.52492	2.36e-10	1.94e-09	1319.52	941.226	0.486564	0.0320186	0.0542385	421.259	1848.42	-2.13344	3.75e-13	3.24e-12	Chr03	17255214	17259716	+	1416
Capana11g001027	445	421	354	1098	981	1120	1809	3293	2092	762	829	711	14.76	15.87	12.35	45.79	30.82	32.28	69.82	121.36	74.39	23.84	27.84	23.4	1058.63	411.648	1.3618	3.01e-08	2.28e-07	715.655	2537.12	-1.82592	4.73e-11	4.29e-10	752.676	1090.15	-0.533408	0.0209679	0.0372463	2451.31	392.304	2.64366	2.42e-19	4.41e-18	Chr11	98622823	98633859	-	1599
Capana03g000138	57	3	14	1	0	0	623	1139	756	2877	2986	5449	5.22	0.31	1.35	0.12	0	0	66.4	115.93	74.24	248.55	276.94	495.19	0.409433	24.0434	-6.104	0.000480831	0.00178568	3522.88	887.523	1.98886	2.72e-08	1.69e-07	3709.46	0.419218	13.3279	3.83e-27	1.24e-25	857.532	22.7081	5.23303	3.32e-11	2.23e-10	Chr03	1984046	1984832	+	579
Capana01g000629	834	678	783	1339	1693	2195	999	1012	1199	1152	1047	932	59.2	54.72	58.49	119.54	113.87	135.42	82.53	79.84	91.26	77.14	75.27	65.65	1672.76	772.074	1.11543	8.82e-15	1.66e-13	971.074	1130.86	-0.219808	0.176295	0.257559	1021.49	1724.03	-0.75526	1.91e-06	6.71e-06	1093.81	735.073	0.573296	3.46e-05	0.000103968	Chr01	11933503	11947505	+	747
Capana12g002027	293	134	173	1085	537	632	1534	5204	2846	379	573	457	15.79	8.21	9.81	73.53	27.42	29.6	96.21	311.66	164.45	19.27	31.27	24.44	782.937	199.806	1.96895	7.63e-05	0.000331488	439.808	3366.43	-2.93642	1.33e-11	1.3e-10	462.405	805.093	-0.799071	0.0724812	0.111504	3250.18	189.799	4.0974	5.8e-17	8.04e-16	Chr12	191583387	191589604	+	984
Capana00g003850	882	717	719	1734	1698	2501	870	1202	1132	826	871	671	63.63	58.81	54.59	157.33	116.07	156.82	73.05	96.37	87.57	56.21	63.64	48.04	1921.69	779.864	1.30072	1.12e-10	1.18e-09	735.646	1127.88	-0.616673	0.00349213	0.00889915	773.608	1979.57	-1.35535	4.2e-10	2.32e-09	1090.4	742.614	0.55422	0.00264714	0.00569455	Chr00	584265864	584270250	+	735
Capana05g001524	476	402	520	963	1064	1418	1672	2521	2520	784	702	771	41.65	39.99	47.88	105.97	88.22	107.84	170.27	245.15	236.44	64.71	62.21	66.94	1111.8	470.575	1.23992	3.95e-12	5.04e-11	700.37	2358.7	-1.75187	7.49e-17	1.57e-15	736.948	1145.55	-0.63609	8.11e-05	0.000225807	2280.26	448.02	2.34754	4.11e-26	1.47e-24	Chr05	144744282	144744887	+	606
Capana03g001246	2399	2014	2857	853	1498	1127	272	224	251	822	784	680	70.56	67.34	88.43	31.55	41.74	28.81	9.31	7.32	7.92	22.8	23.35	19.84	1115.97	2446.72	-1.13246	5.58e-07	3.49e-06	709.421	264.156	1.42573	3.48e-13	4.25e-12	746.202	1150.9	-0.625244	0.00303796	0.00645982	255.547	2329.12	-3.18863	1.64e-52	2.83e-50	Chr03	21382220	21386413	+	1803
Capana03g002662	409	220	323	717	665	731	945	1158	1127	2977	2576	1928	15.32	9.37	12.73	33.77	23.6	23.79	41.19	48.19	45.25	105.16	97.69	71.64	698.537	318.037	1.13346	0.000117651	0.000494329	2317.26	1138.23	1.02562	2.1e-06	9.87e-06	2437.15	719.387	1.76165	4.95e-12	3.42e-11	1100.57	302.274	1.86327	2.72e-14	2.72e-13	Chr03	98424764	98428089	+	1416
Capana02g001385	754	615	635	1494	2308	2698	1411	1262	1345	511	306	432	36.02	33.4	31.92	89.76	104.47	112.02	78.45	67	68.89	23.03	14.8	20.48	2062.29	674.253	1.61328	9.26e-26	8.34e-24	385.851	1420.18	-1.87949	4.43e-16	8.24e-15	406.224	2126.35	-2.38794	1.7e-24	4.48e-23	1373.73	642.034	1.09707	5.15e-13	4.36e-12	Chr02	123250942	123255358	-	1110
Capana03g003349	1018	539	413	3523	3681	4332	53	45	23	29	27	69	39.37	23.7	16.81	171.36	134.9	145.62	2.39	1.93	0.95	1.06	1.06	2.65	3764.1	657.206	2.51757	1.52e-12	2.06e-11	38.9319	43.1838	-0.148395	0.803728	0.854585	41.0164	3877.66	-6.56411	4.87e-65	1.16e-62	41.7585	624.809	-3.90573	2.56e-16	3.26e-15	Chr03	211286230	211293771	+	1371
Capana03g000281	3280	3350	2695	563	1739	2048	10	2	4	2	2	17	187.02	217.16	161.71	40.37	93.95	101.49	0.66	0.13	0.24	0.11	0.12	0.96	1327.73	3151	-1.24622	0.000999046	0.00344829	6.56796	5.73916	0.197043	0.878478	0.912132	6.93034	1370.62	-7.63248	8.18e-26	2.4e-24	5.56067	3004.02	-9.0978	4.92e-88	4.14e-85	Chr03	4103121	4105584	-	930
Capana08g001060	1902	4550	2378	1152	1651	1243	95	127	107	108	140	224	66.84	181.77	87.94	50.91	54.97	37.96	3.89	4.96	4.03	3.58	4.98	7.81	1316.95	3030.61	-1.20244	0.00355597	0.0106805	147.28	116.036	0.343466	0.355798	0.456263	155.038	1357.53	-3.13073	3.52e-20	6.26e-19	112.175	2900.49	-4.69231	2.26e-28	9.52e-27	Chr08	124377459	124378967	+	1509
Capana11g001309	2034	2081	1680	773	884	1072	636	665	809	958	1008	1076	78.84	91.71	68.53	37.68	32.47	36.11	28.69	28.65	33.62	35.03	39.57	41.39	882.91	1958.23	-1.14967	8.01e-11	8.59e-10	945.885	742.722	0.348515	0.043892	0.0808389	995.15	909.748	0.12991	0.410698	0.488488	718.382	1866.89	-1.37753	8.23e-13	6.79e-12	Chr11	157152810	157167434	-	1368
Capana07g000445	481	497	441	1089	1448	1668	1801	1704	1889	848	758	1042	6.36	7.48	6.14	18.12	18.15	19.18	27.73	25.05	26.8	10.58	10.16	13.68	1349.04	479.508	1.49301	1.33e-26	1.32e-24	822.372	1903.93	-1.21113	2.53e-10	2.07e-09	865.598	1390.5	-0.683993	0.000238747	0.000617238	1841.59	457.097	2.01102	7.39e-37	5.46e-35	Chr07	30193315	30204256	+	4008
Capana02g002620	827	1517	467	30	161	240	1115	1409	1742	1932	1715	2485	70.28	146.56	41.76	3.21	12.96	17.73	110.27	133.07	158.73	154.87	147.59	209.54	127.978	962.786	-2.90824	1.7e-05	8.31e-05	1904.6	1497.56	0.346742	0.151317	0.227283	2004.87	132.176	3.91839	3.4e-13	2.7e-12	1448.25	921.436	0.652592	0.171571	0.233963	Chr02	148180402	148183481	+	624
Capana08g002209	905	762	1006	1816	1632	2595	682	779	747	823	1053	802	73.38	70.24	85.84	185.17	125.38	182.86	64.35	70.19	64.94	62.95	86.46	64.53	1961.71	899.69	1.12433	1.86e-06	1.08e-05	834.104	778.956	0.0984975	0.632475	0.714327	877.001	2020.49	-1.20397	1.63e-06	5.79e-06	753.231	856.535	-0.185522	0.247743	0.318675	Chr08	143010330	143013641	+	654
Capana08g002626	1651	2116	1906	543	1174	1157	725	478	587	905	760	1589	47.14	68.69	57.28	19.5	31.76	28.71	24.09	15.17	17.97	24.38	21.98	45.02	899.877	1923.86	-1.09516	3.1e-05	0.000145022	1011.55	634.264	0.673511	0.0548701	0.0972779	1065.4	928.438	0.197987	0.582341	0.653531	613.765	1835.32	-1.58038	7.08e-09	3.54e-08	Chr08	149956945	149961153	+	1857
Capana09g001737	18	28	18	685	207	118	2605	2979	2556	1390	2005	980	2.21	3.91	2.33	105.74	24.08	12.59	372.13	406.37	336.4	160.95	249.23	119.36	375.844	21.7986	4.108	2.22e-07	1.48e-06	1363.83	2875.99	-1.07644	0.000410768	0.00128762	1432.98	385.888	1.89428	0.0076194	0.0149252	2780.78	20.823	7.0728	4.52e-136	1.48e-132	Chr09	199197189	199199322	+	432
Capana06g000438	1999	3359	1485	634	1162	839	444	433	550	1133	882	665	339.75	649.03	265.6	135.51	187.12	123.93	87.82	81.78	100.23	181.64	151.81	112.15	844.468	2337.12	-1.46846	0.000156205	0.000642648	828.849	502.463	0.722093	0.00368619	0.00932768	871.819	870.984	0.00134217	0.996135	0.997115	486.044	2234.67	-2.20075	7.79e-09	3.88e-08	Chr06	6471262	6471573	+	312
Capana04g000814	822	364	883	1804	1239	1461	953	1340	994	1426	1469	800	44.03	22.17	49.77	121.52	62.88	68.01	59.41	79.76	57.09	72.05	79.68	42.52	1520.88	689.877	1.13993	0.00759626	0.0207751	1146.51	1160.49	-0.017467	0.954183	0.966735	1205.2	1565.18	-0.376551	0.308571	0.38539	1121.7	655.09	0.775607	0.03305	0.055713	Chr04	15478748	15484035	-	990
Capana02g003248	1896	2780	1861	390	906	1345	591	508	643	883	890	860	134.59	224.35	139.02	34.82	60.94	82.98	48.82	40.08	48.94	59.13	63.98	60.58	809.174	2223.99	-1.45772	0.000174776	0.000712227	817.999	614.516	0.412575	0.0159548	0.0339626	860.503	834.915	0.0424092	0.899699	0.922228	594.505	2123.83	-1.83677	7.06e-11	4.54e-10	Chr02	157920628	157926311	-	747
Capana05g001932	817	804	854	343	250	349	570	1791	867	2277	2319	2283	44.43	49.71	48.88	23.46	12.88	16.5	36.08	108.25	50.56	116.82	127.72	123.21	313.457	835.395	-1.41725	3.75e-07	2.41e-06	2137.53	1136	0.911937	0.0240232	0.0482938	2248.64	322.668	2.80416	2.32e-26	7.09e-25	1096.71	795.997	0.462421	0.286533	0.360236	Chr05	184534345	184535319	+	975
Capana01g003355	1574	446	1250	3353	3233	3568	22	25	14	10	7	14	46.84	15.09	39.14	125.48	91.15	92.27	0.76	0.83	0.45	0.28	0.21	0.41	3345.63	1083.44	1.62641	0.000265696	0.00104402	9.61403	21.6658	-1.17009	0.0683138	0.116957	10.1257	3445.82	-8.41056	4.67e-122	6.26e-119	20.943	1027.4	-5.61858	8.08e-28	3.24e-26	Chr01	224532106	224535140	-	1782
Capana06g000333	707	830	649	1541	1754	2373	1117	865	1250	856	809	762	17.12	22.85	16.54	46.92	40.24	49.94	31.48	23.28	32.45	19.55	19.84	18.31	1823.69	740.54	1.30049	2.28e-10	2.32e-09	753.28	1139.57	-0.597254	0.00304279	0.00787083	792.428	1879.18	-1.24568	3.45e-15	3.45e-14	1102.66	706.409	0.64275	0.0088947	0.0170937	Chr06	4646928	4659445	-	2190
Capana11g002342	215	179	224	1045	1513	1526	2141	3063	2571	350	365	309	6.63	6.28	7.27	40.54	44.22	40.91	76.86	105	85.04	10.18	11.4	9.46	1310.84	207.979	2.6555	3.31e-77	4.91e-74	318.151	2740.05	-3.10657	3.52e-51	1.22e-48	334.614	1351.33	-2.01412	1.28e-40	9.57e-39	2648.66	198.009	3.74134	1.99e-75	9.47e-73	Chr11	219171216	219180181	+	1719
Capana00g003431	806	703	641	1038	1504	2070	1519	1263	1528	679	785	870	13.56	13.44	11.34	21.95	23.97	30.26	29.73	23.61	27.55	10.77	13.37	14.52	1457.6	724.31	1.00952	3.45e-07	2.23e-06	726.674	1522.18	-1.06691	1.69e-07	9.33e-07	764.525	1502.72	-0.97561	9.24e-06	2.95e-05	1472.62	689.98	1.09373	1.46e-09	7.96e-09	Chr00	545422049	545431142	+	3153
Capana05g000760	158	127	286	2467	2877	2916	1051	1305	930	540	351	375	3.91	3.57	7.45	76.81	67.48	62.74	30.28	35.9	24.69	12.61	8.8	9.21	2693.07	191.997	3.80975	3.18e-29	3.86e-27	391.034	1162.52	-1.57146	6.33e-10	4.91e-09	411.524	2774.89	-2.7527	1.13e-36	6.88e-35	1123.78	182.632	2.62102	5.53e-13	4.67e-12	Chr05	29310086	29318151	+	2142
Capana03g004422	1003	2711	926	379	765	870	1998	923	2091	643	595	475	35.96	110.5	34.94	17.09	25.99	27.11	83.37	36.78	80.38	21.75	21.6	16.9	629.189	1599.06	-1.34516	0.00803286	0.0218461	531.235	1768.74	-1.73527	5.62e-07	2.89e-06	558.732	649.069	-0.21765	0.397034	0.475378	1712.59	1532.41	0.160485	0.774432	0.819723	Chr03	253753461	253754939	-	1479
Capana09g000176	1187	672	972	1610	2192	2635	369	275	303	868	924	1364	27.64	17.79	23.82	47.15	48.37	53.33	10	7.12	7.57	19.07	21.79	31.52	2057.21	946.576	1.11968	7.1e-07	4.38e-06	982.463	335.46	1.55052	3.51e-08	2.15e-07	1034.14	2120.55	-1.03621	2.43e-05	7.3e-05	324.558	899.834	-1.47186	4.66e-08	2.1e-07	Chr09	5979703	5987539	-	2277
Capana08g001383	659	567	813	1456	1480	1909	745	869	884	1455	1488	949	11.22	10.98	14.57	31.18	23.88	28.25	14.76	16.45	16.14	23.37	25.66	16.04	1576.43	686.484	1.19889	2.41e-08	1.85e-07	1207.97	880.294	0.456478	0.0550062	0.0974817	1270.04	1623.95	-0.354353	0.15234	0.211534	851.241	653.53	0.381299	0.0483372	0.0779464	Chr08	129744950	129757982	-	3114
Capana12g001004	2095	1949	1520	325	1023	605	365	287	301	1302	1245	2249	158.93	168.09	121.35	31.01	73.53	39.89	32.22	24.2	24.48	93.17	95.65	169.3	610.564	1876.97	-1.61937	1.03e-05	5.23e-05	1492.21	337.553	2.14449	5.86e-12	6.01e-11	1571.25	630.449	1.31681	0.00134085	0.00304367	326.555	1788.82	-2.45404	2.13e-25	7.1e-24	Chr12	40021604	40022422	+	699
Capana11g000604	962	507	573	1024	1663	1952	1553	1652	1789	524	428	610	32.02	19.19	20.07	42.87	52.45	56.47	60.16	61.11	63.85	16.45	14.43	20.15	1466.71	681.596	1.10555	8.83e-05	0.000379484	484.609	1760.48	-1.86105	5.84e-22	2.38e-20	510.128	1512.42	-1.56845	6.13e-13	4.73e-12	1702.61	647.86	1.39354	1.24e-07	5.27e-07	Chr11	20936188	20945021	+	1593
Capana03g004339	553	100	633	87	30	159	111	85	134	3039	3330	4970	69.32	14.25	83.51	13.72	3.56	17.32	16.19	11.84	18.01	359.37	422.75	618.23	89.1818	425.552	-2.25507	0.0033466	0.0101287	3531.12	116.215	4.92491	3.97e-62	2.62e-59	3716.88	91.7676	5.3406	6.08e-24	1.53e-22	112.458	403.192	-1.84233	0.00312819	0.0066445	Chr03	251322387	251324749	+	423
Capana06g001749	647	401	687	1342	1504	1493	1567	1271	1550	804	778	1154	11.39	8.03	12.73	29.71	25.09	22.84	32.11	24.87	29.26	13.35	13.87	20.16	1420.49	581.131	1.28867	4.25e-07	2.71e-06	850.775	1550.11	-0.865555	0.00036826	0.00116603	895.566	1463.49	-0.708191	0.00395738	0.00822869	1499.69	552.534	1.44006	9.92e-09	4.87e-08	Chr06	49448280	49471488	+	3012
Capana00g001484	1152	717	975	2035	2414	1670	753	1248	1046	345	451	383	51.68	36.57	46.03	114.81	102.61	65.11	39.31	62.22	50.32	14.6	20.49	17.05	2027.83	952.407	1.08977	0.000210551	0.000844543	367.4	1071.99	-1.54524	3.56e-09	2.51e-08	386.352	2089.3	-2.43486	1.23e-17	1.66e-16	1036.09	905.732	0.193858	0.461368	0.536479	Chr00	399593689	399598888	-	1182
Capana06g002506	1483	567	1207	385	369	517	346	418	371	2701	2390	2401	59.17	25.72	50.68	19.32	13.95	17.93	16.07	18.53	15.87	101.66	96.57	95.06	413.537	1082.97	-1.38959	0.000190463	0.000770747	2323.73	400.544	2.53648	1.93e-58	1.03e-55	2444.81	425.962	2.52265	2.03e-41	1.59e-39	387.271	1027.92	-1.40857	7.18e-05	0.00020527	Chr06	169364618	169370499	-	1329
Capana03g000534	743	520	742	1512	1897	2162	1052	843	996	749	872	1040	74.62	59.37	78.42	190.97	180.52	188.71	122.96	94.09	107.25	70.96	88.69	103.64	1795.79	672.803	1.4158	6.15e-16	1.36e-14	828.718	1021.94	-0.302424	0.183127	0.265594	871.981	1850.72	-1.08584	4.01e-08	1.75e-07	988.695	640.068	0.626834	0.00288258	0.0061619	Chr03	7396952	7400057	-	528
Capana09g000645	1702	1203	1714	473	936	936	852	628	948	1403	1101	1191	87.97	70.69	93.22	30.74	45.84	42.04	51.25	36.07	52.53	68.4	57.63	61.08	737.654	1550.22	-1.07035	4.21e-06	2.29e-05	1144.45	856.141	0.418778	0.0577762	0.101508	1204.29	760.937	0.661022	0.00223921	0.00488529	828.471	1474.84	-0.832161	0.000538035	0.00132965	Chr09	30002618	30011817	-	1026
Capana01g002330	830	809	599	1647	1609	1864	859	1011	953	1036	1116	743	55.15	61.12	41.89	137.64	101.31	107.65	66.43	74.66	67.9	64.94	75.1	48.99	1680.88	755.683	1.15296	1.14e-06	6.83e-06	899.3	995.764	-0.147048	0.511691	0.607716	945.513	1731.31	-0.872255	0.000343122	0.00086466	962.836	720.378	0.418768	0.0483005	0.0779	Chr01	147562886	147579310	+	798
Capana11g000906	1554	1309	1520	444	706	851	772	396	611	1680	1559	1656	70.98	67.97	73.06	25.5	30.55	33.78	41.04	20.1	29.92	72.38	72.11	75.05	632.714	1475.4	-1.21952	1e-13	1.61e-12	1519.52	630.695	1.2688	1.06e-05	4.43e-05	1598.77	652.406	1.29118	1.61e-14	1.5e-13	610.528	1404.86	-1.20253	7.82e-05	0.000222022	Chr11	62492824	62500895	-	1161
Capana08g002409	1061	408	617	513	4811	3324	0	3	0	550	166	1575	39.99	17.48	24.47	24.31	171.8	108.88	0	0.13	0	19.55	6.34	58.9	2589.71	692.816	1.90229	0.00398759	0.0118342	711.098	1.06023	9.39012	6.42e-09	4.35e-08	750.273	2677.51	-1.83551	0.0249444	0.0435009	1.02006	657.655	-9.32824	1.23e-22	3.18e-21	Chr08	146321951	146328942	+	1407
Capana12g002667	2467	1868	1882	437	477	673	382	547	415	1740	1227	903	104.82	90.23	84.15	23.35	19.2	24.85	18.89	25.83	18.91	69.74	52.8	38.07	511.038	2088.94	-2.03167	3.87e-26	3.62e-24	1194.98	474.265	1.33332	6.61e-06	2.86e-05	1257.01	526.547	1.25557	9.32e-06	2.98e-05	458.41	1988.6	-2.11706	1.88e-22	4.76e-21	Chr12	225061985	225063232	-	1248
Capana09g000210	477	392	533	1401	1092	1259	1710	1592	1829	987	934	806	10.22	9.55	12.02	37.75	22.17	23.44	42.64	37.91	42.02	19.95	20.27	17.14	1255.04	471.698	1.41088	1.2e-06	7.13e-06	846.171	1810.57	-1.09739	8.22e-12	8.27e-11	890.042	1291.98	-0.536737	0.0490221	0.0789622	1751.36	449.018	1.96333	2.96e-31	1.54e-29	Chr09	6740128	6748705	+	2475
Capana09g000928	435	356	553	1130	910	1101	2000	1050	2072	1182	1106	1116	12.6	11.73	16.86	41.18	24.98	27.73	67.44	33.81	64.38	32.31	32.46	32.09	1045.03	452.119	1.20783	4.58e-05	0.000207395	1056.61	1807.93	-0.77488	0.0091214	0.0208474	1111.64	1075.9	0.0482611	0.845044	0.879491	1750.25	430.301	2.02404	4.03e-09	2.08e-08	Chr09	71154672	71171889	-	1830
Capana10g001856	930	841	566	1965	3906	1321	706	821	803	440	500	210	42.04	43.22	26.93	111.71	167.31	51.9	37.14	41.25	38.92	18.76	22.89	9.42	2350.75	788.06	1.57669	0.000505597	0.00186491	357.171	821.576	-1.20183	0.00049921	0.00153807	375.312	2425.04	-2.69179	3.68e-08	1.61e-07	794.44	751.088	0.0810732	0.746531	0.796114	Chr10	188499029	188500201	+	1173
Capana05g000367	569	693	579	1639	1517	1796	699	714	883	1252	1171	1496	12.51	17.32	13.4	45.32	31.6	34.32	17.88	17.44	20.81	25.96	26.07	32.64	1630.86	623.949	1.38587	8.27e-09	6.81e-08	1217.47	808.254	0.590814	0.00192707	0.00523412	1281.3	1679.58	-0.38992	0.0833245	0.125947	781.793	595.207	0.394068	0.0641499	0.0999919	Chr05	7972565	7982907	-	2412
Capana00g003692	28	11	47	5975	5333	1586	1	2	2	0	0	5	1.35	0.6	2.39	362.89	244.03	66.57	0.06	0.11	0.1	0	0	0.24	4496.52	28.6853	7.29072	4.34e-26	4.05e-24	1.56797	1.75141	-0.163811	0.940497	0.957312	1.65645	4628.25	-11.4537	5.58e-13	4.34e-12	1.69276	27.2253	-4.00237	6.32e-05	0.000182238	Chr00	575078506	575084421	-	1098
Capana02g002394	391	218	411	1282	744	675	2813	2233	1872	665	779	897	12.52	7.94	13.85	51.63	22.57	18.78	104.83	79.46	64.27	20.09	25.26	28.5	937.975	341.116	1.45828	0.00196886	0.00632246	729.045	2457.44	-1.75311	2.81e-11	2.63e-10	767.06	964.738	-0.329905	0.43539	0.51347	2377.07	324.194	2.87363	1.52e-19	2.83e-18	Chr02	144055766	144060751	+	1656
Capana11g001348	1673	415	2267	475	640	526	398	728	468	1603	2442	1321	38.26	10.79	54.55	13.66	13.87	10.45	10.59	18.5	11.47	34.58	56.55	29.97	534.517	1445.76	-1.43576	0.00991155	0.026212	1674.21	562.051	1.57464	6.17e-06	2.69e-05	1759.23	550.915	1.67551	3.23e-08	1.43e-07	543.043	1370.72	-1.33586	0.0202959	0.0359947	Chr11	160734073	160738756	+	2319
Capana02g000664	2834	2605	2733	412	1316	2348	107	101	139	102	83	162	120.71	126.14	122.5	22.07	53.11	86.91	5.3	4.78	6.35	4.1	3.58	6.85	1222.53	2755.2	-1.17172	0.0131158	0.0333267	107.798	122.089	-0.180066	0.613822	0.69812	113.526	1261.89	-3.47506	1.47e-11	9.65e-11	118.11	2624.66	-4.47279	3.84e-140	1.41e-136	Chr02	82784875	82787520	+	1245
Capana03g002098	1654	977	1378	560	694	828	466	594	623	1814	1719	1602	137.26	92.17	120.34	58.44	54.57	59.72	45	54.78	55.43	142	144.46	131.92	670.153	1341.39	-1.00153	3.62e-06	1.99e-05	1593.78	592.155	1.42808	5.7e-17	1.22e-15	1676.58	690.644	1.27971	8.3e-23	1.9e-21	572.576	1275.37	-1.15543	5.04e-07	1.97e-06	Chr03	46046819	46053061	+	639
Capana05g002533	551	340	470	1011	1020	1406	930	1036	1055	1776	1887	1400	21.45	15.05	19.26	49.5	37.63	47.57	42.14	44.83	44.04	65.22	74.4	54.09	1114.85	455.716	1.28975	3.79e-08	2.84e-07	1572.89	1065.23	0.562188	0.00293799	0.00762865	1653.96	1148.47	0.526593	0.0131982	0.0245699	1030.12	433.363	1.24835	3.17e-10	1.89e-09	Chr05	216654835	216657054	+	1362
Capana10g000711	2041	2010	1466	512	688	676	292	142	263	1627	1334	1791	189.88	212.58	143.52	59.9	60.64	54.66	31.61	14.68	26.23	142.78	125.68	165.33	606.127	1863.27	-1.6205	1.99e-15	4.09e-14	1474.01	246.595	2.57979	4.47e-16	8.3e-15	1551.5	624.743	1.31281	1.76e-13	1.44e-12	238.738	1776.33	-2.89565	1.16e-16	1.55e-15	Chr10	42144090	42151109	+	570
Capana12g002707	1177	5199	1730	254	803	305	140	76	128	1288	942	793	41.2	206.88	63.72	11.18	26.63	9.28	5.7	2.96	4.8	42.53	33.39	27.54	431.229	2811.91	-2.70475	5.17e-05	0.000231749	934.429	121.673	2.9416	2.48e-20	8.15e-19	983.043	445.33	1.14194	0.00931996	0.0179175	117.78	2698.74	-4.51821	3.32e-13	2.89e-12	Chr12	226186453	226191366	-	1515
Capana02g002877	748	651	793	2465	1991	2461	495	728	485	722	650	579	33.47	33.12	37.34	138.72	84.42	95.71	25.78	36.2	23.27	30.48	29.46	25.71	2298.02	738.24	1.6377	1.37e-10	1.43e-09	605.02	603.489	0.003778	0.987723	0.991596	636.437	2365.96	-1.8938	5.49e-14	4.81e-13	583.237	702.984	-0.269476	0.263316	0.335485	Chr02	151856277	151862424	-	1185
Capana01g003030	0	0	0	1322	1632	2323	1752	3199	2452	1	0	0	0	0	0	121.94	113.41	148.07	149.54	260.74	192.83	0.07	0	0	1683.28	0	13.1427	6.91e-28	7.5e-26	0.298251	2604.74	-12.93	2.39e-26	1.57e-24	0.314385	1734.83	-12.2706	1.54e-24	4.09e-23	2517.05	0	13.7932	1.81e-29	8.22e-28	Chr01	198435312	198438707	+	723
Capana07g001810	645	388	364	952	780	1212	589	916	738	1967	2643	1440	30.57	20.9	18.15	56.73	35.02	49.92	32.48	48.24	37.5	87.93	126.84	67.71	964.086	467.351	1.04389	0.00101657	0.00350001	1884.45	790.114	1.25392	3.68e-05	0.000140369	1980.39	992.752	0.996665	0.00171769	0.00382918	763.671	444.511	0.78041	0.00905319	0.01737	Chr07	204139043	204145023	-	1119
Capana04g002188	3235	1689	2896	0	0	0	0	0	1	1489	1098	2179	117.9	69.98	111.07	0	0	0	0	0	0.04	51.19	40.52	78.8	0	2611.93	-13.8274	1.3e-29	1.64e-27	1478.97	0.338348	11.9285	2.59e-22	1.11e-20	1557.63	0	13.0378	3.5e-26	1.05e-24	0.327914	2481.98	-12.7237	2.25e-25	7.49e-24	Chr04	181570771	181578810	-	1455
Capana11g001900	1235	469	1020	149	186	217	308	443	463	2905	2549	2643	81.76	35.3	71.06	12.4	11.67	12.49	23.73	32.59	32.86	181.41	170.89	173.62	177.788	905.716	-2.34936	1.11e-10	1.16e-09	2511.37	426.527	2.55726	4.33e-38	7.4e-36	2642.35	183.226	3.85093	2.92e-166	1.23e-162	412.377	859.657	-1.05991	0.00462151	0.009444	Chr11	201795108	201795908	+	801
Capana08g000528	2097	1206	1648	634	972	811	642	453	528	1300	1420	821	204.79	133.89	169.36	77.86	89.94	68.83	72.96	49.16	55.29	119.75	140.43	79.56	779.409	1655.73	-1.0873	5.05e-06	2.71e-05	1099.83	574.931	0.935982	0.00142358	0.00398569	1156.14	803.566	0.524902	0.0520125	0.0832346	556.295	1574.12	-1.50102	2.24e-08	1.05e-07	Chr08	80749172	80749714	+	543
Capana01g000887	274	101	171	4867	4005	2741	91	52	69	37	35	51	8.47	3.55	5.56	189.14	117.26	73.61	3.27	1.79	2.29	1.08	1.1	1.56	3966.4	181.279	4.45064	2.24e-21	1.14e-19	38.2346	75.2017	-0.975296	0.0171991	0.036233	40.2468	4082.7	-6.66479	6.95e-61	1.32e-58	72.7847	172.049	-1.24303	0.00557839	0.0112104	Chr01	19778638	19782281	+	1716
Capana02g002755	536	244	536	1323	930	1039	1608	1403	2358	800	1048	648	78.95	40.86	83.09	245.08	129.8	133.01	275.65	229.66	372.41	111.16	156.33	94.71	1112.71	438.854	1.3414	0.00119867	0.00404564	777.349	1885.23	-1.27826	1.14e-05	4.76e-05	817.078	1145.15	-0.486272	0.164232	0.225953	1824.16	416.778	2.12944	3.17e-09	1.66e-08	Chr02	150024833	150026433	-	360
Capana01g003456	130	25	5	4390	4631	3257	0	1	0	0	0	0	2.97	0.65	0.12	126.08	100.21	64.64	0	0.03	0	0	0	0	4104.12	52.2628	6.2936	1.12e-12	1.55e-11	NA	NA	NA	NA	NA	0	4227.26	-14.517	2.71e-32	1.26e-30	0.340019	49.4667	-7.07565	3.9e-05	0.000116278	Chr01	226760613	226768105	-	2322
Capana05g001453	1161	871	1139	244	363	397	1034	732	1133	1630	1626	2102	54.43	46.43	56.2	14.39	16.13	16.18	56.42	38.14	56.96	72.09	77.2	97.79	320.395	1065.29	-1.73186	3.82e-26	3.58e-24	1665.92	1022.45	0.704259	0.00438518	0.0109053	1753.24	330.316	2.40678	1.61e-34	8.61e-33	989.453	1013.8	-0.035205	0.882354	0.908122	Chr05	129263511	129296619	-	1131
Capana08g002404	550	155	649	2876	1896	2616	1217	679	908	418	285	161	31.77	10.18	39.45	208.92	103.77	131.33	81.81	43.59	56.24	22.78	16.67	9.23	2481.09	449.573	2.46397	4.54e-06	2.45e-05	266.406	994.913	-1.90057	1.5e-06	7.22e-06	280.175	2553.37	-3.1875	1.16e-14	1.09e-13	962.963	426.342	1.17509	0.0254574	0.0440741	Chr08	146283818	146284735	-	918
Capana01g001636	396	252	400	695	650	891	1588	2572	2774	808	693	676	23.49	16.99	24.97	51.84	36.53	45.93	109.62	169.54	176.42	45.21	41.63	39.79	729.819	351.145	1.05425	5.38e-05	0.000240414	674.855	2431.76	-1.84938	3.97e-14	5.51e-13	710.007	751.697	-0.0811613	0.690573	0.750123	2350.92	333.917	2.81524	1.16e-22	3e-21	Chr01	55806792	55809478	-	894
Capana08g002038	1193	837	1656	513	519	592	1049	1024	1301	1338	1230	1120	54.07	43.13	78.98	29.24	22.29	23.32	55.33	51.58	63.22	57.2	56.45	50.37	532.119	1237.1	-1.2181	5.18e-05	0.000231932	1144.1	1188	-0.0544224	0.745831	0.809414	1203.52	548.125	1.13684	8.01e-10	4.3e-09	1149.18	1176.51	-0.0339785	0.905565	0.926734	Chr08	140202117	140205440	+	1170
Capana06g000391	3367	2593	2518	739	1108	1204	2	2	8	207	429	195	302.1	264.5	237.76	83.39	94.2	93.89	0.21	0.2	0.77	17.52	38.98	17.36	973.412	2849.55	-1.54904	2.79e-22	1.64e-20	260.242	4.14939	5.95353	5.18e-20	1.65e-18	273.318	1003.57	-1.877	2.79e-07	1.09e-06	4.01715	2712.96	-9.37594	1.96e-84	1.41e-81	Chr06	5699786	5702170	-	591
Capana00g004572	1312	2254	1043	170	576	651	221	399	248	1920	1695	1852	59.46	116.14	49.75	9.69	24.74	25.64	11.66	20.1	12.05	82.08	77.8	83.29	425.371	1574.49	-1.88681	0.00010692	0.000452385	1696.11	306.225	2.46955	1.42e-19	4.31e-18	1784.69	439.175	2.02088	9.31e-08	3.89e-07	295.865	1505.49	-2.34704	3.2e-08	1.47e-07	Chr00	655889920	655891861	+	1170
Capana10g001884	270	545	273	958	2014	2236	2509	1231	1989	135	85	69	7.24	16.62	7.71	32.31	51.18	52.12	78.32	36.69	57.2	3.42	2.31	1.84	1624.92	372.55	2.12565	1.37e-07	9.44e-07	89.1164	2031.07	-4.50941	1e-34	1.38e-32	93.7609	1676.39	-4.15943	5.49e-37	3.42e-35	1966.24	356.385	2.46446	4.58e-08	2.06e-07	Chr10	190487370	190498852	+	1977
Capana09g000572	7153	2364	1539	823	272	96	0	4	9	7	5	15	495.82	186.29	112.26	71.74	17.86	5.78	0	0.31	0.67	0.46	0.35	1.03	445.759	3652.61	-3.0355	0.00056522	0.00206555	8.39253	4.45877	0.904241	0.473302	0.572172	8.84415	457.682	-5.69324	5.87e-11	3.58e-10	4.3113	3465.29	-9.63499	1.09e-30	5.47e-29	Chr09	23165423	23166187	-	765
Capana00g004470	162	180	198	753	942	831	2637	2329	2819	454	498	475	6.46	8.17	8.31	37.78	35.61	28.82	122.45	103.27	120.6	17.09	20.12	18.81	824.698	182.612	2.17491	6.08e-25	5.06e-23	443.809	2747.03	-2.63014	4.17e-55	1.75e-52	466.835	849.862	-0.863444	4.46e-06	1.49e-05	2657.43	174.063	3.9336	8.44e-93	9.21e-90	Chr00	646698482	646703178	-	1329
Capana00g004993	1941	3675	2366	601	1075	1628	103	242	107	180	193	141	44.33	95.41	56.86	17.26	23.26	32.31	2.74	6.14	2.62	3.88	4.46	3.2	1025.71	2727.13	-1.41019	0.000209851	0.000842076	159.695	159.621	0.00064485	0.998768	0.999175	167.922	1057.89	-2.65619	2.09e-18	3.06e-17	154.132	2606.85	-4.07995	1.61e-18	2.66e-17	Chr00	685551540	685556485	-	2322
Capana08g000385	1140	913	1256	484	491	666	778	967	1047	1469	1743	1262	131.7	119.91	152.7	70.32	53.75	66.87	104.6	124.15	129.69	160.09	203.92	144.67	532.537	1112.83	-1.06439	1.91e-07	1.29e-06	1391.95	982.219	0.502783	0.0195395	0.0404927	1463.52	548.6	1.41633	1.62e-10	9.35e-10	949.791	1059.22	-0.157263	0.402435	0.478354	Chr08	52709516	52711788	-	459
Capana03g001790	310	155	223	2985	3318	3760	528	310	307	114	65	118	11.49	6.53	8.7	139.11	116.5	121.09	22.77	12.77	12.2	3.98	2.44	4.34	3274.32	229.538	3.83304	3.42e-47	1.41e-44	91.8159	407.678	-2.14969	1.01e-08	6.7e-08	96.6955	3373.55	-5.12372	3.6e-85	1.74e-82	394.517	218.105	0.853962	0.0241808	0.0421297	Chr03	35453311	35454843	-	1431
Capana03g000560	561	499	480	3008	3442	4113	0	3	2	10	17	15	32.09	32.45	28.9	216.39	186.56	204.48	0	0.19	0.12	0.54	0.98	0.85	3419.93	518.965	2.71999	2.01e-82	3.96e-79	13.1293	1.73692	2.90486	0.00804531	0.0186524	13.8052	3523.88	-8.00256	3.67e-168	2.16e-164	1.67589	494.373	-8.18021	6.82e-33	3.89e-31	Chr03	7823433	7827595	+	927
Capana01g002097	1303	1072	1544	0	0	0	0	0	0	2477	2378	3315	98.43	92.06	122.74	0	0	0	0	0	0	176.5	181.91	248.47	0	1318.51	-12.8411	1.39e-26	1.37e-24	2539.7	0	13.6704	8.93e-30	7.91e-28	2673.16	0	13.817	2.23e-30	9.08e-29	0	1255.03	-12.7017	5.62e-26	1.98e-24	Chr01	109566916	109567679	+	702
Capana06g002376	2208	2365	2052	673	1262	1247	213	366	227	467	438	565	36.51	44.46	35.71	13.99	19.77	17.92	4.1	6.73	4.02	7.28	7.33	9.27	1004.81	2240.21	-1.15563	5.37e-09	4.54e-08	456.699	284.514	0.68273	0.0200257	0.0413581	480.649	1036.41	-1.10946	5.27e-07	1.99e-06	274.903	2135.88	-2.95772	1.15e-25	3.94e-24	Chr06	156261764	156266861	-	3207
Capana02g003710	1104	1179	1317	394	735	451	1112	1542	1445	1035	1011	756	51.22	62.18	64.3	22.99	32.31	18.18	60.04	79.5	71.88	45.29	47.5	34.8	508.958	1216.61	-1.2572	3.14e-06	1.75e-05	869.46	1442.97	-0.730908	0.000863262	0.00253332	914.349	524.959	0.800563	0.00456647	0.00938152	1395.02	1159.47	0.267067	0.181116	0.24514	Chr02	163950369	163952532	-	1143
Capana06g000453	554	899	598	325	352	269	1124	336	1802	2057	2085	1628	68.48	126.33	77.79	50.52	41.23	28.9	161.69	46.16	238.83	239.84	260.99	199.68	314.401	698.963	-1.15416	0.000927905	0.00323039	1791.59	1141.96	0.64967	0.201727	0.287252	1884.13	323.865	2.54339	1.08e-21	2.24e-20	1106.3	667.737	0.728547	0.212805	0.28082	Chr06	6607228	6607656	-	429
Capana09g002325	1181	915	422	241	242	200	457	766	902	2821	2679	1193	44.6	39.29	16.77	11.45	8.66	6.56	20.09	32.15	36.53	100.5	102.47	44.71	227.559	846.525	-1.89707	1.43e-05	7.09e-05	2073.22	744.029	1.47831	0.000138823	0.000477545	2179.1	234.37	3.21895	1.61e-16	1.89e-15	719.335	806.497	-0.1649	0.708356	0.76434	Chr09	236455982	236461249	-	1404
Capana06g000026	1226	1021	1388	426	449	634	484	824	594	1656	1582	1711	82.71	78.31	98.54	36.14	28.7	37.17	38	61.78	42.97	105.39	108.08	114.54	487.18	1223.24	-1.32884	4.99e-11	5.5e-10	1536.97	670.249	1.19724	8.25e-07	4.14e-06	1617.15	501.927	1.68849	6.8e-22	1.43e-20	647.695	1164.48	-0.846244	0.00121627	0.00280426	Chr06	313810	317870	+	786
Capana00g003683	1447	743	1394	476	571	643	721	1033	922	1249	1718	1076	34.56	20.18	35.04	14.3	12.92	13.35	20.04	27.42	23.61	28.14	41.56	25.5	546.912	1196.99	-1.13058	5.89e-05	0.000261207	1260	942.281	0.419044	0.117694	0.184267	1324.36	563.584	1.23292	4.77e-07	1.81e-06	910.9	1137.31	-0.320417	0.279488	0.352597	Chr00	574954076	574972775	-	2220
Capana06g001805	4896	2573	2770	254	575	152	39	53	30	243	292	109	227.14	135.71	135.24	14.82	25.28	6.13	2.11	2.73	1.49	10.63	13.72	5.02	319.721	3417.18	-3.41817	5.24e-11	5.75e-10	200.147	43.229	2.2118	2.4e-06	1.12e-05	210.274	329.939	-0.649726	0.257415	0.331242	41.7774	3248.09	-6.28197	3.11e-69	1.15e-66	Chr06	53345482	53347666	-	1143
Capana00g000839	3562	3590	1890	448	1320	1046	1	4	1	13	6	23	247.88	284.02	138.41	39.21	87.04	63.26	0.08	0.31	0.07	0.85	0.42	1.59	873.863	3056.53	-1.80583	5.93e-06	3.15e-05	13.011	2.11988	2.61873	0.018592	0.0388125	13.7156	902.14	-6.03983	8.97e-34	4.67e-32	2.04489	2915.35	-10.4759	7.81e-50	1.15e-47	Chr00	303075553	303076314	+	762
Capana12g002885	1646	1103	1671	207	660	480	492	691	645	1070	1061	2166	102.81	78.32	109.83	16.26	39.06	26.06	35.76	47.96	43.2	63.04	67.11	134.24	417.929	1482.17	-1.82493	4.56e-07	2.9e-06	1338.08	643.445	1.05617	0.00238847	0.00634803	1409.21	431.522	1.70634	8.74e-05	0.000242421	622.051	1409.76	-1.18034	2.28e-07	9.35e-07	Chr12	229564173	229569196	+	849
Capana01g003534	1086	235	700	2723	2671	1918	84	51	95	754	530	1032	68.31	16.81	46.34	215.41	159.19	104.85	6.15	3.57	6.41	44.74	33.76	64.41	2456.37	667.036	1.88034	0.000487335	0.001807	718.202	81.0701	3.14702	1.33e-18	3.57e-17	756.393	2529.61	-1.74143	1.84e-06	6.49e-06	78.4722	632.026	-3.01002	3.51e-08	1.61e-07	Chr01	228805300	228809758	-	843
Capana08g001131	1388	1330	1521	525	669	730	801	907	905	892	843	1361	22.04	24.01	25.42	10.49	10.07	10.08	14.8	16.01	15.41	13.36	13.56	21.45	620.85	1430.01	-1.20447	2.24e-21	1.14e-19	962.746	921.431	0.06321	0.80296	0.854064	1013.57	639.858	0.663731	0.00913587	0.0175957	891.035	1362.29	-0.612287	7.91e-06	2.6e-05	Chr08	125553269	125571188	-	3339
Capana01g004101	1148	692	1080	361	524	416	1008	704	976	1364	1741	1833	71.96	49.31	71.24	28.46	31.12	22.66	73.53	49.04	65.59	80.65	110.51	114.01	422.104	977.485	-1.21237	1.55e-06	9.08e-06	1539.05	949.866	0.696228	0.00529464	0.0128737	1619	435.127	1.89623	3.82e-16	4.28e-15	919.17	929.37	-0.0162317	0.951807	0.962823	Chr01	283642490	283643335	-	846
Capana02g002516	2378	636	862	475	305	421	919	133	689	1408	1962	1647	254.75	77.46	97.18	63.99	30.96	39.2	114.57	15.83	79.14	142.28	212.85	175.07	404.228	1278.56	-1.66225	0.0020535	0.00656297	1564.6	618.22	1.33965	0.0213705	0.0436928	1645.21	415.977	1.98576	2.88e-09	1.45e-08	599.144	1212.02	-1.01657	0.163446	0.224315	Chr02	145965322	145966710	-	495
Capana10g002361	485	378	560	2279	2414	2298	572	1227	940	244	285	144	21.22	18.8	25.78	125.4	100.07	87.38	29.12	59.66	44.1	10.07	12.63	6.25	2303.6	478.341	2.26715	1e-21	5.36e-20	209.18	962.116	-2.20163	4.03e-09	2.82e-08	219.84	2372.99	-3.43197	3.19e-28	1.12e-26	929.588	455.213	1.03004	0.00173474	0.00387671	Chr10	202980330	202986615	-	1212
Capana06g000825	594	601	1066	1438	1645	1715	714	702	800	881	744	924	17.41	20.03	32.88	53.01	45.69	43.69	24.36	22.87	25.14	24.36	22.09	26.88	1564.42	762.759	1.03613	0.00061203	0.00222018	790.728	781.449	0.0170404	0.918157	0.942022	832.193	1611.89	-0.953112	3.17e-08	1.41e-07	755.85	726.251	0.0576579	0.848506	0.881196	Chr06	13078111	13089972	+	1809
Capana12g000577	519	730	381	1382	2521	2718	560	1375	664	362	294	317	7.12	11.38	5.5	23.83	32.76	32.39	8.94	20.95	9.76	4.68	4.08	4.31	2086.18	554.599	1.91189	3.69e-09	3.18e-08	301.507	916.622	-1.60408	1.62e-05	6.56e-05	317.264	2151.68	-2.76202	1.3e-42	1.1e-40	885.124	529.76	0.740798	0.10418	0.152172	Chr12	12873843	12894795	-	3867
Capana12g002278	6	0	9	5299	2212	3318	296	305	297	0	0	1	0.23	0	0.37	258.88	81.42	112.02	13.38	13.17	12.37	0	0	0.04	3764.9	4.94659	9.55903	8.31e-37	1.76e-34	0.313595	317.176	-9.89212	2.3e-16	4.43e-15	0.33129	3870.58	-13.428	1.21e-25	3.5e-24	306.738	4.68008	6.00588	3.37e-31	1.75e-29	Chr12	209748360	209749724	-	1365
Capana01g000492	40	47	40	407	175	190	3400	1767	4006	543	512	611	1.32	1.77	1.39	16.94	5.49	5.47	130.97	65	142.18	16.95	17.16	20.07	272.548	43.0145	2.66185	1.36e-06	8.06e-06	517.484	3230.74	-2.64231	3.79e-16	7.11e-15	544.558	280.15	0.961842	0.0471987	0.0763886	3127.89	41.0265	6.25453	1.63e-60	4.33e-58	Chr01	8497300	8500046	-	1602
Capana06g000077	581	550	487	2898	1993	2469	275	782	404	436	546	315	35.17	37.85	31.02	220.62	114.31	129.89	19.37	52.61	26.22	24.9	33.47	18.92	2478.15	545.909	2.18215	3.73e-12	4.77e-11	403.633	514.23	-0.349499	0.412427	0.513124	424.241	2550.42	-2.58751	1.52e-13	1.25e-12	496.519	520.222	-0.0671247	0.87104	0.898744	Chr06	932277	935827	-	876
Capana07g000461	89	49	29	543	695	189	2108	1586	2614	1430	1525	860	4.59	2.87	1.57	35.19	33.94	8.46	126.42	90.83	144.44	69.51	79.59	43.98	484.547	55.7389	3.11847	8.85e-07	5.39e-06	1184.45	2220.47	-0.906676	0.00280371	0.0073156	1245.08	499.252	1.31919	0.0124311	0.0232804	2148.78	53.0068	5.33921	3.85e-37	2.91e-35	Chr07	31895832	31898065	+	1029
Capana09g000469	3909	1991	673	56	157	88	1049	230	646	1593	838	481	235.82	136.55	42.73	4.25	8.97	4.61	73.65	15.42	41.79	90.65	51.2	28.79	94.8519	2188.88	-4.52706	2.65e-13	3.99e-12	894.256	685.779	0.3831	0.509851	0.60605	940.747	97.9209	3.26221	3.96e-11	2.46e-10	664.422	2081.14	-1.6473	0.0204123	0.0361771	Chr09	16357826	16360550	+	879
Capana04g001047	1158	5569	1471	319	1216	1334	86	61	185	92	142	69	31.01	169.56	41.46	10.74	30.86	31.05	2.68	1.82	5.31	2.32	3.85	1.83	870.379	2850.72	-1.71126	0.0146928	0.0367538	94.5414	115.791	-0.29372	0.562204	0.653736	99.3272	898.775	-3.17866	4.38e-11	2.71e-10	112.098	2737.99	-4.60985	6.93e-11	4.46e-10	Chr04	27614091	27616394	-	1980
Capana05g002538	606	501	754	1324	1041	1434	648	814	708	1302	1596	971	21.3	20.02	27.88	58.51	34.66	43.8	26.5	31.79	26.68	43.16	56.8	33.86	1257.16	626.146	1.00489	0.000447074	0.00167342	1203.82	765.621	0.652851	0.0103855	0.0233156	1265.39	1294.33	-0.0321108	0.915107	0.933968	740.208	595.974	0.312556	0.150861	0.209325	Chr05	216699906	216704240	+	1509
Capana06g000330	1285	846	523	350	499	473	1083	971	1158	1609	1683	1213	101.4	75.89	43.43	34.73	37.31	32.44	99.46	85.15	97.98	119.77	134.49	94.98	426.034	889.191	-1.06173	0.00223124	0.00707001	1399.12	1133.4	0.303859	0.138607	0.211526	1471.21	439.174	1.74434	1.86e-18	2.74e-17	1096.4	846.308	0.37341	0.282306	0.355696	Chr06	4626504	4627670	+	672
Capana06g000513	125	77	123	362	418	549	1084	1166	1192	2390	1631	2564	2.84	1.99	2.94	10.33	8.99	10.83	28.62	29.4	29	51.15	37.48	57.73	427.837	108.838	1.97281	8.28e-16	1.8e-14	2039.08	1214.18	0.747969	0.000614194	0.00185827	2146.9	440.864	2.28401	1.35e-22	3.04e-21	1174.21	103.486	3.50137	9.55e-61	2.56e-58	Chr06	7634329	7652081	+	2337
Capana08g001366	1840	1445	1814	439	575	619	243	311	240	1293	1313	1547	142.65	127.36	147.99	42.8	42.24	41.71	21.92	26.79	19.95	94.56	103.08	119.01	526.246	1714.32	-1.70455	5.64e-36	1.11e-33	1291.15	280.512	2.20268	2.56e-25	1.53e-23	1358.63	542.389	1.32495	2.6e-16	2.98e-15	271.171	1631.8	-2.58944	1.97e-41	1.91e-39	Chr08	129357134	129361083	+	684
Capana12g001718	1375	797	779	372	483	367	891	1171	758	1546	1642	1442	54.37	35.83	32.42	18.5	18.1	12.61	41	51.46	32.14	57.67	65.75	56.58	400.538	986.568	-1.30173	1.86e-05	9.02e-05	1439.02	998.104	0.527909	0.0257432	0.0512388	1513.54	412.782	1.8764	6.29e-18	8.73e-17	964.717	938.182	0.0399923	0.897642	0.920288	Chr12	151748935	151750275	-	1341
Capana02g003080	596	458	588	1559	1669	2077	636	822	706	970	781	761	18.81	16.43	19.53	61.88	49.91	56.98	23.36	28.83	23.89	28.88	24.96	23.83	1722.57	551.848	1.64142	6.46e-21	3.08e-19	778.002	763.357	0.0275415	0.885274	0.917334	818.561	1774.68	-1.11583	1.98e-10	1.13e-09	737.99	525.23	0.490356	0.00692323	0.013624	Chr02	155453454	155461906	+	1680
Capana04g002496	1844	2180	1930	618	1140	979	92	196	128	830	778	905	93.66	125.88	103.16	39.48	54.86	43.22	5.44	11.06	6.97	39.77	40.02	45.61	870.498	2016.6	-1.21124	6.44e-09	5.38e-08	780.445	146.423	2.41376	4.18e-15	6.69e-14	821.249	897.846	-0.129431	0.511952	0.587242	141.451	1923.31	-3.76466	3.57e-31	1.85e-29	Chr04	204804738	204806339	-	1044
Capana07g001782	2690	2748	2171	388	839	611	122	147	112	662	502	592	218.11	253.31	185.24	39.56	64.46	43.06	11.51	13.25	9.74	50.63	41.22	47.63	582.628	2571.23	-2.14092	1.48e-16	3.63e-15	543.816	134.729	2.01386	5.17e-19	1.46e-17	572.327	601.136	-0.0716074	0.781636	0.82718	130.251	2451.36	-4.23466	3.88e-76	2.01e-73	Chr07	203241969	203245412	-	654
Capana04g002517	263	178	343	68	69	111	1529	431	1653	1936	2566	2410	21.93	16.87	30.1	7.13	5.45	8.04	148.36	39.94	147.77	152.26	216.66	199.39	79.7052	262.983	-1.72287	3.47e-07	2.25e-06	2154.74	1274.12	0.757991	0.104857	0.167364	2266.21	82.1158	4.78643	2.64e-79	1e-76	1234.29	250.083	2.30301	1.5e-05	4.74e-05	Chr04	205292866	205295571	+	636
Capana00g002849	369	924	400	1504	1852	3347	597	1622	830	7	37	14	60.39	171.92	68.89	309.56	287.19	476.08	113.71	295.01	145.65	1.08	6.13	2.27	2110.81	582.062	1.85896	6.59e-05	0.000289769	18.3244	1073.69	-5.87727	5.73e-23	2.65e-21	19.2272	2175.61	-6.82684	9.06e-37	5.58e-35	1036.75	557.387	0.89564	0.100834	0.148048	Chr00	502026769	502027183	-	324
Capana04g001075	519	300	505	1098	1079	1027	603	737	974	2026	1574	1042	65.06	42.76	66.62	173.1	128.16	111.89	87.97	102.68	130.92	239.58	199.82	129.62	1062.1	442.956	1.26057	2.01e-05	9.73e-05	1434.97	811.854	0.821625	0.00610227	0.0145993	1509.16	1093.89	0.464958	0.132953	0.188227	785.192	421.067	0.898662	0.00156041	0.0035189	Chr04	28542190	28544330	-	423
Capana07g001584	1846	2247	1633	545	913	945	194	1038	265	739	609	493	45.01	62.28	41.9	16.71	21.09	20.02	5.5	28.12	6.93	17	15.04	11.93	762.728	1941.36	-1.34696	1.29e-09	1.19e-08	569.994	527.873	0.110764	0.849957	0.890119	599.563	786.538	-0.392222	0.067998	0.105465	509.075	1852.36	-1.86335	0.00294468	0.00628143	Chr07	191699805	191702600	+	2175
Capana10g002082	37	3	17	338	1358	226	1487	88	1468	2792	2976	666	2.87	0.26	1.39	32.95	99.75	15.23	134.16	7.58	122.03	204.18	233.64	51.23	610.634	18.6403	5.02982	1.17e-08	9.46e-08	1994.4	1074.85	0.891808	0.432461	0.533099	2094.83	631.032	1.73094	0.0168652	0.0306521	1042.01	17.6248	5.88167	5.15e-09	2.63e-08	Chr10	197310071	197310754	+	684
Capana03g003375	533	576	503	968	1320	1392	1395	1147	1411	808	651	748	9.79	12.03	9.73	22.37	22.98	22.23	29.83	23.42	27.8	14	12.11	13.64	1183.66	545.167	1.11903	1.58e-14	2.85e-13	683.987	1395.98	-1.02906	1.13e-08	7.42e-08	719.797	1220.08	-0.761117	3.46e-08	1.52e-07	1350.56	519.788	1.378	1.87e-12	1.46e-11	Chr03	214045227	214067037	-	2886
Capana01g001505	572	79	528	1385	1235	1184	834	2393	1174	1045	713	307	20.8	3.27	20.21	63.35	42.56	37.42	35.3	96.72	45.78	35.85	26.26	11.08	1270.55	388.883	1.70761	0.00831802	0.0225327	636.228	1549.75	-1.28436	0.0116746	0.0258559	668.967	1308.27	-0.967228	0.0313095	0.0531686	1496.29	368.228	2.02242	0.00349198	0.00733629	Chr01	48338546	48340003	-	1458
Capana01g003374	261	109	28	4684	4165	2129	8	4	18	14	11	14	7.82	3.71	0.88	176.48	118.23	55.43	0.28	0.13	0.58	0.4	0.33	0.42	3768.27	131.927	4.83557	4.91e-11	5.43e-10	12.0877	10.4471	0.206751	0.793002	0.846525	12.7225	3879.17	-8.25144	9.68e-64	2.1e-61	10.1177	125.308	-3.62816	3.83e-05	0.000114156	Chr01	225182473	225187204	+	1770
Capana08g000878	84	87	146	371	178	868	68	62	162	2869	2033	4443	3.76	4.43	6.88	20.88	7.55	33.76	3.54	3.08	7.77	121.1	92.13	197.28	448.581	106.987	2.06815	0.000304771	0.00118369	2899.89	101.741	4.83172	1.38e-28	1.11e-26	3054.58	461.838	2.72531	4.29e-07	1.64e-06	98.4723	101.882	-0.0480379	0.923034	0.940364	Chr08	121141921	121147036	+	1185
Capana12g001641	884	624	873	128	274	200	502	323	600	1914	1636	3390	86.33	69.28	89.72	15.72	25.35	16.97	57.05	35.05	62.83	176.32	161.79	328.5	190.93	799.083	-2.06314	7.47e-15	1.42e-13	2157.74	501.843	2.10415	8.71e-09	5.8e-08	2272.57	196.991	3.52687	3.63e-22	7.88e-21	485.737	760.242	-0.646392	0.0281738	0.0483029	Chr12	139433214	139433756	+	543
Capana11g002340	173	163	208	691	547	632	2458	1611	2684	823	675	646	4.75	5.09	6.01	23.85	14.23	15.08	78.51	49.14	78.99	21.31	18.76	17.59	624.632	183.437	1.76618	2.31e-09	2.04e-08	664.158	2381.75	-1.84234	2.35e-13	2.93e-12	698.757	643.044	0.121668	0.655089	0.718827	2305.15	174.712	3.72192	5.33e-42	5.38e-40	Chr11	219128495	219145415	-	1932
Capana00g000952	61	12	64	341	511	575	454	418	539	1816	1749	4752	2.22	0.5	2.45	15.6	17.61	18.18	19.22	16.89	21.02	62.3	64.42	171.5	454.527	45.3304	3.32324	1.03e-09	9.68e-09	2591.81	497.119	2.38225	1.46e-08	9.41e-08	2730.82	468.611	2.54261	3.61e-09	1.79e-08	480.905	42.9528	3.48144	1.32e-10	8.21e-10	Chr00	315944691	315946952	+	1458
Capana11g000442	638	356	871	160	213	254	996	2784	1239	1554	1107	1104	21.32	13.52	30.63	6.72	6.74	7.38	38.73	103.38	44.39	48.98	37.46	36.6	200.784	624.014	-1.63585	2.93e-06	1.64e-05	1164.12	1769.53	-0.604097	0.135634	0.207768	1224.95	206.956	2.56451	2.63e-36	1.55e-34	1708.37	592.946	1.52653	0.00188218	0.00417422	Chr11	12952104	12955142	-	1587
Capana08g002186	146	0	15	5023	3874	2132	6	3	27	5	24	17	5.21	0	0.56	225.57	131.07	66.16	0.25	0.12	1.03	0.17	0.87	0.6	3820.27	51.8381	6.20292	0.000645872	0.00233039	14.5065	12.403	0.220355	0.830688	0.875396	15.2396	3931.28	-8.01538	1.56e-40	1.15e-38	12.0151	48.8682	-2.0235	0.210858	0.278713	Chr08	142258246	142261187	+	1485
Capana11g000412	1567	1177	1302	585	614	711	419	453	484	1374	1120	1441	81.7	69.77	71.44	38.36	30.33	32.22	25.43	26.25	27.06	67.58	59.14	74.55	623.532	1359.27	-1.12615	3.24e-10	3.22e-09	1220.28	478.003	1.35205	7.01e-15	1.08e-13	1284.35	642.348	1.00102	1.63e-07	6.59e-07	462.279	1293.81	-1.48487	7.37e-24	2.14e-22	Chr11	11511502	11515114	-	1017
Capana09g001791	515	456	364	3146	2627	3644	51	181	62	61	79	47	25.64	25.81	19.07	196.99	123.93	157.69	2.96	10.02	3.31	2.87	3.98	2.32	3099.66	449.923	2.78411	2.03e-26	1.97e-24	58.2258	103.707	-0.833141	0.142355	0.21627	61.1991	3191.76	-5.70516	7.31e-81	2.88e-78	100.076	428.693	-2.09862	6.29e-05	0.000181383	Chr09	205324969	205331725	-	1065
Capana08g002127	185	194	148	514	783	435	1452	3316	2175	834	848	310	13.46	16.04	11.33	47.02	53.97	27.5	122.92	268.06	169.64	57.23	62.47	22.38	568.064	178.18	1.67241	3.67e-07	2.37e-06	617.461	2442	-1.98364	8.96e-06	3.81e-05	648.827	585.632	0.148203	0.741615	0.794023	2358.93	169.899	3.79586	8.8e-27	3.31e-25	Chr08	141588552	141593469	-	729
Capana02g000805	342	263	378	880	1246	1461	1309	2076	1571	511	509	647	52.11	45.56	60.61	168.63	179.89	193.48	232.13	351.55	256.67	73.45	78.54	97.83	1144.67	330.367	1.79269	4.4e-23	2.95e-21	518.269	1746.8	-1.75305	1.67e-12	1.85e-11	545.42	1180.01	-1.11395	2.68e-09	1.35e-08	1688.21	314.391	2.42458	4.66e-22	1.14e-20	Chr02	93953025	93954351	+	348
Capana03g000865	753	1132	545	1812	1757	2679	583	810	790	84	162	68	74.36	127.08	56.64	225.02	164.39	229.91	67	88.89	83.64	7.82	16.2	6.66	2021.24	828.013	1.28767	0.000285297	0.00111433	98.2452	768.039	-2.96781	3.2e-15	5.22e-14	103.177	2082.11	-4.33557	1.59e-30	6.53e-29	742.539	791.248	-0.091306	0.799265	0.840817	Chr03	12876813	12877894	-	537
Capana03g004091	2416	4074	2840	209	886	663	0	2	1	11	5	58	100.96	193.54	124.89	10.98	35.08	24.08	0	0.09	0.04	0.43	0.21	2.4	538.055	3180.87	-2.56258	3.35e-08	2.53e-07	23.0701	1.04517	4.45425	0.00165597	0.00456713	24.3471	555.793	-4.51389	2.37e-08	1.07e-07	1.00795	3038.87	-11.5374	7.55e-37	5.54e-35	Chr03	245712711	245715991	+	1269
Capana02g000270	1487	1242	2000	12	44	56	41	50	92	2451	2471	1209	33.91	32.2	48	0.34	0.95	1.11	1.09	1.27	2.25	52.73	57.07	27.36	33.846	1591.28	-5.53502	1.19e-39	3.04e-37	1901.29	63.8822	4.89335	7.21e-35	9.95e-33	1998.43	34.9461	5.82094	1.36e-36	8.22e-35	61.8019	1514.51	-4.61264	6.67e-38	5.34e-36	Chr02	35114029	35117083	+	2325
Capana12g001403	1181	913	1180	476	539	666	564	512	568	1607	1597	1347	61.94	54.44	65.13	31.4	26.79	30.36	34.43	29.84	31.94	79.51	84.83	70.11	543.716	1100.44	-1.01832	8.26e-10	7.8e-09	1413.01	580.62	1.28323	3.82e-14	5.32e-13	1486.18	560.235	1.40835	7.85e-18	1.08e-16	561.635	1047.38	-0.899475	2.37e-08	1.11e-07	Chr12	91537355	91562436	+	1011
Capana06g000094	2077	2803	2132	794	977	1147	106	102	30	318	254	382	232.36	356.5	251	111.71	103.56	111.52	13.8	12.68	3.6	33.56	28.78	42.41	940.518	2381.25	-1.3402	8.5e-10	8.02e-09	295.96	85.195	1.798	0.000264696	0.000861582	311.572	969.257	-1.63719	9.5e-15	9.05e-14	82.3505	2272.78	-4.78783	1.08e-21	2.55e-20	Chr06	1203358	1204207	-	474
Capana04g002873	558	373	482	1389	832	1426	579	1259	776	1460	1481	433	29.71	22.58	27.01	93	41.97	65.98	35.87	74.49	44.3	73.32	79.85	22.88	1218.6	473.756	1.36223	9.34e-05	0.000399914	1045.41	920.512	0.183546	0.708605	0.779037	1098.32	1254	-0.190955	0.706423	0.764245	889.189	450.676	0.980246	0.0038429	0.00800447	Chr04	215466265	215471121	+	996
Capana06g002089	1121	988	1075	384	538	713	668	697	807	1333	1163	1556	63.92	64.04	64.5	27.54	29.07	35.33	44.33	44.17	49.34	71.7	67.15	88.04	518.909	1072.68	-1.04579	6.89e-11	7.46e-10	1257.88	765.127	0.717104	0.000128355	0.000445179	1323.96	534.931	1.30621	2.1e-10	1.2e-09	740.028	1021.65	-0.465005	0.00032372	0.000830237	Chr06	88105505	88119501	-	930
Capana09g000386	0	1	0	3158	3774	4099	0	0	0	0	0	0	0	0.04	0	126.94	114.3	113.87	0	0	0	0	0	0	3577.41	0.356506	13.2682	8.1e-29	9.56e-27	NA	NA	NA	NA	NA	0	3686.39	-14.3195	2.97e-33	1.48e-31	NA	NA	NA	NA	NA	Chr09	12430842	12433433	+	1659
Capana01g001821	1191	1063	1101	421	472	754	626	589	688	1270	995	1790	77.68	78.82	75.57	34.53	29.17	42.74	47.52	42.69	48.12	78.14	65.72	115.85	525.664	1130.59	-1.1043	4.8e-08	3.53e-07	1258.68	671.244	0.907001	0.000655325	0.00197045	1325.43	541.675	1.29064	1.46e-05	4.53e-05	649.294	1076.92	-0.729921	3.99e-08	1.81e-07	Chr01	71440836	71445589	+	813
Capana02g002584	170	45	126	197	680	345	1449	1684	1808	1503	1364	1557	5.39	1.62	4.21	7.86	20.45	9.51	53.51	59.39	61.52	44.99	43.83	49.03	382.052	112.862	1.75877	0.00191002	0.00615888	1373.25	1739.95	-0.341556	0.0234324	0.0472913	1445.04	394.58	1.87155	1.05e-06	3.83e-06	1682.61	107.001	3.97287	3.43e-20	6.86e-19	Chr02	147610192	147614739	+	1671
Capana07g001600	3101	1555	5449	66	33	56	2	4	2	185	127	264	268.69	153.18	496.85	7.19	2.71	4.22	0.2	0.39	0.19	15.12	11.14	22.7	52.6428	3378.83	-6.01167	1.24e-28	1.44e-26	178.627	2.82612	5.98338	9.49e-20	2.93e-18	188.144	54.1489	1.80602	0.000155704	0.000415803	2.7297	3208.95	-10.1991	1.75e-46	2.25e-44	Chr07	192036335	192038303	+	612
Capana03g000076	1371	193	826	147	204	138	1014	501	1090	2189	1252	1919	101.4	16.23	64.29	13.67	14.3	8.87	87.27	41.18	86.44	152.71	93.77	140.83	160.266	785.744	-2.29438	0.000243154	0.00096306	1655.51	918.903	0.84934	0.016975	0.0357989	1743.13	165.189	3.40199	2.42e-29	9.2e-28	889.67	743.767	0.258211	0.685913	0.744814	Chr03	1050572	1052607	-	717
Capana12g002747	148	89	148	310	298	244	1236	1323	1849	1453	1430	2312	16.99	11.61	17.88	44.75	32.41	24.34	165.1	168.75	227.55	157.32	166.22	263.32	284.996	128.886	1.14142	0.000979476	0.00338922	1616.23	1547.88	0.0622278	0.825799	0.871734	1701.54	293.493	2.53792	2.85e-14	2.58e-13	1497.28	122.535	3.60949	6.63e-41	6.24e-39	Chr12	226938008	226941306	+	462
Capana02g000483	517	487	577	1509	1436	1801	781	839	889	670	592	619	19.4	20.78	22.79	71.22	51.06	58.74	34.11	34.99	35.77	23.72	22.5	23.05	1554.64	533.168	1.54328	2.58e-14	4.53e-13	583.484	884.628	-0.600354	2.14e-05	8.53e-05	613.921	1601.24	-1.38231	6.02e-13	4.66e-12	855.529	507.864	0.752648	2.15e-07	8.85e-07	Chr02	61674668	61682724	+	1413
Capana02g002292	211	262	87	684	771	486	2097	1861	2061	991	838	268	7.52	10.61	3.26	30.65	26.03	15.05	86.97	73.7	78.75	33.31	30.24	9.48	648.336	190.265	1.76859	0.000333049	0.00128326	647.913	2126.51	-1.71454	9.05e-05	0.000322589	680.923	667.884	0.0284236	0.954918	0.965368	2057.02	181.748	3.50123	3.55e-16	4.45e-15	Chr02	142975167	142979308	-	1488
Capana08g001544	299	129	270	696	671	730	715	666	724	1922	1597	2188	16.72	8.2	15.89	48.96	35.56	35.49	46.54	41.4	43.42	101.41	90.46	121.44	691.465	232.531	1.57076	9.11e-06	4.67e-05	1770.7	743.379	1.25224	2.98e-11	2.77e-10	1863.82	712.168	1.38939	1.58e-09	8.18e-09	719.044	220.8	1.70211	1.47e-07	6.19e-07	Chr08	132427882	132430025	-	948
Capana02g003583	693	637	490	2494	2270	2066	275	400	344	285	306	318	86.26	90.14	64.19	390.42	267.73	223.5	39.84	55.33	45.91	33.46	38.57	39.28	2283.3	613.834	1.8948	1.05e-10	1.11e-09	282.697	358.927	-0.344881	0.124638	0.193423	297.406	2351.14	-2.98252	1.31e-28	4.75e-27	346.957	584.986	-0.753317	0.00218426	0.00478048	Chr02	162547773	162549789	-	426
Capana05g000332	561	589	621	1083	1260	1452	1522	826	1413	395	353	452	13.35	15.93	15.55	32.4	28.4	30.02	42.14	21.84	36.04	8.86	8.5	10.67	1229.48	598.416	1.03854	4.97e-12	6.28e-11	372.574	1329.94	-1.83572	4.95e-10	3.89e-09	392.117	1266.88	-1.69157	3.98e-22	8.59e-21	1287.4	570.33	1.17466	0.000103675	0.000288958	Chr05	7137897	7140125	-	2229
Capana00g003673	468	376	524	874	1059	1153	1285	1532	1284	689	545	718	7.67	7	9.03	18.01	16.44	16.42	24.5	27.89	22.55	10.65	9.04	11.67	999.647	460.085	1.11861	1.02e-10	1.08e-09	605.149	1448.61	-1.25916	9.47e-11	8.23e-10	636.955	1030.13	-0.692971	6.88e-05	0.000193576	1400.56	437.917	1.67696	1.99e-18	3.26e-17	Chr00	574712059	574724245	+	3237
Capana11g000413	1281	1149	1304	569	601	674	399	473	378	1102	1031	1516	67.19	68.51	71.98	37.53	29.87	30.72	24.36	27.57	21.26	54.52	54.76	78.9	602.705	1258.29	-1.06417	8.67e-11	9.25e-10	1134.18	441.848	1.36013	2.34e-08	1.47e-07	1193.89	620.893	0.944185	7.85e-05	0.00021907	427.183	1198.44	-1.48846	2.7e-18	4.36e-17	Chr11	11543213	11544667	-	1011
Capana05g000049	1215	881	1154	220	349	392	328	463	357	1896	1516	1696	21.96	18.1	21.95	5	5.98	6.16	6.9	9.3	6.92	32.32	27.75	30.42	304.952	1091.2	-1.83688	6.5e-24	4.82e-22	1582.72	405.088	1.96615	2.09e-21	7.89e-20	1665.53	314.439	2.40218	8.48e-46	8.48e-44	391.557	1038.33	-1.4071	6.79e-11	4.38e-10	Chr05	390662	399335	-	2934
Capana08g001261	2321	4746	3056	12	180	87	3	2	10	2	9	0	210.39	489.08	291.51	1.37	15.46	6.85	0.32	0.2	0.97	0.17	0.83	0	83.4832	3462.55	-5.37039	1.9e-13	2.92e-12	3.47804	5.19398	-0.585958	0.702988	0.774192	3.64218	86.3685	-4.57406	9.22e-05	0.000254917	5.02987	3310.65	-9.34831	6.9e-55	1.34e-52	Chr08	127249536	127250873	-	585
Capana01g000749	478	525	391	844	956	1320	882	1150	1104	1002	964	795	14.39	17.97	12.39	31.96	27.28	34.54	30.91	38.48	35.64	28.46	29.4	23.75	1003.11	471.732	1.08877	5.31e-07	3.34e-06	856.8	1104.44	-0.366371	0.0532269	0.0948193	901.158	1033.63	-0.197815	0.28576	0.361273	1067.82	449.908	1.24758	2.17e-08	1.02e-07	Chr01	15400089	15401849	+	1761
Capana02g003259	790	622	777	1337	1667	2348	937	698	930	55	70	153	31.17	27.9	32.26	66.34	62.32	80.51	43.02	30.61	39.34	2.05	2.8	5.99	1706.96	735.99	1.21374	1.17e-11	1.41e-10	86.7958	906.061	-3.38457	2.5e-16	4.8e-15	91.4161	1759.27	-4.26725	2.91e-25	8.21e-24	876.706	700.573	0.323289	0.116408	0.16759	Chr02	158094655	158099257	-	1344
Capana10g001865	788	909	1423	300	265	263	142	251	220	1954	1301	2541	53.37	69.99	101.42	25.55	17	15.48	11.19	18.89	15.98	124.83	89.23	170.76	276.285	1054.67	-1.93491	2.51e-08	1.93e-07	1796.17	215.383	3.05958	1.08e-20	3.75e-19	1891.72	284.484	2.7357	4.04e-16	4.51e-15	208.165	1004.77	-2.27062	6.81e-11	4.39e-10	Chr10	189079461	189082158	-	783
Capana09g001148	410	459	372	1197	1452	1902	560	1054	650	832	861	604	14.13	17.98	13.49	51.87	47.4	56.96	22.46	40.36	24.01	27.04	30.04	20.65	1460	420.023	1.79805	8.07e-22	4.41e-20	713.223	798.441	-0.16286	0.600253	0.686761	749.95	1504.61	-1.00458	1.55e-06	5.52e-06	771.387	400.57	0.945744	0.00278605	0.00597201	Chr09	108710420	108714179	-	1539
Capana02g002003	235	448	110	3850	3377	2226	2	0	2	3	21	10	27.15	58.84	13.37	559.36	369.66	223.5	0.27	0	0.25	0.33	2.46	1.15	3216.66	271.994	3.5642	7.61e-10	7.22e-09	10.7543	1.41249	2.92709	0.0323265	0.0622766	11.2873	3311.49	-8.20342	5.25e-44	4.75e-42	1.36962	260.435	-7.57436	1.01e-14	1.06e-13	Chr02	137702790	137703248	+	459
Capana02g001893	99	104	85	1962	1726	2126	417	493	451	952	1367	496	4.97	5.94	4.49	123.9	82.12	92.78	24.37	27.51	24.28	45.09	69.52	24.71	1918.46	97.364	4.30081	7.58e-63	6.24e-60	877.151	480.238	0.86902	0.0220561	0.0448565	921.317	1975.58	-1.10035	0.00571581	0.0114853	464.345	92.8307	2.32453	2.87e-28	1.2e-26	Chr02	135455418	135457992	+	1056
Capana07g000865	2389	1320	1672	452	742	825	555	781	736	166	182	444	37.44	23.52	27.57	8.91	11.02	11.24	10.12	13.6	12.37	2.45	2.89	6.9	639.549	1798.03	-1.49066	2.81e-09	2.46e-08	247.017	729.218	-1.56197	0.000210129	0.000697229	260.218	659.491	-1.34214	0.00183334	0.00406713	704.978	1709.24	-1.27775	8e-07	3.04e-06	Chr07	106323729	106333447	+	3384
Capana00g003686	1402	664	1352	116	206	211	211	118	195	2189	1822	1771	118.01	63.54	119.76	12.28	16.43	15.44	20.67	11.04	17.6	173.8	155.31	147.91	168.619	1140.29	-2.75585	4.07e-17	1.09e-15	1791.6	185.306	3.27366	2.07e-33	2.51e-31	1884.95	173.904	3.43294	9.92e-75	3.33e-72	179.371	1083.1	-2.59459	6.37e-12	4.67e-11	Chr00	575008329	575011002	+	630
Capana02g000240	1154	975	1120	392	532	585	421	458	497	1413	1345	1358	83.6	80.3	85.38	35.71	36.52	36.83	35.49	36.87	38.6	96.56	98.67	97.62	484.532	1093.74	-1.17449	3.18e-24	2.45e-22	1277.92	484.904	1.39777	4.79e-23	2.26e-21	1344.45	499.438	1.42817	5.16e-33	2.53e-31	468.956	1041.47	-1.15093	5.92e-19	1.03e-17	Chr02	30357447	30361764	-	732
Capana03g003874	350	301	361	615	1001	988	1420	1540	1746	615	578	718	13.48	13.18	14.63	29.78	36.52	33.07	63.64	65.91	72.09	22.34	22.54	27.44	829.931	340.767	1.28501	9.05e-17	2.3e-15	593.644	1657.42	-1.48142	1.73e-17	3.95e-16	624.74	855.783	-0.454815	0.012112	0.0227343	1602.96	324.487	2.30444	2.32e-56	4.85e-54	Chr03	240621169	240628087	-	1377
Capana07g001247	729	320	512	1595	2075	1420	913	1200	1127	114	87	133	16.95	8.46	12.53	46.65	45.73	28.7	24.71	31.02	28.1	2.5	2.05	3.07	1675.58	519.751	1.68815	1.73e-06	1e-05	103.564	1141.3	-3.46182	7e-49	2.28e-46	109.031	1726.77	-3.98483	2.54e-42	2.1e-40	1103.43	493.606	1.16	0.000171056	0.000459419	Chr07	166374812	166380041	-	2280
Capana04g000399	456	391	418	774	976	1082	1522	1595	1621	485	479	422	18.53	18.06	17.87	39.55	37.58	38.21	71.97	72.03	70.62	18.59	19.71	17.02	913.826	425.978	1.10017	4.69e-20	1.97e-18	430.351	1672.09	-1.95811	2.84e-39	5.21e-37	452.661	941.784	-1.05657	8.07e-14	6.91e-13	1617.08	405.682	1.99481	2.44e-63	7.25e-61	Chr04	6094716	6106133	+	1305
Capana03g003637	308	347	338	746	773	1027	1857	1796	2129	330	323	246	7.26	9.3	8.38	22.11	17.26	21.04	50.93	47.04	53.8	7.34	7.71	5.75	825.827	335.978	1.29737	4.94e-11	5.45e-10	278.982	2038.25	-2.86908	1.4e-50	4.68e-48	293.392	850.77	-1.53532	6.23e-13	4.8e-12	1971.56	320.329	2.62277	2.29e-51	3.82e-49	Chr03	232353974	232366100	-	2250
Capana10g000281	429	449	444	1518	2229	3038	308	577	381	318	287	230	20.83	24.79	22.69	92.7	102.56	128.21	17.41	31.14	19.84	14.57	14.11	11.08	2143.54	446.735	2.26329	1.33e-31	1.96e-29	258.86	446.139	-0.785304	0.00993779	0.0224432	272.265	2209.95	-3.02108	3.81e-43	3.32e-41	431.051	425.806	0.0179948	0.951202	0.962505	Chr10	6129465	6134576	-	1092
Capana01g001018	529	389	443	908	1097	1094	1308	1301	1458	554	568	552	58.44	48.86	51.5	126.15	114.83	105.04	168.17	159.73	172.7	57.73	63.55	60.51	1008.49	457.063	1.14024	1.42e-11	1.69e-10	520.192	1434.3	-1.46345	3.39e-24	1.79e-22	547.22	1039.21	-0.924379	1.73e-09	8.92e-09	1387.29	435.004	1.67246	3.88e-29	1.72e-27	Chr01	27707335	27710899	+	480
Capana06g001580	2299	2361	1614	934	1018	690	355	383	445	4	2	4	292.35	341.33	215.99	149.37	122.66	76.26	52.54	54.13	60.67	0.48	0.26	0.5	882.207	2120.82	-1.26624	0.00011727	0.000492799	3.08772	416.523	-7.06919	7.61e-43	1.8e-40	3.25234	908.744	-8.12088	1.2e-45	1.19e-43	402.848	2022.39	-2.3275	2.16e-22	5.44e-21	Chr06	39003122	39004189	+	417
Capana01g001419	1406	5401	811	220	1158	1043	12	31	2	0	1	7	58.61	255.97	35.58	11.53	45.74	37.79	0.58	1.44	0.09	0	0.04	0.29	730.887	2648.61	-1.85715	0.0171997	0.0420381	2.51534	16.0471	-2.67668	0.0669983	0.1151	2.65385	755.105	-8.16443	1.19e-21	2.45e-20	15.4792	2544.64	-7.36202	5.52e-15	5.97e-14	Chr01	45700296	45701567	-	1272
Capana06g000205	589	360	533	1213	1173	1751	1209	1102	1202	377	217	357	37.86	26.31	36.05	98.05	71.44	97.81	90.44	78.72	82.84	22.86	14.12	22.77	1340.24	496.19	1.43287	1.58e-08	1.25e-07	293.871	1240.94	-2.0777	1.43e-16	2.84e-15	309.45	1380.58	-2.15704	1.52e-14	1.42e-13	1200.34	471.809	1.34641	2.56e-10	1.54e-09	Chr06	2697269	2700442	-	825
Capana08g000940	1410	972	1306	426	635	716	495	449	513	1043	948	1142	44.43	34.82	43.3	16.88	18.96	19.61	18.15	15.72	17.33	31	30.25	35.7	566.157	1237.21	-1.12704	3.11e-10	3.11e-09	972.723	514.361	0.919324	7.43e-08	4.32e-07	1023.65	583.694	0.809101	5.76e-07	2.17e-06	497.553	1177.02	-1.2426	9.23e-12	6.63e-11	Chr08	122377649	122381604	-	1683
Capana03g004154	3	0	5	53	47	15	1674	4280	2475	530	572	400	0.23	0	0.4	5.01	3.35	0.98	146.53	357.76	199.6	37.6	43.57	29.85	40.0545	2.64126	3.90599	0.000211651	0.00084861	466.649	2965.86	-2.66809	3.43e-13	4.2e-12	490.658	41.2278	3.58659	1.13e-11	7.48e-11	2864.32	2.49939	10.1348	2.46e-48	3.42e-46	Chr03	247421619	247422591	-	705
Capana08g001380	85	0	1	768	1420	3105	1083	1561	2005	6	12	8	10.08	0	0.12	114.58	159.61	320.12	149.52	205.79	255.03	0.67	1.44	0.94	1611.6	27.582	5.8677	0.00375742	0.0112196	8.14032	1628.49	-7.65233	1.47e-77	1.85e-74	8.5545	1662.27	-7.60735	3.6e-47	3.94e-45	1574.76	25.9862	5.92006	0.00293765	0.00626916	Chr08	129711472	129713018	-	447
Capana11g000422	359	307	378	1130	1702	2106	606	735	657	371	1053	649	5.45	5.3	6.04	21.56	24.47	27.77	10.7	12.39	10.69	5.31	16.18	9.77	1564.98	351.502	2.15503	3.54e-36	7.13e-34	651.314	704.995	-0.114474	0.774161	0.831309	684.212	1613.52	-1.238	0.00217673	0.00475775	681.634	334.69	1.02601	6.26e-10	3.6e-09	Chr11	11977308	11982328	+	3495
Capana01g001280	305	333	403	872	1091	1363	1270	1305	1237	671	575	618	12.36	15.35	17.19	44.46	41.91	48.02	59.92	58.8	53.77	25.66	23.61	24.86	1067.27	351.86	1.60134	5.63e-17	1.47e-15	578.026	1346.96	-1.22026	2.76e-16	5.27e-15	608.212	1099.95	-0.854838	2.46e-09	1.25e-08	1302.61	335.313	1.95831	2.11e-23	5.86e-22	Chr01	42264478	42268881	+	1308
Capana02g002441	313	92	164	1080	634	912	785	2359	717	1105	1115	755	5.21	1.74	2.88	22.63	10.01	13.2	15.22	43.67	12.81	17.36	18.81	12.48	888.513	188.22	2.2377	1.05e-05	5.3e-05	923.322	1365.09	-0.564075	0.238179	0.329167	970.846	914.165	0.0877209	0.808266	0.849089	1317.38	178.493	2.88306	1.56e-06	5.69e-06	Chr02	145105742	145126298	+	3183
Capana03g000375	2009	4092	1304	112	1444	789	133	13	95	15	4	20	73.22	169.54	50.01	5.13	49.86	24.99	5.64	0.53	3.71	0.52	0.15	0.72	701.665	2540.84	-1.85601	0.0151728	0.0377378	12.0263	85.6674	-2.831	0.00123614	0.00350585	12.6809	725.768	-5.83819	2.62e-13	2.11e-12	83.0394	2432.66	-4.87297	3.66e-10	2.17e-09	Chr03	5230400	5231854	-	1455
Capana12g000679	480	451	481	833	1237	1723	1085	1357	1307	411	292	371	26.03	27.8	27.45	56.8	63.55	81.19	68.46	81.77	75.98	21.02	16.03	19.96	1196.09	476.225	1.32957	1.62e-11	1.91e-10	332.415	1320.96	-1.99019	4.47e-24	2.34e-22	349.889	1233.17	-1.81782	2.64e-15	2.67e-14	1277.22	453.688	1.49362	3.16e-23	8.6e-22	Chr12	19369637	19370614	+	978
Capana03g002812	392	243	239	989	2086	1773	136	1838	339	839	635	501	8.59	6.05	5.51	27.24	43.29	33.75	3.47	44.74	7.96	17.33	14.09	10.89	1529.64	292.57	2.38614	5.92e-17	1.54e-15	610.652	814.3	-0.415206	0.582152	0.671105	642.357	1578.13	-1.29697	2.85e-06	9.78e-06	784.656	278.297	1.49538	0.0702731	0.108276	Chr03	114026934	114035828	+	2421
Capana02g003191	137	29	229	2283	1163	681	2274	1628	1519	2	5	44	6.6	1.59	11.61	138.28	53.07	28.51	127.46	87.14	78.44	0.09	0.24	2.1	1475.68	131.18	3.49111	7.83e-06	4.06e-05	15.9955	1925.89	-6.91252	2.44e-09	1.76e-08	16.8796	1516.95	-6.49049	8.3e-07	3.06e-06	1863.24	124.347	3.90456	6.15e-10	3.54e-09	Chr02	156958708	156961623	+	1101
Capana09g002353	2116	3521	2028	111	113	355	17	23	14	445	429	811	287.71	544.27	290.18	18.98	14.56	41.95	2.69	3.48	2.04	57.07	59.07	109.42	178.892	2614.78	-3.86762	1.21e-15	2.57e-14	524.4	19.1195	4.77934	3.39e-31	3.34e-29	552.216	184.362	1.58074	0.00111401	0.00256546	18.4785	2498.89	-7.08071	3.63e-66	1.24e-63	Chr09	237083189	237083578	-	390
Capana08g002046	9	0	5	39	65	6	42	181	78	2680	5009	1816	0.32	0	0.19	1.76	2.21	0.19	1.76	7.23	3	90.82	182.24	64.74	37.2226	4.56451	3.01711	0.0164267	0.040476	2972.54	105.81	4.81187	4.88e-18	1.2e-16	3121.3	38.3798	6.35052	1.22e-18	1.85e-17	102.11	4.31121	4.54811	1.38e-06	5.09e-06	Chr08	140319626	140322620	-	1476
Capana10g000689	178	39	91	1056	437	407	1235	3914	2280	102	101	84	13.8	3.44	7.42	102.96	32.1	27.42	111.42	337.21	189.52	7.46	7.93	6.46	677.939	101.53	2.73762	6.63e-05	0.000291125	89.1008	2609.03	-4.87198	1.21e-32	1.38e-30	93.7127	696.717	-2.89312	5.62e-08	2.41e-07	2519.25	96.1945	4.70935	1.15e-15	1.35e-14	Chr10	40565615	40569417	+	684
Capana08g001159	413	441	375	1526	1914	1731	666	755	902	544	435	221	14.26	17.31	13.62	66.25	62.61	51.94	26.76	28.97	33.39	17.72	15.21	7.57	1685.94	415.575	2.0203	4.52e-27	4.65e-25	370.827	817.032	-1.13953	0.000934499	0.00271792	389.888	1737.41	-2.15545	3.73e-10	2.07e-09	790.187	396.227	0.996688	4.45e-07	1.75e-06	Chr08	125815529	125818019	+	1536
Capana08g002236	621	418	310	214	243	115	429	56	322	2335	3061	1760	101.64	77.78	53.39	44.05	37.68	16.36	81.71	10.19	56.51	360.49	507.34	285.83	193.002	452.213	-1.23097	0.00677373	0.0187997	2228.39	286.566	2.95919	1.09e-06	5.34e-06	2342.05	198.811	3.56117	5.96e-18	8.3e-17	277.738	430.395	-0.632129	0.354555	0.430082	Chr08	143438373	143438696	+	324
Capana02g002032	388	312	336	406	1373	1241	1125	2138	1047	444	374	650	6.93	6.33	6.31	9.12	23.23	19.26	23.38	42.42	20.04	7.48	6.76	11.52	927.236	348.471	1.41265	0.000141257	0.000586114	456.004	1523.72	-1.74048	2.51e-06	1.16e-05	480.149	957.409	-0.996362	0.0140326	0.0259595	1471.8	331.786	2.14916	3.02e-10	1.81e-09	Chr02	138210185	138223625	-	2970
Capana11g000345	654	786	488	1212	1395	1634	508	784	696	504	626	449	33.22	45.39	26.08	77.42	67.14	72.13	30.03	44.25	37.9	24.15	32.2	22.63	1373.92	653.78	1.07152	2.28e-05	0.000108976	491.55	699.454	-0.509195	0.0463642	0.0846388	516.798	1415.69	-1.45374	1.2e-12	8.99e-12	676.107	623.929	0.116297	0.697318	0.754878	Chr11	9193538	9205449	-	1044
Capana02g001555	1663	1719	1614	477	352	1221	16	37	46	831	976	777	96.06	112.89	98.11	34.65	19.27	61.3	1.08	2.38	2.85	45.28	57.09	44.54	643.235	1688.08	-1.39158	0.0012634	0.00424745	803.996	34.5265	4.53645	9.77e-38	1.62e-35	845.453	662.575	0.351216	0.409491	0.487288	33.3751	1609.05	-5.586	5.43e-58	1.32e-55	Chr02	127601234	127604410	+	918
Capana04g002509	1511	508	1239	210	207	155	239	2831	679	646	795	684	43.43	16.6	37.47	7.59	5.64	3.87	7.99	90.42	20.92	17.51	23.14	19.51	191.725	1081.66	-2.4985	3.33e-08	2.52e-07	661.705	1318.17	-0.994307	0.156814	0.23383	695.879	197.447	1.82192	2.16e-09	1.1e-08	1270.55	1026.24	0.308045	0.701939	0.758694	Chr04	205132881	205141413	+	1845
Capana12g002344	2243	4030	2773	69	276	311	0	0	0	0	0	0	91.99	187.9	119.68	3.56	10.72	11.08	0	0	0	0	0	0	198.46	3087.22	-3.95647	3.75e-16	8.6e-15	NA	NA	NA	NA	NA	0	204.945	-10.1527	1.22e-14	1.14e-13	0	2950.11	-13.9346	2.94e-29	1.31e-27	Chr12	211772334	211774067	+	1293
Capana03g001365	303	833	987	1200	2889	3216	31	19	52	52	37	56	10.69	33.41	36.65	53.24	96.58	98.61	1.27	0.74	1.97	1.73	1.32	1.96	2261.95	725.653	1.64051	0.00106641	0.00364781	44.9167	35.7136	0.329403	0.508584	0.605012	47.2887	2334.15	-5.62516	1.58e-63	3.37e-61	34.5757	693.165	-4.32414	4.81e-14	4.66e-13	Chr03	24821868	24828887	-	1503
Capana03g004318	96	33	119	901	801	997	1850	1559	1896	387	367	650	3.47	1.36	4.53	40.96	27.43	31.32	77.82	62.63	73.48	13.2	13.43	23.31	889.32	82.5119	3.42822	9.38e-14	1.52e-12	436.762	1873.08	-2.10058	2.65e-13	3.28e-12	459.885	915.826	-0.993348	0.00197611	0.00435603	1812.08	78.2883	4.53053	7.65e-26	2.66e-24	Chr03	250593910	250601056	+	1467
Capana07g002279	108	192	123	339	385	553	1601	3445	2019	235	253	394	3.58	7.24	4.29	14.14	12.1	15.94	61.79	126.96	71.79	7.35	8.5	12.97	409.603	144.387	1.50592	5.83e-06	3.09e-05	274.649	2489.62	-3.18043	2.79e-18	7.17e-17	289.119	422.073	-0.546224	0.0645316	0.100601	2404.82	137.99	4.12465	1.67e-23	4.7e-22	Chr07	217826261	217831448	-	1599
Capana00g003499	244	364	307	2602	4051	1541	0	0	11	267	250	4	6.05	10.26	8.01	81.12	95.16	33.2	0	0	0.29	6.24	6.28	0.1	2716.83	311.11	3.12661	8.58e-13	1.2e-11	160.93	3.72183	5.43017	0.0227371	0.0460622	168.972	2800.91	-4.05099	0.00203455	0.00447362	3.60706	296.983	-6.34561	9.34e-10	5.24e-09	Chr00	552771208	552774900	+	2139
Capana12g000826	21	15	7	56	45	27	52	837	54	3129	4269	1127	0.76	0.62	0.27	2.55	1.54	0.85	2.19	33.62	2.09	106.69	156.27	40.42	44.041	14.4305	1.60066	0.015975	0.0394647	2653.46	333.205	2.99338	0.019523	0.0404705	2786.43	45.3271	5.95145	1.42e-26	4.41e-25	320.862	13.7424	4.54487	NA	1	Chr12	27187513	27194231	-	1467
Capana09g002063	434	319	422	882	713	1141	1874	1050	1922	313	286	259	39.75	33.21	40.67	101.59	61.87	90.82	199.74	106.87	188.74	27.04	26.53	23.54	895.366	394.602	1.18114	9.07e-06	4.65e-05	266.142	1710.82	-2.68435	1.66e-20	5.61e-19	279.966	921.977	-1.71871	1.59e-11	1.04e-10	1656.1	375.497	2.14067	2.46e-12	1.9e-11	Chr09	227564408	227566457	+	579
Capana01g002306	1145	1233	955	331	501	654	490	513	500	912	1163	1214	109.99	134.66	96.54	39.99	45.6	54.6	54.78	54.77	51.5	82.64	113.14	115.72	469.544	1127.4	-1.26194	7.34e-09	6.09e-08	1025.07	530.741	0.949548	5.48e-06	2.4e-05	1078.3	484.116	1.15378	6.55e-07	2.45e-06	513.267	1075.1	-1.06651	6.71e-08	2.95e-07	Chr01	145626049	145639030	-	552
Capana11g002125	0	0	0	2446	3007	4040	4	85	0	0	0	0	0	0	0	100.13	92.75	114.29	0.15	3.07	0	0	0	0	3038.39	0	13.9946	1.2e-31	1.78e-29	0	31.5114	-7.52256	0.0543479	0.096531	0	3131.36	-14.0843	5.06e-32	2.3e-30	30.3292	0	7.41832	0.00432225	0.00888671	Chr11	211209518	211212055	-	1629
Capana11g001904	1778	2720	1538	181	248	470	34	25	43	905	944	693	32.4	56.35	29.49	4.15	4.28	7.44	0.72	0.51	0.84	15.56	17.42	12.53	280.412	2056.28	-2.87281	2.89e-14	5.01e-13	789.48	35.8926	4.45769	2.41e-53	9.01e-51	830.175	289.081	1.51967	1.03e-06	3.77e-06	34.7353	1964.58	-5.8209	3.88e-53	7.02e-51	Chr11	201907409	201915186	+	2910
Capana00g002001	1346	1693	987	175	203	513	98	59	87	1469	1740	1185	127.91	182.91	98.71	20.91	18.28	42.37	10.84	6.23	8.86	131.68	167.45	111.74	276.445	1366.57	-2.30398	4.14e-08	3.07e-07	1366.84	86.3411	3.98544	7.98e-43	1.87e-40	1437	284.935	2.33254	7.78e-10	4.18e-09	83.5656	1304.54	-3.96509	1.15e-29	5.35e-28	Chr00	447643823	447645353	+	558
Capana01g000194	2014	1286	1847	325	627	1013	77	150	106	676	676	751	57.51	41.75	55.5	11.67	16.96	25.14	2.56	4.76	3.25	18.21	19.55	21.28	605.567	1724.49	-1.50857	8.03e-06	4.16e-05	653.563	117.204	2.47872	3.91e-18	9.8e-17	687.663	624.645	0.137161	0.66579	0.728025	113.243	1640.05	-3.8557	1.02e-36	7.4e-35	Chr01	2762526	2765881	-	1857
Capana01g002779	289	247	380	605	851	848	1516	1820	1688	403	397	498	12.87	12.5	17.8	33.88	35.9	32.81	78.55	90.05	80.58	16.93	17.9	22	741.458	308.346	1.26555	2.24e-09	1.99e-08	403.473	1772.06	-2.13507	9.96e-30	8.8e-28	424.604	764.312	-0.848229	2.56e-06	8.83e-06	1713.41	293.509	2.54519	6.47e-32	3.51e-30	Chr01	176459423	176461974	-	1191
Capana07g001105	262	131	352	44	47	17	51	51	55	2569	2756	3181	9.45	5.37	13.36	2	1.61	0.53	2.14	2.04	2.13	87.42	100.68	113.86	36.9296	248.93	-2.76278	2.1e-06	1.21e-05	2646.14	55.3956	5.578	5.09e-140	3.53e-136	2784.26	38.0325	6.21048	7.16e-48	8.09e-46	53.578	236.45	-2.14246	1.9e-07	7.88e-07	Chr07	153442231	153445265	+	1470
Capana08g000073	1393	987	1554	505	494	549	240	195	229	1238	1175	952	80.73	65.03	94.77	36.81	27.13	27.65	16.19	12.56	14.23	67.68	68.96	54.75	509.273	1320.42	-1.3762	2.81e-08	2.15e-07	1043.98	234.691	2.15365	3.45e-25	2.04e-23	1098.01	524.544	1.06777	7.55e-07	2.8e-06	227.051	1256.09	-2.46836	5.97e-26	2.09e-24	Chr08	1150683	1151597	-	915
Capana08g002722	358	361	344	491	1234	780	782	856	719	1238	1810	537	14.32	16.41	14.48	24.69	46.76	27.11	36.39	38.04	30.83	46.7	73.3	21.31	791.079	359.011	1.14054	0.000165884	0.000678885	1117.14	833.484	0.422582	0.31902	0.417758	1173.14	816.476	0.522639	0.272204	0.346828	805.92	342.165	1.23634	4.26e-12	3.2e-11	Chr08	151354514	151357097	+	1326
Capana05g001702	876	122	841	10	0	6	2	0	0	2763	2482	2402	56.31	8.91	56.89	0.81	0	0.34	0.15	0	0	167.52	161.56	153.2	5.77459	606.802	-6.7536	2.37e-11	2.74e-10	2371.99	0.73579	11.7139	1.47e-29	1.27e-27	2495.43	5.9253	8.83556	7.93e-76	2.75e-73	0.713795	574.6	-9.7032	3e-14	2.99e-13	Chr05	168339336	168340254	+	825
Capana04g000697	302	751	610	127	159	431	518	328	749	1478	1714	2298	11.48	32.45	24.4	6.07	5.73	14.24	22.92	13.86	30.53	53	65.98	86.68	220.579	569.455	-1.36663	0.00964074	0.0256009	1710.23	559.91	1.61074	3.16e-06	1.44e-05	1799.85	227.387	2.98233	1.11e-12	8.36e-12	542.007	544.452	-0.00611768	0.989779	0.991839	Chr04	11903137	11907052	-	1395
Capana00g002801	202	1124	160	979	1183	5782	1	3	3	7	4	15	13.42	84.91	11.19	81.81	74.48	333.92	0.08	0.22	0.21	0.44	0.27	0.99	2376.3	519.211	2.19458	0.0129348	0.0329147	8.07236	2.44317	1.7179	0.127581	0.197318	8.50933	2449.98	-8.17044	1.79e-30	7.32e-29	2.3607	499.407	-7.71666	8.67e-15	9.15e-14	Chr00	499460541	499461338	-	798
Capana06g001783	1392	229	735	3026	2265	1703	30	10	42	2	0	3	58.86	11.01	32.71	160.92	90.75	62.59	1.48	0.47	1.9	0.08	0	0.13	2397.95	774.74	1.62971	0.00947749	0.0252353	1.53729	28.7816	-4.21952	7.02e-05	0.000254977	1.62264	2467.75	-10.5629	7.19e-42	5.76e-40	27.8795	733.516	-4.71726	1.67e-11	1.16e-10	Chr06	51977809	51986505	+	1254
Capana02g001074	414	317	418	717	1273	1082	873	523	883	1236	1291	390	22.04	19.19	23.42	48.01	64.22	50.06	54.09	30.94	50.41	62.07	69.61	20.6	979.928	386.134	1.34369	1.21e-11	1.46e-10	904.281	804.766	0.168223	0.715515	0.784622	950.039	1010.63	-0.0892699	0.841935	0.877122	778.95	367.493	1.08354	0.000148616	0.000403206	Chr02	109353809	109358805	-	996
Capana08g000944	352	194	362	837	1098	950	890	1134	1456	701	826	615	40.67	25.48	44.01	121.61	120.19	95.38	119.66	145.59	180.36	76.39	96.64	70.5	939.394	303.598	1.62854	8.95e-09	7.35e-08	666.396	1220.83	-0.87368	0.000364251	0.00115406	700.691	968.163	-0.46598	0.0278401	0.0479417	1180.66	288.529	2.03221	2.26e-11	1.55e-10	Chr08	122616824	122620345	-	459
Capana03g004641	335	483	614	1347	1132	1236	443	443	495	356	377	2141	23.5	38.52	45.32	118.82	75.23	75.35	36.16	34.53	37.23	23.55	26.78	149.01	1238.54	485.833	1.34979	9.97e-05	0.000423892	898.288	487.02	0.883159	0.170592	0.250932	947.44	1275.19	-0.42852	0.529766	0.604435	471.052	463.318	0.024268	0.9357	0.950849	Chr03	261357793	261361194	-	756
Capana05g001488	524	713	312	1092	1689	1496	736	1203	850	273	289	222	14.23	22.01	8.91	37.29	43.45	35.3	23.26	36.3	24.75	6.99	7.95	5.98	1374.68	526.962	1.38363	9.85e-05	0.000419279	243.57	983.518	-2.01373	3.53e-14	4.93e-13	256.137	1417.33	-2.46831	8.21e-38	5.34e-36	950.447	503.421	0.917184	0.0212161	0.0374417	Chr05	135571795	135574822	-	1953
Capana02g001672	894	1186	789	100	186	241	717	1081	1147	975	1339	723	57.46	86.66	53.37	8.08	11.33	13.46	53.63	77.22	79.05	59.12	87.16	46.11	164.447	974.427	-2.56277	6.43e-17	1.66e-15	946.233	1033.9	-0.128017	0.680037	0.755529	994.375	169.617	2.54805	1.49e-14	1.4e-13	999.574	930.2	0.10415	0.725843	0.778901	Chr02	130156599	130160364	+	825
Capana09g000018	406	280	418	774	1031	997	1188	1170	1235	592	650	613	69	54.1	74.76	165.44	166.03	147.27	234.98	220.99	225.06	94.91	111.88	103.38	906.585	370.379	1.2904	6.15e-11	6.7e-10	576.909	1268.41	-1.13681	1.89e-13	2.39e-12	606.831	934.406	-0.622399	4.42e-05	0.000127963	1226.79	352.324	1.79907	2.73e-21	6.16e-20	Chr09	275834	278421	-	312
Capana07g002496	1545	980	1372	280	386	377	343	428	445	1223	1025	945	262.59	189.36	245.39	59.85	62.16	55.69	67.84	80.84	81.09	196.07	176.42	159.37	336.46	1305.5	-1.95685	3.44e-22	2e-20	989.283	428.012	1.20851	1.09e-10	9.38e-10	1040.75	346.813	1.58614	9.19e-22	1.92e-20	413.866	1241.58	-1.58492	6.04e-14	5.76e-13	Chr07	221391939	221393323	+	312
Capana02g002734	1962	2929	1424	180	436	212	403	406	501	300	260	326	68.13	115.64	52.04	7.86	14.35	6.4	16.29	15.67	18.65	9.83	9.14	11.23	264.367	2151.47	-3.02422	2.64e-12	3.47e-11	274.952	461.258	-0.74659	0.000143617	0.000492384	289.37	272.844	0.0842491	0.814553	0.854355	446.162	2055.85	-2.20391	2.09e-10	1.27e-09	Chr02	149823208	149824858	+	1527
Capana02g002536	253	44	19	4015	3725	1252	0	0	1	2	1	1	14.61	2.89	1.15	291.67	203.87	62.85	0	0	0.06	0.11	0.06	0.06	3116.26	103.166	4.91593	3.58e-08	2.69e-07	1.23027	0.338348	1.69957	0.502819	1	1.29488	3207.99	-11.2647	5.67e-35	3.1e-33	0.327914	97.6197	-8.05612	3.78e-07	1.5e-06	Chr02	147028932	147030813	-	918
Capana00g004036	505	744	483	791	1356	1929	696	733	864	421	407	377	15.42	25.82	15.52	30.37	39.22	51.18	24.73	24.87	28.28	12.12	12.58	11.42	1272.42	589.367	1.11114	0.000529867	0.00194571	374.098	807.436	-1.11016	1.66e-11	1.6e-10	393.525	1312.23	-1.73832	1.89e-12	1.37e-11	780.952	562.865	0.473064	0.0946501	0.140184	Chr00	606526078	606527814	-	1737
Capana00g001061	264	146	273	529	947	822	1838	1347	2130	371	296	334	23.93	15.05	26.04	60.3	81.33	64.76	193.89	135.69	207.02	31.72	27.17	30.04	731.97	228.381	1.67987	5.79e-09	4.86e-08	310.162	1872.91	-2.59402	4.44e-29	3.73e-27	326.395	754.918	-1.21025	1.25e-09	6.57e-09	1812.44	217.047	3.06096	3.43e-23	9.31e-22	Chr00	339125772	339127811	-	585
Capana05g001954	0	0	7	579	362	240	2144	1247	2005	972	1243	490	0	0	0.42	41.38	19.49	11.85	141.81	78.76	122.18	52.11	71.54	27.63	413.287	2.35148	7.45412	4.07e-13	5.97e-12	841.534	1907.86	-1.18088	0.00262729	0.00691057	884.099	425.092	1.0579	0.0457206	0.0742856	1846.66	2.23086	9.68999	6.36e-11	4.11e-10	Chr05	188168700	188169692	+	933
Capana00g004265	7	2	6	27	19	22	1055	1177	1237	2008	2082	1646	0.36	0.12	0.33	1.77	0.94	1	64.02	68.2	69.16	98.76	109.94	85.16	22.9374	4.97236	2.18426	0.0026838	0.00833028	1781.66	1222.63	0.543151	0.00165027	0.00455413	1873.69	23.6067	6.34653	6.8e-102	5.74e-99	1182.36	4.71532	7.944	5.32e-80	3.14e-77	Chr00	627173156	627176505	+	1017
Capana00g000848	1920	1947	1376	313	987	1367	127	193	105	288	249	398	109.12	125.8	82.3	22.37	53.15	67.52	8.4	12.19	6.4	15.44	14.33	22.45	808.202	1771.79	-1.13153	0.00849389	0.0229337	290.43	150.457	0.949172	0.00619212	0.0147849	305.767	834.283	-1.44899	0.00087953	0.00206495	145.381	1689.4	-3.53885	1.29e-27	5.09e-26	Chr00	303973119	303975025	+	933
Capana03g000148	452	415	640	1002	1191	1532	1036	824	1136	255	308	476	16.08	16.78	23.95	44.82	40.13	47.35	42.88	32.57	43.32	8.55	11.09	16.8	1197.94	507.828	1.23808	8.65e-08	6.12e-07	323.938	1056.71	-1.70605	2.68e-08	1.67e-07	340.987	1234.49	-1.85642	3.17e-10	1.78e-09	1022.43	483.497	1.0804	2.92e-05	8.86e-05	Chr03	2045391	2055695	-	1491
Capana05g001955	0	0	6	530	310	252	1912	1743	2235	820	1058	360	0	0	0.51	54.04	23.82	17.76	180.42	157.06	194.31	62.72	86.87	28.96	380.926	2.01555	7.55826	1.11e-14	2.06e-13	696.201	2075.62	-1.57601	5.12e-05	0.000190719	731.302	391.779	0.901924	0.0938013	0.139525	2007.93	1.91217	10.0272	1.46e-54	2.81e-52	Chr05	188187099	188187752	+	654
Capana09g002401	418	261	522	1272	1039	1319	381	495	592	1308	1166	451	15.23	10.81	20.02	58.3	35.88	41.78	16.16	20.05	23.13	44.97	43.03	16.31	1203.07	402.388	1.57927	2.27e-06	1.3e-05	904.863	515.408	0.811902	0.0448114	0.0822569	951.03	1238.69	-0.380901	0.36819	0.446229	498.413	382.543	0.381527	0.22048	0.289097	Chr09	237964782	237973787	-	1455
Capana02g001032	2029	1894	1789	16	73	46	1	1	4	1076	1017	1249	85.59	90.84	79.42	0.85	2.92	1.69	0.05	0.05	0.18	42.82	43.45	52.28	41.4166	1926.57	-5.52522	4.17e-43	1.32e-40	1038.21	2.0747	8.93999	2.58e-45	6.88e-43	1092.57	42.7901	4.66057	1.08e-30	4.48e-29	2.00857	1835.66	-9.80984	4.05e-56	8.35e-54	Chr02	107687060	107699968	-	1257
Capana07g002144	655	727	709	1403	1855	1246	324	304	441	406	865	255	19.93	25.14	22.7	53.68	53.47	32.94	11.47	10.28	14.39	11.65	26.65	7.7	1481.99	707.307	1.06681	4.53e-05	0.000205321	478.004	375.846	0.346623	0.451747	0.551525	501.741	1527.32	-1.60597	0.000737053	0.00175586	363.611	674.326	-0.890405	6.1e-05	0.000176295	Chr07	214516007	214521120	-	1743
Capana11g001954	347	391	321	1207	887	992	775	1018	900	845	795	644	10.02	12.84	9.76	43.84	24.27	24.9	26.05	32.67	27.87	23.02	23.25	18.46	1039.1	358.454	1.53477	1.76e-06	1.02e-05	708.513	949.402	-0.422235	0.0347237	0.0661456	745.19	1069.52	-0.520253	0.0874822	0.13129	917.858	341.854	1.42573	1.24e-11	8.76e-11	Chr11	203327656	203332940	+	1836
Capana06g001622	317	220	287	777	953	1081	1259	1325	1619	437	438	357	39.18	30.92	37.33	120.78	111.61	116.13	181.11	182.01	214.57	50.95	54.83	43.79	907.848	276.454	1.71389	1.28e-23	9.2e-22	382.524	1479.23	-1.95138	6.2e-26	3.93e-24	402.309	935.571	-1.21713	6.96e-14	6.02e-13	1430.75	263.019	2.44259	2.19e-39	1.91e-37	Chr06	41335472	41343028	-	429
Capana12g000229	415	326	443	1318	958	1014	386	687	498	1043	1382	567	19.67	17.56	22.09	78.55	43.01	41.76	21.29	36.18	25.3	46.62	66.32	26.66	1112.09	398.061	1.48119	6.91e-06	3.62e-05	931.36	553.297	0.751195	0.0511463	0.0917784	978.47	1144.58	-0.225694	0.588191	0.659044	534.657	378.865	0.496882	0.0735008	0.112643	Chr12	3607887	3613518	+	1119
Capana04g000252	1665	925	1477	372	520	427	601	565	687	541	577	653	91.68	57.91	85.59	25.76	27.13	20.43	38.51	34.57	40.56	28.1	32.18	35.68	428.483	1359.63	-1.66679	2.64e-10	2.66e-09	550.87	653.226	-0.246139	0.187611	0.270851	579.607	441.667	0.393011	0.0578363	0.0913067	631.883	1292.32	-1.03246	2.49e-05	7.63e-05	Chr04	3886082	3887239	+	963
Capana01g001363	354	381	125	1066	1191	1191	1598	372	1872	275	331	250	24.16	29.56	8.98	91.49	77.01	70.64	126.92	28.21	136.98	17.7	22.88	16.93	1128.65	291.292	1.95408	1.19e-05	5.96e-05	266.394	1352.75	-2.34434	7.61e-06	3.26e-05	280.105	1162.82	-2.05314	1.16e-21	2.41e-20	1310.66	278.057	2.23698	0.000694186	0.00167998	Chr01	44962289	44963766	+	777
Capana00g000430	1912	1387	1691	146	183	229	124	134	98	1033	811	1243	126.1	104	117.37	12.11	11.44	13.13	9.52	9.82	6.93	64.27	54.17	81.35	179.017	1675.4	-3.22602	2.56e-78	4.22e-75	957.55	126.134	2.92534	4.61e-28	3.54e-26	1008.09	184.498	2.44952	6.58e-26	1.94e-24	121.953	1594.35	-3.70993	3.81e-64	1.18e-61	Chr00	245766678	245770160	-	804
Capana05g002281	3520	2955	1535	136	348	100	7	20	63	97	148	54	374.81	357.72	172.01	18.21	35.11	9.25	0.87	2.37	7.19	9.74	15.96	5.71	188.486	2697.43	-3.83904	6.55e-13	9.31e-12	93.2497	30.9594	1.58756	0.034577	0.0659024	97.9388	194.567	-0.990486	0.0903875	0.135066	29.9573	2570.66	-6.41961	6.24e-21	1.35e-19	Chr05	206249917	206251135	+	498
Capana08g002463	236	209	119	2903	3519	1933	6	33	6	1	4	3	11.56	11.63	6.13	178.76	163.26	82.26	0.34	1.8	0.31	0.05	0.2	0.15	2789.64	190.133	3.87486	1.62e-21	8.37e-20	2.51972	15.9	-2.66465	0.0197384	0.0408591	2.64755	2874.2	-10.099	1.15e-56	1.9e-54	15.3295	181.227	-3.56286	9.51e-07	3.57e-06	Chr08	147221817	147232911	+	1083
Capana02g001313	196	19	132	533	482	344	869	1200	1039	1586	1382	1182	14.56	1.6	10.32	49.78	33.92	22.2	75.11	99.04	82.74	111.11	103.94	87.11	459.715	113.942	2.0111	0.00564943	0.0160399	1286.17	1095.34	0.231707	0.256404	0.349735	1352.92	473.32	1.51725	4.42e-06	1.48e-05	1058.87	107.803	3.29474	7.88e-07	2.99e-06	Chr02	119856942	119858962	+	714
Capana10g000160	450	280	363	591	1052	820	1210	971	1235	704	609	672	47.63	33.69	40.43	78.67	105.5	75.43	149.05	114.21	140.16	70.29	65.28	70.58	788.415	366.007	1.10674	4.87e-06	2.62e-05	615.688	1206.17	-0.970049	8.97e-08	5.15e-07	647.861	813.12	-0.328114	0.102559	0.150744	1166.98	348.083	1.74443	8.95e-15	9.44e-14	Chr10	2778291	2783962	-	501
Capana01g000146	3	0	10	19	72	34	646	3397	802	916	560	2494	0.08	0	0.27	0.61	1.76	0.76	19.34	97.13	22.12	22.23	14.59	63.67	38.9832	4.32088	3.16992	0.00280641	0.00866549	1234.6	1709.55	-0.46958	0.503478	0.600173	1301.71	40.2692	5.01014	1.13e-15	1.2e-14	1648.59	4.09286	8.64503	1.78e-19	3.29e-18	Chr01	2107044	2111824	-	2061
Capana03g000006	991	644	1129	161	234	383	114	148	109	1676	1242	2117	61.25	45.25	73.43	12.51	13.7	20.57	8.2	10.17	7.22	97.71	77.73	129.83	243.643	926.508	-1.92495	7.96e-10	7.54e-09	1561.4	131.125	3.57417	3.97e-37	6.32e-35	1644.1	251.195	2.70813	1.82e-18	2.69e-17	126.752	881.032	-2.79762	6.39e-23	1.69e-21	Chr03	132094	146383	+	858
Capana03g001295	128	190	222	1308	1111	1120	1173	1681	1426	254	297	26	13.71	23.14	25.03	176.22	112.77	104.27	146.24	200.12	163.79	25.67	32.22	2.76	1183.76	183.341	2.6908	1.36e-14	2.49e-13	179	1508.11	-3.07471	3.91e-06	1.76e-05	187.91	1218.78	-2.69713	0.000140871	0.000379003	1457.82	174.891	3.06037	7.32e-24	2.13e-22	Chr03	22684222	22689350	-	495
Capana00g000452	102	69	74	1036	1872	1518	1298	1031	1179	67	62	614	5.97	4.59	4.56	76.26	103.81	77.22	88.41	67.06	73.99	3.7	3.67	35.66	1413.02	82.1528	4.10268	6.58e-66	5.73e-63	232.381	1240.8	-2.4168	NA	1	245.235	1457.35	-2.57126	NA	1	1200.42	78.1672	3.93855	1.06e-63	3.24e-61	Chr00	250016348	250018124	-	906
Capana03g001192	338	40	351	2229	1590	2653	220	579	252	153	321	196	7.65	1.03	8.36	63.44	34.1	52.18	5.79	14.56	6.12	3.27	7.36	4.4	2134.4	240.514	3.14919	5.14e-06	2.75e-05	209.872	370.825	-0.821588	0.0849394	0.140364	220.512	2197.27	-3.31706	4.77e-18	6.71e-17	358.023	227.715	0.652415	0.383054	0.459002	Chr03	20162602	20165323	+	2343
Capana08g001389	745	572	899	310	404	441	762	432	702	965	799	1857	27.1	23.65	34.41	14.18	13.92	13.94	32.25	17.46	27.38	33.11	29.43	67.02	372.086	744.723	-1.00157	2.02e-06	1.16e-05	1125.97	670.529	0.747837	0.0584869	0.102536	1186.11	383.497	1.62899	5.85e-06	1.92e-05	649.04	708.631	-0.126939	0.68563	0.744617	Chr08	129868583	129874879	+	1458
Capana01g001539	1413	2559	1060	257	699	382	294	368	282	499	634	439	23.04	47.44	18.19	5.27	10.8	5.41	5.58	6.67	4.93	7.68	10.47	7.1	422.702	1721.31	-2.02524	1.66e-05	8.14e-05	489.484	333.63	0.552983	0.0304768	0.0592609	514.592	436.354	0.237093	0.512026	0.587305	322.527	1646.53	-2.35185	1.26e-08	6.09e-08	Chr01	50353696	50362540	+	3252
Capana06g002094	319	221	411	953	1803	2127	537	577	608	365	436	512	28.05	22.09	38.04	105.39	150.23	162.56	54.96	56.39	57.33	30.28	38.83	44.68	1528.81	319.106	2.2604	5.25e-14	8.78e-13	409.017	607.192	-0.570373	0.00842684	0.0194233	430.354	1576.92	-1.8743	8.61e-13	6.54e-12	587.217	303.486	0.95176	0.000271767	0.000706277	Chr06	88949304	88955235	+	603
Capana01g004029	380	350	481	829	886	1009	457	831	595	1135	1197	716	24.6	25.76	32.77	67.5	54.35	56.78	34.44	59.79	41.31	69.32	78.49	46	888.798	408.164	1.12182	7.39e-08	5.28e-07	946.293	663.128	0.51293	0.105793	0.168625	994.813	915.651	0.120153	0.644691	0.709846	640.767	388.678	0.721338	0.0139478	0.025684	Chr01	278057378	278070525	-	819
Capana06g002986	368	268	326	882	1287	1525	764	1144	1031	445	392	417	19.24	15.93	17.94	58.01	63.77	69.31	46.5	66.49	57.81	21.95	20.76	21.64	1175.76	323.015	1.8638	2.48e-29	3.03e-27	388.998	1034.21	-1.41076	1.31e-11	1.28e-10	409.3	1212.14	-1.56705	3.03e-25	8.56e-24	999.731	307.393	1.70107	5.45e-15	5.9e-14	Chr06	216095837	216099423	+	1014
Capana00g004058	1130	756	1117	363	565	479	480	295	476	1055	1174	950	166.45	126.6	173.15	67.24	78.85	61.32	82.28	48.29	75.18	146.59	175.12	138.85	452.912	1006.96	-1.153	9.51e-08	6.69e-07	988.45	441.899	1.1615	1.25e-05	5.16e-05	1039.48	466.966	1.15444	1.58e-09	8.17e-09	427.704	957.786	-1.16337	5.46e-05	0.000158865	Chr00	607686015	607686566	+	360
Capana03g002735	489	417	475	771	1140	1091	1070	912	1174	475	432	389	22.93	22.23	23.44	45.46	50.64	44.46	58.38	47.52	59.02	21.01	20.51	18.1	964.506	464.973	1.05251	4.23e-16	9.62e-15	401.971	1113.18	-1.46943	1.9e-15	3.22e-14	422.848	994.338	-1.23355	1.1e-15	1.16e-14	1076.95	442.774	1.28219	2.78e-14	2.78e-13	Chr03	104051362	104064681	+	1131
Capana01g001085	500	419	605	77	91	140	31	49	37	1277	523	5074	66.95	63.79	85.26	12.97	11.55	16.29	4.83	7.29	5.31	161.3	70.92	674.2	98.1366	512.882	-2.38346	2.93e-21	1.47e-19	2139.5	41.2407	5.69694	1.94e-16	3.79e-15	2257.54	101.135	4.48002	2.55e-10	1.44e-09	39.8576	488.216	-3.61382	1.25e-36	8.99e-35	Chr01	30065467	30067465	-	396
Capana02g002643	251	204	153	413	515	508	1144	2244	1606	670	737	368	27.9	25.78	17.9	57.74	54.25	49.08	148.01	277.23	191.43	70.26	82.97	40.59	466.448	204.58	1.18796	8.64e-07	5.27e-06	551.197	1757.31	-1.67277	3.09e-06	1.41e-05	579.317	480.691	0.269725	0.38148	0.459776	1697.92	194.869	3.12317	3.41e-21	7.6e-20	Chr02	148484989	148485465	+	477
Capana10g000167	1144	1332	984	364	674	717	245	120	306	840	851	1227	74.89	99.14	67.79	29.97	41.81	40.79	18.67	8.73	21.48	51.87	56.42	79.71	552.797	1172.12	-1.08273	5.87e-06	3.11e-05	907.777	236.078	1.94289	2.5e-07	1.35e-06	955.51	570.17	0.743636	0.00461723	0.0094743	228.584	1118.16	-2.29017	4.58e-09	2.35e-08	Chr10	2962384	2965550	+	810
Capana10g001970	303	304	272	619	1003	1077	1164	1283	1239	426	437	614	12.66	14.44	11.96	32.53	39.71	39.11	56.61	59.58	55.51	16.79	18.49	25.46	857.094	296.874	1.53127	8.53e-20	3.46e-18	459.517	1300.87	-1.50145	1.95e-11	1.86e-10	483.657	883.793	-0.870487	0.000221332	0.000575743	1257.96	282.964	2.15329	1.96e-43	2.1e-41	Chr10	193150222	193151490	+	1269
Capana11g000803	231	49	110	2418	1801	1164	386	214	386	605	603	756	5.86	1.41	2.94	77.12	43.28	25.65	11.39	6.03	10.5	14.47	15.49	19.02	1858.34	128.466	3.85335	1.96e-10	2.01e-09	610.583	348.239	0.810139	0.00738002	0.0172834	642.556	1912.28	-1.57297	0.000131679	0.000355506	337.101	121.701	1.46837	0.0083838	0.0162092	Chr11	43119919	43125177	+	2091
Capana07g000750	885	1502	748	17	86	12	1	0	5	2125	3234	71	68.01	131.23	60.49	1.64	6.26	0.8	0.09	0	0.41	154.05	251.69	5.41	36.2194	1070.43	-4.88211	8.19e-12	1.01e-10	1691.48	2.05963	9.67317	1.63e-08	1.04e-07	1774.41	37.4477	5.5655	6.08e-05	0.000172545	1.99647	1023.33	-8.97434	6.05e-32	3.3e-30	Chr07	79075974	79076928	+	690
Capana00g001637	1243	1111	1016	387	359	718	251	546	298	766	697	1277	65.98	67.04	56.75	25.83	18.06	33.12	15.51	32.21	16.96	38.35	37.47	67.26	467.633	1135.81	-1.28004	4.53e-06	2.45e-05	852.08	386.131	1.14185	0.00349093	0.0088984	897.247	481.737	0.897027	0.0120277	0.0225975	372.95	1082.08	-1.53664	7.84e-06	2.58e-05	Chr00	413759623	413761389	-	999
Capana10g000439	1338	2670	2050	424	826	1136	29	16	20	57	32	66	52.21	118.44	84.18	20.81	30.54	38.52	1.32	0.69	0.84	2.1	1.26	2.56	740.475	2069.41	-1.4819	0.000107054	0.00045282	47.943	23.0905	1.0569	0.0381777	0.0717395	50.4994	763.817	-3.91908	3e-26	9.06e-25	22.3486	1977.65	-6.47063	9.12e-51	1.43e-48	Chr10	13600600	13601958	-	1359
Capana06g001002	1175	791	1000	413	581	523	536	440	610	839	633	1096	72.62	55.58	65.04	32.1	34.02	28.09	38.55	30.22	40.42	48.91	39.62	67.21	490.524	994.56	-1.02069	6.61e-08	4.76e-07	796.601	559.084	0.510777	0.0604883	0.105571	838.805	505.633	0.730548	0.00520557	0.010552	540.933	946.151	-0.806859	0.000164524	0.000443126	Chr06	17504841	17506580	+	858
Capana12g000377	380	5653	1542	50	656	333	0	2	2	6	3	8	14.96	253	63.88	2.48	24.47	11.39	0	0.09	0.08	0.22	0.12	0.31	311.278	2655.13	-3.09193	0.00181685	0.00589308	5.25878	1.38351	1.91436	0.173631	0.254499	5.54109	321.995	-5.86077	1.01e-12	7.61e-12	1.33587	2554.64	-10.8838	1.82e-20	3.76e-19	Chr12	7669228	7672921	-	1347
Capana07g000319	499	5453	667	403	294	922	121	20	101	14	41	100	21.89	271.91	30.79	22.23	12.22	35.15	6.18	0.97	4.75	0.58	1.82	4.35	511.738	2328.04	-2.18553	0.0152242	0.0378361	48.662	85.7566	-0.817882	0.323912	0.422903	51.2581	527.074	-3.36325	9.2e-07	3.37e-06	83.1043	2242.78	-4.75435	1.19e-06	4.42e-06	Chr07	16112131	16114620	+	1209
Capana02g000381	188	25	11	3081	3116	2074	0	3	4	3	0	2	5.9	0.89	0.36	121.65	92.69	56.59	0	0.1	0.13	0.09	0	0.06	2780.64	72.8698	5.25264	2.33e-09	2.06e-08	1.52194	2.41362	-0.664728	0.73925	0.803845	1.60573	2863.71	-10.7794	2.49e-47	2.73e-45	2.33171	68.8932	-4.87488	0.000160067	0.000431913	Chr02	50907892	50917669	+	1689
Capana01g000775	517	520	589	794	1310	1498	851	847	742	214	161	405	10.27	11.74	12.31	19.83	24.65	25.86	19.67	18.69	15.8	4.01	3.24	7.98	1139.09	548.964	1.05429	3.64e-09	3.14e-08	242.379	863.47	-1.83288	7.29e-07	3.68e-06	255.357	1174.63	-2.20196	6.01e-09	2.9e-08	835.028	523.063	0.674899	0.000218127	0.000575095	Chr01	15906846	15915492	-	2670
Capana03g003676	1628	1253	1072	499	778	506	426	320	451	404	379	723	176.54	154.47	122.33	68.05	79.94	47.69	53.76	38.56	52.44	41.33	41.62	77.8	580.3	1328.66	-1.19568	1.45e-05	7.18e-05	468.567	422.409	0.149552	0.654088	0.733122	493.432	598.291	-0.277793	0.437024	0.514997	408.734	1265.13	-1.63018	4.99e-11	3.27e-10	Chr03	233782814	233783302	-	489
Capana09g001456	564	432	453	738	1099	1425	554	507	602	728	633	693	32.26	28.09	27.27	53.09	59.57	70.84	36.88	32.23	36.92	39.28	36.67	39.34	1032.18	486.971	1.08439	9.54e-09	7.8e-08	637.116	586.678	0.119065	0.45707	0.556774	670.399	1064.18	-0.667622	0.000195603	0.000513568	567.515	463.581	0.291406	0.0834786	0.125859	Chr09	166204525	166208916	+	927
Capana07g001248	860	791	832	110	211	177	287	311	247	1234	1401	1965	78.76	82.36	80.19	12.67	18.31	14.09	30.59	31.65	24.26	106.61	129.94	178.57	158.147	837.153	-2.39987	1.29e-35	2.45e-33	1432.81	299.068	2.26054	4.29e-17	9.33e-16	1508.02	163.129	3.20639	1.21e-29	4.7e-28	289.17	797.489	-1.46406	7.56e-16	9.06e-15	Chr07	166483721	166486013	+	579
Capana02g000934	271	342	263	522	923	960	907	408	1105	815	798	1109	16.46	23.62	16.81	39.87	53.12	50.68	64.12	27.54	71.97	46.7	49.09	66.84	760.523	297.141	1.35755	6.12e-09	5.13e-08	846.348	851.746	-0.00923372	0.980806	0.986606	890.812	784.351	0.182676	0.436844	0.514876	824.779	283.531	1.54086	0.000226545	0.000595583	Chr02	103144758	103147865	-	873
Capana10g000403	370	97	284	746	554	693	668	863	892	1094	985	1164	20.12	6	16.25	51.02	28.55	32.76	42.28	52.16	52.02	56.13	54.25	62.82	666.341	248.585	1.42141	0.00450187	0.0131601	1006.68	852.552	0.239535	0.184762	0.267362	1059.36	685.907	0.628692	0.0234931	0.0412208	824.343	235.672	1.8056	7.04e-05	0.00020147	Chr10	11861401	11865312	-	975
Capana03g004132	84	43	340	1248	5426	833	8	305	10	21	91	0	5.32	3.1	22.67	99.43	325.71	45.87	0.59	21.47	0.68	1.25	5.84	0	2378.27	156.47	3.92585	7.61e-06	3.95e-05	35.3988	114.117	-1.68893	0.443631	0.543766	37.071	2458.15	-6.05135	0.000716271	0.00170815	109.84	148.543	-0.43551	0.737209	0.788198	Chr03	246767726	246769570	-	837
Capana03g002479	1492	1098	1435	167	322	323	319	175	282	992	884	914	40.14	33.58	40.63	5.65	8.21	7.55	9.99	5.23	8.13	25.18	24.08	24.4	255.798	1351.75	-2.39819	1.79e-29	2.23e-27	865.522	274.619	1.65647	2.24e-09	1.62e-08	910.652	263.858	1.78306	5.55e-19	8.64e-18	265.825	1286.32	-2.27514	1.11e-14	1.16e-13	Chr03	75757855	75762315	-	1971
Capana06g002889	1768	1217	982	495	849	478	232	278	351	606	431	713	182.75	143.02	106.82	64.35	83.15	42.94	27.91	31.93	38.9	59.09	45.12	73.13	592.203	1330.47	-1.16811	0.00058491	0.00213041	542.327	302.36	0.842544	0.00194773	0.00528507	571.035	610.697	-0.0965582	0.76912	0.817117	292.423	1266.32	-2.11421	1.19e-13	1.09e-12	Chr06	210953723	210954235	-	513
Capana01g002720	1504	2741	1921	215	463	476	173	186	171	179	159	212	38.14	79.03	51.27	6.86	11.13	10.49	5.11	5.24	4.65	4.28	4.08	5.33	360.759	2104.59	-2.54292	2.64e-13	3.97e-12	170.776	187.237	-0.132547	0.569301	0.65972	179.745	372.205	-1.05245	0.000167785	0.000445606	181.06	2011.14	-3.47344	2.5e-26	9.14e-25	Chr01	173380394	173384590	+	2091
Capana03g000648	2536	2468	2059	171	567	574	0	5	6	2	1	0	77.82	86.1	66.49	6.6	16.49	15.31	0	0.17	0.2	0.06	0.03	0	401.507	2384.42	-2.56815	5.32e-12	6.67e-11	0.916672	3.79713	-2.047	0.303702	0.401758	0.963592	414.542	-8.72935	5.54e-20	9.66e-19	3.66758	2272.66	-9.24659	1.26e-75	6.1e-73	Chr03	9245733	9248288	-	1728
Capana01g004052	2049	1055	1395	346	848	950	316	191	218	393	290	293	90.77	53.13	65.03	19.28	35.59	36.58	16.29	9.4	10.35	16.42	13.01	12.88	663.076	1501.52	-1.17824	0.000792023	0.00280479	301.945	257.516	0.230484	0.439546	0.540109	317.72	684.261	-1.10791	0.000396545	0.000988231	249.209	1426.95	-2.51819	7.3e-14	6.91e-13	Chr01	280486919	280489838	-	1197
Capana02g003005	396	306	437	597	885	1199	904	1134	849	502	469	645	11.38	10	13.22	21.58	24.1	29.95	30.24	36.22	26.16	13.61	13.65	18.39	846.717	382.825	1.1458	2.47e-07	1.64e-06	502.151	1020.6	-1.02322	1.49e-05	6.08e-05	528.535	872.963	-0.724824	0.0020694	0.0045443	986.616	364.322	1.43688	1.38e-10	8.58e-10	Chr02	153976152	153988707	+	1845
Capana06g001577	1432	2963	1539	249	614	694	43	105	21	289	150	214	53.06	124.83	60.02	11.6	21.56	22.35	1.85	4.32	0.83	10.1	5.63	7.87	481.202	2032.33	-2.07736	1.45e-06	8.55e-06	201.329	60.0328	1.74657	0.00258203	0.00680444	211.977	496.58	-1.22907	0.000758545	0.0018027	57.9348	1944.17	-5.06891	2.84e-16	3.6e-15	Chr06	38854141	38857225	+	1431
Capana07g000353	1970	2197	2032	380	729	552	63	120	34	117	36	53	76.36	96.82	82.89	18.52	26.77	18.6	2.84	5.17	1.41	4.28	1.41	2.04	529.704	2097.31	-1.98444	2.74e-19	1.01e-17	63.042	77.0903	-0.288701	0.642833	0.723132	66.395	546.391	-3.03911	6.8e-12	4.61e-11	74.4359	1999.73	-4.74826	2.94e-25	9.69e-24	Chr07	20630228	20633366	+	1368
Capana04g001559	1078	808	1193	432	554	543	246	413	268	983	930	834	65.48	55.8	76.26	33	31.88	28.66	17.39	27.88	17.45	56.32	57.21	50.27	495.773	1034.36	-1.06213	4.8e-08	3.53e-07	852.478	327.137	1.38178	1.45e-07	8.07e-07	896.721	510.944	0.812944	9.45e-08	3.95e-07	316.106	984.227	-1.63862	9.21e-09	4.54e-08	Chr04	65600278	65603260	-	873
Capana09g002385	1225	1498	1148	99	272	217	49	140	47	805	1716	1060	86.61	120.41	85.42	8.8	18.22	13.33	4.03	11	3.56	53.69	122.87	74.37	183.215	1312.35	-2.8368	1.22e-18	4.1e-17	1121.92	83.4065	3.74972	9.09e-14	1.21e-12	1178.8	189.12	2.63758	7.03e-11	4.25e-10	80.5026	1252.1	-3.95904	1.83e-16	2.39e-15	Chr09	237679432	237682575	+	750
Capana00g003507	2144	1360	1810	599	783	1121	41	63	39	91	127	83	100.52	72.49	89.31	35.32	34.78	45.68	2.24	3.28	1.96	4.02	6.03	3.86	794.975	1780.12	-1.16254	2.24e-07	1.49e-06	93.8309	50.544	0.89237	0.0212564	0.0434884	98.6286	819.42	-3.05585	4.48e-30	1.79e-28	48.8427	1693.03	-5.11584	1.61e-71	6.48e-69	Chr00	553474555	553476053	-	1131
Capana06g000168	879	760	791	238	388	504	444	216	492	1268	1069	1208	59.3	58.29	56.16	20.19	24.8	29.55	34.86	16.19	35.59	80.69	73.04	80.87	355.431	818.419	-1.20006	1.09e-09	1.02e-08	1099.27	406.149	1.43646	1.36e-05	5.57e-05	1156.76	366.515	1.65518	6.34e-16	6.94e-15	393.24	779.475	-0.987125	0.00477247	0.00972617	Chr06	2283246	2286223	+	786
Capana05g000506	322	176	265	499	1084	1025	1420	1184	1472	247	209	328	47.04	29.23	40.74	91.67	150.04	130.13	241.41	192.21	230.56	34.04	30.92	47.54	817.793	254.98	1.68139	1.96e-08	1.53e-07	243.443	1438.9	-2.56333	2.93e-26	1.92e-24	256.294	843.76	-1.71993	3.68e-09	1.82e-08	1392.07	242.352	2.52078	9.21e-24	2.65e-22	Chr05	13294924	13296029	-	363
Capana10g000712	1293	1284	832	352	502	451	169	109	179	1109	884	1053	108.32	122.28	73.35	37.08	39.85	32.84	16.48	10.15	16.08	87.63	74.99	87.53	421.595	1151.71	-1.45013	8.82e-09	7.25e-08	944.007	161.26	2.54952	9.42e-24	4.77e-22	993.484	434.594	1.19358	3.17e-12	2.25e-11	156.074	1098.17	-2.81485	1.72e-18	2.85e-17	Chr10	42157677	42159126	+	633
Capana09g002199	174	715	110	1577	4181	1045	4	13	35	21	306	29	4.27	19.93	2.84	48.62	97.12	22.27	0.11	0.35	0.92	0.49	7.6	0.71	2197.41	347.628	2.66048	0.000799202	0.00282683	113.33	17.9081	2.65902	NA	1	118.665	2268.54	-4.25699	0.000847046	0.0019936	17.3248	334.044	-4.2656	3.33e-06	1.16e-05	Chr09	233961902	233965576	-	2163
Capana07g002004	426	392	238	890	1339	1710	1134	675	1063	148	122	72	33.77	35.32	19.85	88.72	100.56	117.8	104.61	59.46	90.34	11.07	9.79	5.66	1246.5	356.252	1.80733	3.11e-10	3.11e-09	105.781	1015.41	-3.26239	4.06e-21	1.48e-19	111.23	1285.17	-3.52991	4.62e-32	2.11e-30	982.807	339.603	1.53314	1.06e-05	3.42e-05	Chr07	210867066	210867991	+	669
Capana12g000908	15	0	13	1129	702	983	1690	900	1582	328	284	564	1.72	0	1.57	162.97	76.34	98.06	225.74	114.8	194.69	35.51	33.01	64.23	948.936	9.17517	6.68254	1.55e-18	5.09e-17	365.622	1475.08	-2.01239	6.5e-08	3.82e-07	385.055	976.45	-1.34191	0.000933818	0.00218044	1427.93	8.6726	7.34954	7.14e-25	2.27e-23	Chr12	33511325	33513185	-	462
Capana03g000400	1655	1392	1159	377	428	476	261	388	290	375	526	845	83.34	79.69	61.42	23.88	20.42	20.83	15.3	21.71	15.66	17.81	26.82	42.22	416.547	1416.09	-1.76693	3.96e-19	1.43e-17	545.242	331.264	0.718754	0.049965	0.0900091	573.951	429.189	0.419593	0.231965	0.303346	320.173	1348.92	-2.0748	4.33e-17	6.1e-16	Chr03	5545899	5548367	-	1053
Capana10g001975	205	141	147	271	403	355	975	717	825	1609	1453	1059	22.09	17.28	16.67	36.73	41.15	33.25	122.3	85.88	95.34	163.58	158.59	113.26	331.733	165.36	1.00292	4.36e-06	2.36e-05	1277.19	891.229	0.519283	0.0358814	0.0680517	1343.18	341.994	1.9739	9.52e-19	1.45e-17	862.298	157.352	2.45305	3.17e-23	8.62e-22	Chr10	193246153	193246644	-	492
Capana04g001168	532	455	416	917	1055	950	306	140	228	1012	893	1252	85.49	83.12	70.35	185.31	160.63	132.67	57.22	25	39.28	153.4	145.32	199.63	959.2	472.484	1.02039	8.23e-07	5.03e-06	980.363	239.196	2.03557	2.16e-09	1.57e-08	1031.93	988.273	0.0631605	0.784029	0.829176	231.578	450.054	-0.959104	0.00680079	0.0134046	Chr04	35166887	35170537	+	330
Capana07g000082	384	199	356	1162	945	1194	675	985	712	569	574	390	12.71	7.49	12.4	48.37	29.64	34.35	26	36.23	25.27	17.77	19.24	12.81	1094.71	313.623	1.80232	4.68e-08	3.45e-07	475.785	837.341	-0.815488	0.00222175	0.00594712	500.276	1127.11	-1.17105	3.74e-05	0.000109549	809.3	298.003	1.44059	2.78e-06	9.79e-06	Chr07	4343251	4350310	-	1602
Capana06g002279	2152	2462	1900	63	137	64	67	19	50	428	427	361	66.38	86.34	61.68	2.44	4	1.72	2.41	0.65	1.65	12.45	13.34	11.05	84.974	2205.78	-4.69782	8.18e-41	2.27e-38	377.572	48.2811	2.9686	1.28e-11	1.25e-10	397.122	87.6776	2.17908	7.2e-10	3.88e-09	46.7682	2103.96	-5.49302	8.73e-34	5.24e-32	Chr06	129914635	129920560	+	1719
Capana05g001995	352	232	345	802	635	774	749	673	1236	631	575	1112	15.1	11.32	15.58	43.27	25.81	28.86	37.4	32.09	56.86	25.54	24.98	47.34	736.346	311.435	1.23986	3.32e-05	0.000154238	721.012	931.596	-0.369835	0.302043	0.399998	759.294	758.073	0.00303125	0.993311	0.995063	901.451	296.209	1.60534	1.58e-07	6.64e-07	Chr05	192077342	192083180	+	1236
Capana00g002948	62	96	74	16	5	24	660	327	852	1803	1716	2467	3.07	5.4	3.86	1	0.23	1.03	38.03	17.99	45.23	84.21	86.04	121.2	14.7777	78.9567	-2.4256	7.79e-05	0.000337961	1860.8	646.648	1.52478	3.57e-05	0.000136514	1958.68	15.2013	7.02216	7.51e-56	1.2e-53	626.121	75.3947	3.05562	2.5e-12	1.92e-11	Chr00	507700750	507707603	+	1071
Capana09g001817	347	292	366	844	939	1344	905	1071	952	342	321	355	10.15	9.71	11.27	31.06	26.04	34.18	30.82	34.83	29.87	9.44	9.51	10.31	1004.71	338.277	1.57025	1.17e-16	2.91e-15	316.103	1033.55	-1.70918	3.85e-24	2.03e-22	332.606	1035.26	-1.63819	1e-18	1.52e-17	999.327	322.072	1.63329	1.69e-23	4.75e-22	Chr09	208516403	208526303	+	1812
Capana10g001749	549	615	372	1053	1189	2261	425	79	357	314	479	360	35.55	45.27	25.35	85.74	72.94	127.23	32.02	5.68	24.78	19.18	31.41	23.13	1422.37	520.194	1.45158	1.2e-05	6e-05	359.907	305.065	0.238517	0.670551	0.747525	378.361	1465.82	-1.95438	3.92e-10	2.17e-09	295.608	496.313	-0.747611	0.218561	0.287002	Chr10	178027709	178032502	-	819
Capana05g002339	386	478	268	183	90	112	479	434	484	2017	1923	1193	16.64	23.43	12.16	9.92	3.68	4.2	24.03	20.79	22.37	82.03	83.96	51.04	133.394	384.168	-1.53087	0.00170962	0.00557641	1591.38	493.362	1.68965	4.55e-11	4.14e-10	1673.21	137.172	3.61447	1.39e-16	1.64e-15	477.233	366.727	0.380512	0.207011	0.274268	Chr05	207629888	207631117	-	1230
Capana08g001130	1032	771	928	424	350	334	335	601	458	964	1063	777	97.55	82.85	92.31	50.4	31.35	27.44	36.85	63.13	46.42	85.95	101.75	72.88	372.535	917.405	-1.30317	1.15e-05	5.77e-05	871.519	490.607	0.82878	0.00292396	0.00759648	916.396	383.518	1.2593	3.5e-05	0.000102897	474.097	873.129	-0.880917	0.000793563	0.00189825	Chr08	125549502	125552300	+	561
Capana12g002796	342	364	571	776	1025	1501	355	434	387	906	641	707	14.32	17.33	25.17	40.88	40.68	54.64	17.3	20.2	17.38	35.8	27.19	29.38	1046.74	431.207	1.27985	1.15e-05	5.79e-05	697.156	414.923	0.748869	0.000240405	0.000788441	733.676	1078.95	-0.556809	0.0121201	0.0227451	401.17	410.711	-0.0337784	0.905375	0.926604	Chr12	228011367	228018670	-	1266
Capana02g003708	914	1368	883	252	311	436	350	200	407	904	832	1135	60.06	102.19	61.06	20.82	19.36	24.9	26.76	14.6	28.68	56.03	55.36	74	318.932	1077.3	-1.7554	1.19e-09	1.1e-08	891.931	337.153	1.40344	8.07e-06	3.45e-05	938.79	328.697	1.51311	9.04e-12	6.05e-11	326.379	1028.93	-1.65633	1.15e-05	3.71e-05	Chr02	163934510	163936399	-	807
Capana00g000151	44	47	29	0	7	5	2	0	0	2188	1876	3791	4.77	5.79	3.31	0	0.72	0.47	0.25	0	0	223.81	206.02	407.92	3.50824	40.6015	-3.46002	8.05e-06	4.17e-05	2442.05	0.73579	11.7532	1.99e-27	1.44e-25	2571.92	3.63012	9.3721	4.34e-58	7.54e-56	0.713795	38.7287	-5.81589	1.1e-06	4.1e-06	Chr00	205200755	205202102	+	489
Capana06g002186	833	565	1581	331	401	420	463	514	350	904	1384	224	19.48	15.02	38.9	9.73	8.88	8.53	12.6	13.36	8.77	19.94	32.77	5.2	373.9	999.537	-1.41903	0.000388823	0.00147457	782.981	470.409	0.73509	0.193676	0.278171	821.808	385.298	1.09297	0.0559052	0.0886612	454.783	950.141	-1.06315	0.0118624	0.0221921	Chr06	104983156	104986568	-	2268
Capana10g000188	472	347	640	875	1031	1837	452	569	506	403	417	414	15.31	12.79	21.84	35.69	31.68	51.78	17.06	20.51	17.6	12.33	13.7	13.32	1183.17	489.996	1.27194	7.13e-05	0.000311533	383.535	538.582	-0.490043	0.0068299	0.0161217	403.472	1219.38	-1.59617	1.76e-10	1.01e-09	520.713	466.098	0.159626	0.559675	0.630244	Chr10	3457020	3462939	-	1635
Capana11g001368	873	3932	1093	123	942	906	13	7	7	25	22	15	41.59	212.97	54.8	7.37	42.52	37.51	0.72	0.37	0.36	1.12	1.06	0.71	587.758	2048.78	-1.80094	0.0210106	0.0498314	19.204	9.62493	1.0019	0.127516	0.197261	20.1951	607.419	-4.91082	5.38e-15	5.25e-14	9.3152	1967.23	-7.72646	4.06e-27	1.56e-25	Chr11	162265958	162268120	-	1113
Capana01g001221	202	437	190	1144	766	3060	439	732	512	122	235	115	6.62	16.29	6.56	47.18	23.8	87.21	16.75	26.68	18	3.77	7.8	3.74	1556	284.369	2.45248	1.93e-05	9.33e-05	147.69	593.436	-2.00721	1.57e-07	8.7e-07	155.137	1602.67	-3.36928	1.01e-10	6.01e-10	573.464	272.174	1.076	0.0178594	0.0321024	Chr01	38153959	38159935	-	1617
Capana08g000284	838	360	652	70	187	166	91	214	99	1460	1777	2040	42.56	20.79	34.85	4.47	9	7.33	5.38	12.08	5.39	69.95	91.4	102.82	131.462	615.98	-2.22491	2.21e-08	1.71e-07	1644.12	142.604	3.52721	7.92e-21	2.8e-19	1729.81	135.688	3.6667	8.44e-32	3.79e-30	137.705	584.925	-2.08681	4.96e-06	1.68e-05	Chr08	26642677	26643720	-	1044
Capana04g002233	320	149	438	1755	1250	1475	565	805	836	99	160	100	16.44	8.7	23.68	113.41	60.86	65.87	33.79	45.97	46.06	4.8	8.33	5.1	1508.05	302.828	2.31546	3.02e-07	1.97e-06	112.114	775.214	-2.79081	2.47e-20	8.11e-19	117.825	1552.12	-3.71962	7.6e-25	2.08e-23	749.499	287.576	1.38154	0.000644289	0.00156921	Chr04	188002906	188009115	+	1032
Capana04g000897	1754	2372	1635	519	796	843	10	2	3	2	2	7	155.8	239.52	152.83	57.97	66.99	65.08	1.03	0.2	0.29	0.17	0.18	0.62	688.284	1957.1	-1.50706	2.77e-10	2.78e-09	3.43201	5.40081	-0.650417	0.602366	0.68834	3.61744	709.64	-7.6253	7.55e-55	1.17e-52	5.23275	1868.3	-8.50083	3.13e-57	7.04e-55	Chr04	18935880	18939207	+	597
Capana04g000802	266	39	256	1384	1497	1404	218	78	1028	205	268	1297	7.09	1.18	7.18	46.4	37.82	32.53	6.76	2.31	29.39	5.16	7.24	34.31	1410.65	185.165	2.92877	2.33e-06	1.32e-05	553.68	455.589	0.281217	0.815548	0.863543	583.864	1453.21	-1.31553	0.0462523	0.0750503	441.421	175.353	1.33167	0.156681	0.216473	Chr04	15124577	15136752	-	1989
Capana00g001423	135	56	107	199	212	205	342	282	353	2058	1448	2531	6.92	3.26	5.77	12.82	10.29	9.13	20.39	16.06	19.39	99.46	75.13	128.67	202.729	99.1816	1.02767	0.00539825	0.0154377	1871.12	344.918	2.43966	2.34e-20	7.74e-19	1970.32	208.839	3.24084	1.14e-30	4.73e-29	333.698	94.1684	1.82258	1.11e-07	4.75e-07	Chr00	392681615	392682649	+	1035
Capana12g002510	4175	1794	333	34	144	79	361	53	305	89	397	163	53.98	26.37	4.53	0.55	1.76	0.89	5.43	0.76	4.23	1.09	5.2	2.09	79.4091	2089.7	-4.71602	3.76e-09	3.24e-08	204.768	254.737	-0.315219	0.667443	0.744629	214.905	82.0389	1.38644	0.0357559	0.059804	246.875	1985.21	-3.00753	0.000696521	0.00168514	Chr12	220180791	220190302	-	4101
Capana05g000455	546	325	446	862	945	1159	740	860	720	457	447	400	19	12.86	16.33	37.72	31.15	35.05	29.97	33.25	26.86	15	15.75	13.81	962.084	440.704	1.12527	5.8e-07	3.62e-06	404.855	819.785	-1.01776	2.12e-08	1.34e-07	425.856	991.237	-1.21812	1.27e-13	1.06e-12	792.619	419.034	0.918747	5.07e-05	0.000148344	Chr05	10291832	10305768	+	1524
Capana01g002366	244	220	276	853	737	949	876	1078	1058	515	534	525	8.73	8.95	10.39	38.38	24.99	29.51	36.48	42.87	40.59	17.38	19.35	18.64	836.951	249.359	1.74572	9.41e-13	1.31e-11	489.208	1061.22	-1.11749	9.69e-12	9.65e-11	514.631	861.854	-0.742748	0.00104769	0.00242637	1026.12	237.47	2.11152	2.99e-34	1.84e-32	Chr01	150933305	150940572	-	1482
Capana12g001095	231	207	195	621	714	1581	1095	1662	1096	119	237	106	3.48	3.55	3.09	11.78	10.2	20.72	19.22	27.86	17.72	1.69	3.62	1.59	912.023	213.348	2.09643	3.39e-10	3.36e-09	144.613	1361.04	-3.23513	5.29e-17	1.13e-15	151.882	939.969	-2.63042	2.03e-09	1.04e-08	1315.31	203.249	2.6942	4.16e-26	1.49e-24	Chr12	44833842	44845131	-	3516
Capana01g003825	376	553	184	558	977	998	906	928	2300	26	39	15	40.28	67.35	20.74	75.17	99.17	92.92	112.95	110.48	264.18	2.63	4.23	1.59	802.166	379.482	1.08042	0.0132921	0.0336995	24.9451	1439.48	-5.85209	3.12e-34	4.05e-32	26.2014	827.282	-4.98252	2.46e-45	2.4e-43	1393.09	362.788	1.94145	0.000337489	0.00086382	Chr01	256561640	256562134	-	495
Capana11g001282	275	150	157	572	417	624	989	906	1473	665	755	861	18	11.16	10.82	47.09	25.87	35.5	75.35	65.91	103.4	41.07	50.05	55.93	534.52	194.365	1.45772	4.46e-05	0.000202407	710.071	1182.42	-0.735962	0.00365318	0.00925767	747.098	550.252	0.442544	0.127167	0.181227	1144.05	184.779	2.62932	1.88e-16	2.45e-15	Chr11	152518731	152532913	-	810
Capana03g000319	1188	1062	1843	40	139	143	37	21	39	1198	1522	601	29.79	30.27	48.63	1.26	3.3	3.12	1.08	0.59	1.05	28.33	38.64	14.95	98.2827	1378.53	-3.80368	2.24e-19	8.46e-18	1033.08	34.2293	4.91566	1.71e-30	1.62e-28	1085.34	101.48	3.41391	6.52e-13	5.02e-12	33.1343	1312.14	-5.308	6.25e-48	8.45e-46	Chr03	4513316	4518116	-	2115
Capana02g002348	396	302	416	1209	1407	1546	656	734	707	144	124	182	11.86	10.29	13.12	45.55	39.94	40.25	22.87	24.44	22.71	4.07	3.76	5.41	1351.66	374.345	1.85121	4.77e-26	4.41e-24	139.724	739.953	-2.40492	1.03e-27	7.7e-26	147.084	1392.76	-3.24307	5.4e-52	7.11e-50	715.534	356.25	1.00552	4.89e-09	2.5e-08	Chr02	143489920	143491689	+	1770
Capana07g001271	298	412	331	934	1612	1598	338	1020	543	178	155	401	15.87	24.94	18.55	62.54	81.32	73.94	20.94	60.35	31	8.94	8.36	21.18	1315.37	353.594	1.8965	7.34e-16	1.6e-14	228.467	668.549	-1.54917	0.00230664	0.00615651	240.705	1356.51	-2.49489	6.56e-10	3.55e-09	645.508	337.483	0.936004	0.0365064	0.060802	Chr07	168693292	168694287	+	996
Capana04g001640	194	44	2250	101	125	51	511	55	1220	1136	1140	986	7.96	2.05	97.11	5.21	4.86	1.82	24.39	2.51	53.65	43.95	47.35	40.12	93.2782	833.704	-3.16073	0.00496112	0.0143441	1013.01	620.216	0.707712	0.349785	0.450176	1065.49	96.1056	3.47672	2.11e-18	3.08e-17	601.131	790.811	-0.395659	0.805305	0.845721	Chr04	74670625	74673327	+	1293
Capana10g000878	1424	534	2317	24	89	111	24	122	87	1111	1161	799	16.95	7.23	29.02	0.36	1	1.15	0.33	1.61	1.11	12.47	13.99	9.44	67.7131	1425.17	-4.39028	5.45e-13	7.86e-12	953.637	81.3817	3.5496	1.07e-12	1.22e-11	1002.71	69.9155	3.8318	1.33e-19	2.21e-18	78.5764	1352.48	-4.10472	7.05e-10	4.03e-09	Chr10	63664034	63672333	-	4455
Capana00g002796	195	591	175	787	872	5146	0	0	2	7	6	16	13.01	44.82	12.28	66.02	55.11	298.31	0	0	0.14	0.44	0.41	1.06	2025.92	331.988	2.60976	0.00075498	0.00268484	9.0263	0.676696	3.70025	0.0187939	0.0391641	9.51026	2088.66	-7.78042	1.41e-26	4.39e-25	0.655828	318.36	-8.876	7.33e-13	6.09e-12	Chr00	499424851	499425645	-	795
Capana07g000709	1535	1100	1461	8	24	7	62	26	23	1139	861	1543	32.97	26.86	33.02	0.22	0.49	0.13	1.55	0.62	0.53	23.08	18.73	32.88	12.4633	1374.98	-6.77958	2.25e-57	1.55e-54	1099.25	39.7801	4.79225	2.99e-27	2.16e-25	1157.55	12.8701	6.48619	5.66e-43	4.89e-41	38.5102	1308.28	-5.09068	7.95e-32	4.27e-30	Chr07	70820329	70828670	-	2469
Capana10g001384	1176	670	963	183	218	217	310	373	417	1034	863	1361	63.76	41.3	54.95	12.48	11.2	10.23	19.56	22.48	24.24	52.88	47.39	73.22	201.345	939.314	-2.22448	2.29e-19	8.59e-18	1011.5	386.96	1.38598	1.61e-08	1.03e-07	1064.91	207.472	2.36178	1.88e-21	3.8e-20	374.206	892.955	-1.25484	2.11e-07	8.69e-07	Chr10	149236893	149238708	-	978
Capana12g001651	586	342	603	221	180	249	182	298	307	1641	1568	1607	85.6	56.8	92.7	40.6	24.91	31.61	30.94	48.38	48.09	226.13	231.96	232.94	214.422	512.326	-1.25953	7.91e-05	0.000342548	1495.4	276.146	2.43628	3.34e-25	1.97e-23	1573.29	220.779	2.83766	3.99e-35	2.21e-33	266.951	487.008	-0.867275	0.00597628	0.0119109	Chr12	139870395	139871912	-	363
Capana08g001815	1868	1020	1943	347	839	1018	37	31	16	143	87	428	85.99	53.38	94.12	20.09	36.59	40.72	1.98	1.59	0.79	6.21	4.06	19.55	679.818	1615.11	-1.2475	0.000709163	0.00253438	204.723	29.9814	2.77331	2.06e-05	8.24e-05	215.879	701.512	-1.70073	0.00432207	0.00892475	28.9924	1534.88	-5.73063	1.48e-44	1.68e-42	Chr08	136787089	136794783	+	1152
Capana01g000865	2715	1601	1454	120	171	304	64	31	35	422	359	498	141.56	94.9	79.78	7.87	8.45	13.78	3.88	1.8	1.96	20.76	18.96	25.77	185.761	1929.48	-3.37418	5.47e-22	3.08e-20	396.973	46.3431	3.10188	1.68e-17	3.86e-16	417.854	191.515	1.12218	0.00028086	0.000717068	44.859	1835.06	-5.35727	3.78e-40	3.44e-38	Chr01	19358495	19362953	-	1017
Capana07g000210	175	472	86	1073	1448	1214	409	1065	620	444	577	190	2.92	8.96	1.51	22.54	22.92	17.63	7.95	19.77	11.11	7	9.76	3.15	1215.35	253.256	2.26319	0.000205746	0.000827171	376.745	736.626	-0.967434	0.0464259	0.0847302	395.725	1252.65	-1.66232	5.24e-05	0.000149935	711.398	242.941	1.55066	0.0215771	0.0380196	Chr07	9541522	9550799	+	3174
Capana03g001072	476	513	460	929	1111	1019	712	742	1034	239	223	303	15.52	19.02	15.79	38.1	34.33	28.88	27.02	26.89	36.16	7.35	7.36	9.81	1000.3	489.992	1.02896	7.02e-08	5.04e-07	237.699	874.023	-1.87884	4.78e-15	7.59e-14	250.184	1030.72	-2.04208	6.24e-20	1.08e-18	845.468	467.157	0.856473	9.03e-05	0.000253986	Chr03	18079302	18088064	+	1626
Capana10g000591	482	493	415	902	1021	1311	356	408	467	597	577	730	23.21	26.99	21.03	54.63	46.59	54.88	19.95	21.84	24.12	27.12	28.14	34.89	1043.91	469.668	1.15231	7.09e-11	7.66e-10	591.719	433.17	0.44958	0.0265029	0.0525284	622.722	1075.64	-0.788427	3.18e-05	9.41e-05	418.919	447.734	-0.0951567	0.624361	0.68985	Chr10	28465459	28475318	+	1101
Capana08g001546	3	1	0	966	1656	2696	669	864	902	0	0	0	0.37	0.14	0	148.09	191.27	285.62	94.91	117.05	117.9	0	0	0	1649.2	1.31813	10.2607	8.16e-37	1.75e-34	0	856.657	-12.2876	1.61e-24	8.81e-23	0	1700.82	-13.204	6.46e-27	2.05e-25	828.32	1.25059	9.33629	1.48e-34	9.34e-33	Chr08	132476642	132480025	-	435
Capana07g002326	903	513	919	290	370	399	658	545	663	748	591	1145	35.95	23.22	38.5	14.52	13.96	13.8	30.49	24.11	28.3	28.09	23.83	45.23	341.897	781.053	-1.19258	4.79e-06	2.59e-05	771.379	659.008	0.227175	0.446587	0.546573	812.367	352.364	1.20529	4.94e-05	0.000142007	637.556	742.38	-0.220009	0.414463	0.490342	Chr07	218792466	218799337	-	1332
Capana07g002173	1033	1044	1260	240	373	439	291	200	304	818	698	1038	61.48	70.64	78.91	17.96	21.03	22.71	20.16	13.23	19.4	45.92	42.07	61.3	333.53	1126.58	-1.75353	3.78e-21	1.86e-19	792.96	280.597	1.4988	3.19e-08	1.96e-07	834.752	343.894	1.27773	4.2e-08	1.83e-07	271.547	1073.34	-1.9829	1.85e-15	2.12e-14	Chr07	215703821	215711596	+	891
Capana02g002570	26	8	3	1018	891	789	1539	1283	2001	44	127	0	3.19	1.12	0.39	157.15	103.63	84.17	219.85	175.02	263.36	5.09	15.79	0	906.078	12.1939	6.2072	2.07e-22	1.24e-20	53.7847	1696.65	-4.97951	0.0026652	0.00699965	56.3555	932.897	-4.04917	0.0152107	0.0278976	1641.67	11.5648	7.13873	9.74e-34	5.81e-32	Chr02	147426046	147426987	-	432
Capana03g004100	422	432	386	960	828	969	624	839	871	420	561	374	10.64	12.38	10.24	30.44	19.78	21.23	18.31	23.51	23.55	9.99	14.33	9.36	913.766	418.947	1.12403	5.62e-06	2.99e-05	422.166	820.778	-0.959568	0.000167668	0.000567129	443.78	940.903	-1.08349	0.00014331	0.000385283	793.593	399.349	0.991448	7.34e-07	2.8e-06	Chr03	245967513	245983491	-	2103
Capana03g001231	405	544	541	989	1654	2087	262	340	294	232	220	114	34.25	52.3	48.15	105.19	132.54	153.4	25.79	31.96	26.66	18.51	18.84	9.57	1487.47	505.495	1.558	7.54e-10	7.16e-09	175.382	316.022	-0.849398	0.0101268	0.0228179	184.365	1533.93	-3.05666	3.69e-21	7.17e-20	305.52	482.217	-0.657792	0.00933256	0.0178549	Chr03	21118379	21120605	+	627
Capana12g000596	1000	638	820	227	431	420	456	429	714	860	800	886	57.76	41.9	49.85	16.49	23.59	21.08	30.65	27.54	44.22	46.86	46.8	50.78	340.353	823.453	-1.27281	5.02e-08	3.68e-07	790.478	560.953	0.49448	0.0414783	0.0771209	831.752	351.067	1.2415	3.64e-10	2.03e-09	542.744	783.205	-0.529091	0.0529551	0.084505	Chr12	13995044	13998659	-	918
Capana12g001371	412	548	405	931	958	995	644	1119	795	269	312	290	21.29	32.2	22.03	60.51	46.91	44.69	38.74	64.27	44.06	13.11	16.33	14.87	948.322	463.479	1.03257	6.03e-05	0.000266996	271.065	901.376	-1.73378	1.17e-10	1e-09	285.108	976.851	-1.77584	7.12e-17	8.77e-16	871.015	442.367	0.977974	0.00158336	0.00356573	Chr12	84597078	84610176	+	1026
Capana04g000197	315	567	281	1247	1048	1884	609	689	701	86	124	102	25.78	52.75	24.2	128.33	81.26	133.99	58	62.66	61.51	6.64	10.28	8.28	1353.76	397.505	1.76829	8.21e-06	4.25e-05	97.3374	704.729	-2.85766	1.79e-34	2.36e-32	102.347	1394.22	-3.76863	5.1e-36	2.96e-34	681.492	380.106	0.843028	0.0210295	0.0371346	Chr04	2677315	2680174	-	648
Capana11g000223	334	212	327	650	1035	910	1084	972	1121	335	329	342	40.44	29.18	41.66	98.97	118.73	95.75	152.73	130.78	145.52	38.26	40.34	41.09	832.656	292.488	1.50867	2.15e-11	2.5e-10	312.5	1121.6	-1.84374	5.86e-30	5.26e-28	328.777	858.542	-1.38519	2.41e-16	2.77e-15	1084.97	278.143	1.96268	1.11e-19	2.1e-18	Chr11	5652222	5653831	+	438
Capana01g000324	1413	983	1965	512	691	788	148	92	123	317	194	423	87.63	69.31	128.25	39.93	40.61	42.47	10.68	6.34	8.18	18.55	12.18	26.03	638.395	1463.47	-1.19686	2.05e-05	9.89e-05	289.309	128.579	1.17053	0.00177326	0.00486016	304.751	658.031	-1.11056	0.000421747	0.00104662	124.436	1391.74	-3.48413	3.28e-24	9.79e-23	Chr01	6129458	6132200	+	855
Capana02g001636	278	559	237	1231	2024	3111	14	30	44	31	49	35	12.28	28.08	11.02	68.41	84.74	119.48	0.72	1.47	2.08	1.29	2.19	1.53	1984.74	368.012	2.43179	2.34e-08	1.81e-07	35.91	30.6401	0.224977	0.68359	0.758159	37.7474	2046.7	-5.76319	4.74e-68	1.26e-65	29.6254	352.153	-3.56803	1.21e-10	7.54e-10	Chr02	129568509	129573134	+	1200
Capana03g000453	286	659	153	1460	2073	1986	83	606	234	29	30	8	17.02	44.59	9.58	109.27	116.9	102.72	5.75	40.08	14.93	1.63	1.81	0.47	1778.21	378.009	2.23432	3.22e-05	0.000150171	20.7632	323.875	-3.96319	5.05e-08	3.02e-07	21.8122	1833.05	-6.39146	4.85e-60	9e-58	312.406	362.267	-0.213293	0.786371	0.82973	Chr03	6209911	6214867	-	891
Capana09g000023	1348	4135	2037	4	27	24	14	7	4	0	0	0	112.92	393.81	179.58	0.42	2.14	1.75	1.36	0.65	0.36	0	0	0	16.4897	2590.53	-7.27436	1.84e-30	2.49e-28	0	8.97778	-5.70906	0.00148031	0.00412826	0	17.0405	-6.56929	6.89e-05	0.000193742	8.68835	2481.48	-8.16676	1.79e-37	1.39e-35	Chr09	732458	735299	-	633
Capana06g000813	1629	1247	992	351	356	535	316	492	397	383	412	472	174.51	151.87	111.83	47.29	36.13	49.81	39.4	58.57	45.6	38.7	44.7	50.17	400.742	1299.97	-1.69819	7.38e-11	7.95e-10	394.157	424.456	-0.107158	0.662413	0.74003	414.725	412.848	0.0067529	0.976292	0.982383	410.251	1237.87	-1.59318	6.37e-09	3.2e-08	Chr06	12953846	12955071	+	495
Capana07g002429	4	0	16	24	132	22	449	554	474	2263	1834	1785	0.16	0	0.67	1.2	4.97	0.76	20.76	24.45	20.19	84.79	73.77	70.35	55.7386	6.65698	3.06412	0.0148496	0.0370865	1821.9	521.35	1.80524	3.38e-23	1.61e-21	1916.87	57.6349	5.05263	2.91e-16	3.31e-15	504.049	6.307	6.31229	3.4e-16	4.27e-15	Chr07	220179435	220181692	+	1335
Capana08g000761	231	174	202	421	475	562	995	874	1007	474	373	1764	10.55	9.03	9.71	24.18	20.56	22.31	52.89	44.36	49.32	20.42	17.25	79.95	472.8	203.934	1.21074	8e-12	9.84e-11	813.976	1015.65	-0.319371	0.562967	0.654431	858.302	487.152	0.817182	0.157529	0.217725	982.499	194.106	2.33851	1.89e-41	1.83e-39	Chr08	108627840	108630409	+	1161
Capana10g000177	92	56	90	310	270	218	42	187	80	2371	1410	2424	5.77	3.99	5.94	24.44	16.04	11.88	3.06	13.03	5.38	140.19	89.5	150.76	269.283	79.6876	1.75281	4.18e-06	2.28e-05	1918.75	108.607	4.14267	1.19e-16	2.39e-15	2020.55	277.239	2.86848	3.85e-16	4.31e-15	104.806	75.7658	0.467884	0.427994	0.503715	Chr10	3372205	3374848	-	846
Capana08g002140	79	6	24	583	1076	526	825	1264	698	1066	871	519	1.42	0.12	0.45	13.14	18.28	8.2	17.21	25.18	13.42	18.03	15.81	9.23	710.035	35.5241	4.31774	1.38e-08	1.1e-07	759.56	986.39	-0.376875	0.288022	0.384834	798.704	732.338	0.125382	0.746717	0.798153	953.109	33.5725	4.823	4.81e-11	3.16e-10	Chr08	141785952	141789008	-	2958
Capana12g000136	216	69	245	1091	743	960	1196	1119	679	440	475	297	7.47	2.71	8.92	47.46	24.35	28.86	48.15	43.02	25.18	14.36	16.64	10.19	939.284	176.138	2.4138	1.85e-06	1.07e-05	376.449	1065.21	-1.50048	5.29e-06	2.32e-05	395.763	966.679	-1.28754	0.000171512	0.000454602	1029.98	167.089	2.62301	1.06e-07	4.53e-07	Chr12	2323970	2326467	-	1533
Capana00g002494	530	418	487	826	1506	1264	648	707	687	173	132	147	14.46	12.96	13.98	28.34	38.92	29.97	20.57	21.43	20.09	4.45	3.65	3.98	1145.69	482.503	1.24788	4.9e-11	5.41e-10	139.958	720.701	-2.36352	2.16e-37	3.48e-35	147.285	1181.66	-3.00399	1.68e-43	1.49e-41	696.94	459.324	0.60097	1.43e-05	4.54e-05	Chr00	478796740	478802147	-	1944
Capana01g003827	741	1061	800	339	360	567	624	772	702	476	602	456	22.98	37.4	26.11	13.22	10.58	15.28	22.52	26.6	23.34	13.92	18.91	14.03	405.994	884.516	-1.12311	5.07e-05	0.000227673	477.71	739.919	-0.631531	0.00344456	0.00878763	502.279	418.31	0.263584	0.285188	0.360704	715.395	844.419	-0.23879	0.35363	0.429154	Chr01	256891683	256899224	-	1710
Capana01g003390	660	262	571	202	303	236	375	223	364	1128	1023	2146	31.11	14.04	28.32	11.97	13.53	9.67	20.57	11.68	18.4	50.15	48.83	100.37	240.043	496.776	-1.05013	0.00475776	0.0138276	1336.94	339.929	1.97568	1.49e-07	8.32e-07	1408.1	247.468	2.50883	2.03e-12	1.48e-11	329.022	471.581	-0.519832	0.196787	0.262814	Chr01	225537467	225538591	-	1125
Capana01g004126	794	446	667	213	316	170	594	464	611	1123	993	1090	95.47	60.97	84.4	32.21	36	17.77	83.12	62	78.77	127.38	120.92	130.05	229.979	637.575	-1.47287	3.27e-05	0.000152109	994.684	589.242	0.755481	5.93e-05	0.000218352	1046.64	237.074	2.14443	1.03e-12	7.78e-12	570.122	606.061	-0.0887157	0.733188	0.785068	Chr01	284503399	284508719	-	441
Capana01g001013	300	31	111	526	455	422	2163	1408	1673	112	94	180	7.74	0.91	3.01	17.07	11.12	9.46	64.96	40.38	46.29	2.73	2.46	4.61	470.561	144.502	1.70204	0.0161722	0.0399151	119.947	1859.41	-3.95445	2.56e-33	3.03e-31	126.317	484.485	-1.93826	2.31e-07	9.17e-07	1799.32	136.651	3.71769	3.26e-08	1.5e-07	Chr01	27155526	27158980	-	2055
Capana01g001678	235	231	238	504	888	801	790	1521	886	467	576	335	7.68	8.58	8.18	20.71	27.49	22.74	30.04	55.23	31.04	14.39	19.06	10.86	698.086	237.631	1.55612	7.62e-18	2.27e-16	428.756	1127.95	-1.39557	5.8e-05	0.000214016	450.658	719.949	-0.676391	0.0131528	0.0244931	1089.65	226.433	2.26694	5.87e-13	4.94e-12	Chr01	59374333	59386405	+	1623
Capana00g004573	779	1278	628	100	310	358	117	233	130	1342	1104	1093	111.04	207.11	94.21	17.93	41.87	44.35	19.41	36.91	19.87	180.45	159.37	154.6	234.554	916.279	-1.96348	2.2e-05	0.000105487	1096.48	169.373	2.69462	3.94e-18	9.87e-17	1153.65	242.133	2.24878	4.95e-10	2.71e-09	163.61	875.874	-2.42018	2.96e-08	1.37e-07	Chr00	655892590	655893439	+	372
Capana02g000909	440	445	441	126	247	285	340	683	400	1823	1277	958	21.43	24.63	22.6	7.72	11.4	12.06	19.27	36.96	20.88	83.73	62.97	46.29	205.784	447.827	-1.11649	1.75e-06	1.02e-05	1252.99	501.802	1.32022	0.000200478	0.000668245	1318.07	212.274	2.6316	2.57e-17	3.33e-16	484.744	426.793	0.183902	0.568474	0.638761	Chr02	101970115	101971203	-	1089
Capana05g000124	364	330	362	813	1292	1415	428	499	420	524	470	542	7.06	7.28	7.39	19.84	23.75	23.86	9.66	10.76	8.74	9.59	9.23	10.44	1118.21	355.93	1.65268	2.05e-29	2.53e-27	476.732	475.916	0.00266504	0.988408	0.992058	501.663	1153	-1.20152	1.4e-13	1.16e-12	460.146	339.029	0.44063	0.00928442	0.0177709	Chr05	1942607	1960790	+	2733
Capana05g002410	1151	519	1036	346	292	124	197	255	249	1458	1026	791	25.4	13.02	24.06	9.6	6.11	2.38	5.06	6.25	5.89	30.35	22.93	17.32	264.324	901.99	-1.7729	0.00108346	0.00369763	1011.4	246.843	2.03459	1.2e-13	1.57e-12	1063.95	272.048	1.96984	7.62e-05	0.000212761	238.664	856.624	-1.8438	1.25e-08	6.03e-08	Chr05	214585468	214587870	+	2403
Capana02g001761	0	0	0	192	54	103	563	5157	1183	67	75	46	0	0	0	22.35	4.73	8.28	60.64	530.37	117.39	5.85	7.03	4.22	123.717	0	9.37374	4.75e-11	5.26e-10	58.421	2429.92	-5.37836	4.06e-15	6.51e-14	61.4148	127.104	-1.04501	0.0889829	0.133205	2342.33	0	13.6894	1.44e-13	1.31e-12	Chr02	132537975	132538547	-	573
Capana01g002957	1029	3446	693	93	94	275	79	4	81	1073	406	153	41.43	157.74	29.36	4.71	3.59	9.62	3.7	0.18	3.5	40.75	16.55	6.11	143.397	1791.16	-3.64172	1.22e-07	8.45e-07	497.992	57.8835	3.10495	0.0104376	0.0234247	523.96	147.775	1.82511	0.0069214	0.0136641	56.116	1719.34	-4.93739	2.43e-07	9.93e-07	Chr01	189703725	189705041	+	1317
Capana00g002265	96	24	20	446	768	208	122	3872	938	201	352	365	5.16	1.47	1.13	30.13	39.1	9.71	7.63	231.18	54.03	10.19	19.15	19.46	472.136	46.0467	3.3558	3.74e-06	2.05e-05	287.111	1730.65	-2.59168	0.0265695	0.052631	301.97	486.872	-0.688843	0.191682	0.257913	1667.68	43.6354	5.255	2.7e-07	1.09e-06	Chr00	462029248	462031334	+	987
Capana05g002142	654	229	772	149	123	191	471	367	665	1027	1105	1652	25.8	10.27	32.05	7.39	4.6	6.55	21.63	16.09	28.13	38.22	44.15	64.68	151.535	550.609	-1.86282	8.92e-05	0.00038326	1178.15	527.981	1.15775	0.000212566	0.000704555	1240.14	156.043	2.99296	5.71e-22	1.21e-20	510.949	522.453	-0.0323449	0.945045	0.95792	Chr05	200423773	200427663	+	1344
Capana00g000538	230	244	292	565	825	869	994	1660	1092	171	148	302	10.42	12.57	13.93	32.2	35.43	34.23	52.43	83.61	53.07	7.31	6.79	13.58	723.132	258.803	1.48341	2.97e-17	8.15e-16	193.092	1321.82	-2.77529	1.11e-14	1.67e-13	203.363	745.49	-1.87451	6.34e-09	3.05e-08	1277.27	246.614	2.37307	5.71e-17	7.94e-16	Chr00	262918046	262921976	+	1170
Capana04g000205	1907	1279	1673	169	567	523	167	59	173	247	230	377	70.37	53.66	64.97	7.84	19.82	16.77	7.17	2.42	6.85	8.6	8.6	13.8	386.406	1629.25	-2.07412	2.68e-08	2.05e-07	265.533	140.824	0.914992	0.045509	0.08333	279.558	398.972	-0.514798	0.212175	0.281129	136.392	1549.88	-3.50653	4.12e-16	5.11e-15	Chr04	2813292	2815912	+	1437
Capana10g000980	325	346	241	995	1480	1493	618	396	673	274	266	261	18.41	22.28	14.37	70.89	79.44	73.51	40.75	24.93	40.88	14.64	15.26	14.67	1271.19	308.486	2.04359	2.93e-22	1.72e-20	248.734	595.017	-1.25838	1.85e-06	8.76e-06	261.671	1310.53	-2.32481	1.29e-61	2.6e-59	575.896	294.205	0.96935	0.00191154	0.00423137	Chr10	78699882	78704502	+	936
Capana07g002243	905	614	890	363	382	464	452	322	406	780	752	1026	62.24	48.01	64.42	31.4	24.89	27.74	36.18	24.61	29.94	50.6	52.38	70.02	393.602	807.96	-1.03937	1.43e-06	8.41e-06	795.153	417.456	0.929785	0.000192566	0.000644262	836.91	405.489	1.04664	2.82e-06	9.71e-06	403.937	768.554	-0.928547	0.00015157	0.000410565	Chr07	216971610	216975696	-	771
Capana01g003592	1464	2857	829	476	1136	579	0	0	0	7	3	0	60.32	133.83	35.95	24.66	44.35	20.73	0	0	0	0.27	0.13	0	699.137	1766.3	-1.3369	0.0126062	0.0321975	3.04827	0	3.96914	0.206682	0.29335	3.20516	721.526	-7.79673	2.99e-33	1.49e-31	0	1691.03	-13.1318	2.15e-23	5.97e-22	Chr01	230114913	230116866	+	1287
Capana07g002442	280	383	277	610	715	1256	538	581	668	764	579	692	10.53	16.38	10.96	28.85	25.48	41.05	23.55	24.28	26.94	27.1	22.05	25.82	816.807	319.345	1.35585	6.92e-06	3.62e-05	630.25	629.275	0.00224485	0.989988	0.99322	663.305	841.792	-0.34431	0.174511	0.237899	608.609	304.842	0.998612	8.27e-05	0.000233993	Chr07	220405768	220413756	-	1410
Capana08g001792	1015	368	809	268	516	320	677	500	790	719	761	589	43.55	17.95	36.53	14.46	20.98	11.93	33.8	23.84	36.34	29.1	33.06	25.07	354.733	728.309	-1.03797	0.0123011	0.031546	642.8	693.064	-0.108726	0.657367	0.735913	675.972	365.912	0.885267	0.00145663	0.00328729	670.681	691.166	-0.0437199	0.911106	0.93124	Chr08	136543026	136548967	-	1236
Capana10g000550	1015	1379	949	256	638	464	295	570	273	483	502	497	38.42	59.34	37.8	12.19	22.88	15.26	12.99	23.98	11.08	17.24	19.24	18.67	426.886	1135.77	-1.41046	1.68e-05	8.22e-05	460.638	402.341	0.195248	0.565126	0.656262	484.58	440.573	0.135795	0.631507	0.698456	388.616	1084.25	-1.48017	0.000136396	0.000372717	Chr10	21918996	21933870	+	1401
Capana01g004002	250	100	186	417	453	552	125	135	132	1653	2076	1236	6.29	2.86	4.93	13.2	10.81	12.08	3.66	3.78	3.56	39.26	52.94	30.88	461.736	178.268	1.37133	7.08e-05	0.000309106	1545.29	138.359	3.48142	2.48e-39	4.61e-37	1624.24	475.717	1.77223	5.56e-12	3.82e-11	133.799	169.238	-0.34048	0.342971	0.41865	Chr01	275401870	275403975	-	2106
Capana03g000318	1656	751	2381	518	788	757	84	109	88	54	56	61	82.22	42.39	124.41	32.34	37.07	32.67	4.85	6.01	4.68	2.53	2.82	3.01	661.382	1598.39	-1.27309	0.00187269	0.00605235	53.1644	99.1994	-0.900324	0.00280145	0.00731108	55.9355	681.882	-3.60909	2.96e-69	8.32e-67	95.8979	1517.73	-3.98438	1.27e-20	2.65e-19	Chr03	4511835	4512902	+	1068
Capana03g004119	316	195	281	525	546	720	1177	969	1275	456	446	394	8.07	5.66	7.55	16.86	13.21	15.98	34.99	27.51	34.92	10.99	11.54	9.99	581.009	265.205	1.12988	1.7e-06	9.91e-06	402.355	1206.86	-1.58474	6.58e-17	1.39e-15	423.219	598.56	-0.499105	0.00700422	0.0138165	1167.64	252.188	2.20994	1.09e-21	2.57e-20	Chr03	246362345	246376761	+	2076
Capana01g003903	406	360	463	745	1064	1054	776	874	727	215	208	404	30.03	30.27	36.04	69.29	74.56	67.75	66.79	71.83	57.65	15	15.58	29.65	920.612	414.016	1.15278	4.57e-14	7.7e-13	257.412	840.345	-1.70703	1.72e-07	9.49e-07	271.077	949.019	-1.80799	1.99e-08	9.01e-08	812.523	394.24	1.04316	2.5e-08	1.16e-07	Chr01	267291962	267296716	+	717
Capana12g002819	561	130	361	1113	1030	1611	473	592	477	416	350	179	46.55	12.26	31.53	116.15	80.99	116.19	45.68	54.6	42.44	32.56	29.41	14.74	1217.03	347.439	1.80796	0.000252939	0.00099848	292.266	544.625	-0.897762	0.00874158	0.020071	307.273	1253.57	-2.0281	9.22e-09	4.35e-08	526.519	329.263	0.676604	0.162971	0.22383	Chr12	228361378	228365355	+	639
Capana01g000217	591	358	486	806	1079	1128	576	443	599	395	387	440	49.74	34.26	43.05	85.32	86.05	82.52	56.42	41.44	54.06	31.36	32.99	36.75	970.828	480.33	1.01436	5.37e-07	3.37e-06	379.697	571.138	-0.589048	0.00521932	0.0127095	399.526	1000.65	-1.32462	1.21e-19	2.03e-18	552.622	456.745	0.274272	0.265174	0.337574	Chr01	3152949	3154305	-	630
Capana06g000553	283	675	297	1129	1620	1382	560	464	575	95	105	95	26.05	70.65	28.77	130.71	141.31	110.57	60	47.47	56.76	8.25	9.79	8.68	1337.13	431.125	1.63339	0.00012724	0.000531227	91.7433	564.553	-2.62209	2.38e-33	2.83e-31	96.4955	1378.36	-3.83677	5.35e-83	2.29e-80	546.182	412.768	0.404625	0.362173	0.437647	Chr06	8292719	8293294	-	576
Capana03g000026	95	281	167	590	718	1424	929	1076	1168	200	365	239	1.55	5.22	2.87	12.13	11.12	20.24	17.68	19.55	20.48	3.08	6.04	3.88	856.569	186.729	2.19877	7.2e-06	3.76e-05	251.462	1117.23	-2.1522	2.38e-13	2.96e-12	264.266	882.872	-1.741	2.36e-06	8.18e-06	1080.42	178.764	2.59686	6.41e-09	3.22e-08	Chr03	479523	495181	+	3243
Capana07g000429	36	17	16	3	6	0	0	0	0	3051	3927	191	4.16	2.23	1.95	0.44	0.66	0	0	0	0	332.49	459.44	21.9	3.03518	22.9749	-2.94592	0.00388297	0.011541	2227.17	0	13.4809	6.03e-11	5.39e-10	2337.31	3.13124	9.55559	2.87e-10	1.62e-09	0	21.8296	-6.85795	2.68e-06	9.45e-06	Chr07	29065997	29068106	-	459
Capana06g002707	546	2744	513	203	63	7	159	1777	305	317	397	192	37.41	213.72	36.99	17.49	4.09	0.42	12.68	135.3	22.4	20.49	27.54	13.05	104.047	1325.6	-3.67396	0.000925496	0.00322314	281.864	789.7	-1.48635	0.0491867	0.0888552	296.192	106.796	1.47513	0.124219	0.177738	760.975	1274.16	-0.743546	0.443249	0.518466	Chr06	194769421	194772876	-	774
Capana00g003967	1067	827	842	0	0	0	0	0	0	1629	1615	1240	75.44	66.47	62.65	0	0	0	0	0	0	108.64	115.64	86.99	0	919.699	-12.3215	7.6e-25	6.27e-23	1391.78	0	12.8026	1.84e-26	1.23e-24	1463.67	0	12.9481	4.25e-27	1.37e-25	0	875.593	-12.1824	3.05e-24	9.16e-23	Chr00	597832003	597835440	+	750
Capana10g002115	702	662	566	923	990	2772	74	144	86	110	156	32	32.48	34.82	27.56	53.71	43.4	111.47	3.98	7.4	4.27	4.8	7.31	1.47	1452.32	651.162	1.15761	0.0038837	0.011542	92.7893	107.213	-0.208678	0.724211	0.791409	97.416	1496.78	-3.94177	1.97e-11	1.27e-10	103.574	620.542	-2.58248	4.75e-16	5.83e-15	Chr10	198877473	198879790	-	1146
Capana03g003928	2395	890	2488	21	29	8	143	12	72	383	312	456	200.63	84.76	219.34	2.21	2.3	0.58	13.94	1.12	6.47	30.27	26.47	37.9	19.5717	1920.77	-6.63028	1.86e-30	2.5e-28	357.123	81.2109	2.13745	0.00190794	0.00518826	375.942	20.1701	4.23864	1.01e-18	1.54e-17	78.7264	1822.9	-4.534	3.81e-09	1.97e-08	Chr03	241816851	241817483	-	633
Capana06g000782	356	427	407	1454	1491	2423	8	104	10	265	188	54	19.24	26.24	23.15	98.84	76.36	113.83	0.5	6.25	0.58	13.51	10.29	2.9	1722.87	403.063	2.09616	1.69e-18	5.54e-17	156.163	43.0812	1.85802	0.0497209	0.0896218	164.148	1775.02	-3.43439	1.95e-11	1.26e-10	41.4963	384.388	-3.21122	0.000334266	0.000856167	Chr06	12463926	12466160	+	981
Capana08g002089	647	5239	917	6	312	38	0	9	1	2	0	0	112.12	1032.14	167.23	1.31	51.23	5.72	0	1.73	0.19	0.33	0	0	107.056	2383.17	-4.47575	0.00347566	0.0104658	0.596501	3.51903	-2.54484	0.329985	0.429498	0.628769	110.918	-7.43243	5.47e-06	1.81e-05	3.38809	2293.38	-9.40105	6.04e-09	3.05e-08	Chr08	140948135	140948440	-	306
Capana11g000081	329	119	302	1809	2520	1446	56	131	74	120	138	123	35.24	14.49	34.05	243.71	255.79	134.63	6.98	15.6	8.5	12.13	14.97	13.07	1904.49	249.332	2.93254	2.15e-11	2.5e-10	118.546	91.9365	0.366215	0.350917	0.451255	124.68	1962.95	-3.97675	3.14e-38	2.08e-36	88.7944	236.611	-1.41427	0.00455673	0.00932455	Chr11	2337818	2338312	-	495
Capana00g001337	405	424	317	712	1155	1010	680	611	698	424	395	321	13.66	16.26	11.25	30.2	36.92	29.61	26.69	22.9	25.25	13.49	13.49	10.74	922.183	387.467	1.25156	2.87e-09	2.52e-08	353.59	702.268	-0.989783	2.84e-07	1.52e-06	371.898	950.891	-1.35448	3.28e-12	2.33e-11	679.326	369.468	0.879154	4.48e-05	0.000132291	Chr00	382793157	382806112	+	1572
Capana05g000050	155	90	185	263	307	348	656	753	765	1179	1436	996	21.07	13.91	26.47	44.97	39.55	41.12	103.8	113.78	111.53	151.22	197.73	134.38	297.588	143.916	1.0463	0.000574016	0.00209433	1123.74	766.292	0.552196	0.0103132	0.0231814	1181.43	306.641	1.94701	3e-19	4.81e-18	741.013	136.785	2.43614	1.5e-17	2.23e-16	Chr05	403690	404693	+	390
Capana00g001766	722	450	756	232	257	349	294	329	361	1083	1198	1080	48.52	34.38	53.47	19.61	16.37	20.39	23	24.57	26.01	68.66	81.54	72.02	270.118	645.819	-1.2583	9.25e-07	5.6e-06	1045.25	346.576	1.59215	2.23e-20	7.41e-19	1099.39	278.32	1.98241	5.98e-28	2.05e-26	335.171	614.061	-0.873729	0.000290794	0.000752078	Chr00	427775748	427783904	-	789
Capana05g002274	141	37	265	896	371	1640	165	443	128	513	823	1683	6.18	1.84	12.23	49.42	15.42	62.51	8.42	21.59	6.02	21.22	36.56	73.25	937.847	147.408	2.66916	0.000290172	0.00113189	944.284	260.572	1.85757	0.00130693	0.00368702	994.399	965.189	0.043005	0.942675	0.955758	251.49	139.785	0.846826	0.25712	0.328639	Chr05	206017767	206019883	-	1209
Capana12g000991	785	1206	572	370	367	402	247	553	331	867	736	653	31.32	54.71	24.02	18.57	13.87	13.94	11.47	24.52	14.16	32.63	29.74	25.85	374.588	873.722	-1.22267	0.000784264	0.00277864	699.007	398.299	0.811398	0.014583	0.031448	735.333	385.831	0.933185	1.51e-05	4.68e-05	384.724	835.022	-1.11771	0.011586	0.0217259	Chr12	39290108	39297758	-	1329
Capana03g000388	33	11	34	92	213	110	970	1806	1683	833	654	642	1.27	0.48	1.38	4.47	7.79	3.69	43.57	77.46	69.64	30.33	25.56	24.59	132.617	25.9209	2.35195	1.08e-05	5.46e-05	659.163	1564.55	-1.24706	5.69e-06	2.49e-05	693.545	136.854	2.34025	1.39e-12	1.03e-11	1512.14	24.5921	5.93576	1.42e-42	1.47e-40	Chr03	5399714	5409856	+	1374
Capana05g000419	42	11	7	2421	1692	948	387	756	764	12	11	12	1.06	0.32	0.19	77.1	40.6	20.86	11.41	21.28	20.74	0.29	0.28	0.3	1766.26	19.7358	6.479	1.29e-19	5.09e-18	10.864	668.051	-5.94254	3.18e-48	9.8e-46	11.4311	1817.11	-7.31214	1.09e-42	9.21e-41	645.7	18.7051	5.10258	4.23e-16	5.24e-15	Chr05	9554857	9556950	-	2094
Capana02g002839	325	268	344	528	725	759	695	895	838	587	532	559	4.03	3.78	4.49	8.24	8.53	8.19	10.04	12.35	11.15	6.87	6.69	6.89	647.064	315.278	1.03672	2.05e-12	2.73e-11	520.704	855.524	-0.716428	2.25e-05	8.91e-05	547.861	666.979	-0.283797	0.02679	0.0463606	827.153	300.145	1.46229	2.63e-16	3.34e-15	Chr02	151455065	151476307	-	4272
Capana04g000912	314	332	119	1003	1451	445	1282	151	1222	213	482	31	24.56	29.52	9.79	98.65	107.53	30.25	116.69	13.12	102.48	15.71	38.18	2.41	972.243	258.986	1.9083	0.00115021	0.00389583	227.571	938.467	-2.04404	0.0899264	0.147111	238.619	1002.11	-2.07022	0.0115557	0.0217996	909.596	247.177	1.87977	0.0131561	0.0243677	Chr04	21209137	21211705	+	678
Capana01g002059	1212	951	828	382	591	501	381	286	369	500	537	495	90.78	80.98	65.26	35.98	41.94	32.61	33.21	23.81	29.63	35.33	40.73	36.79	474.682	1005.68	-1.08335	2.45e-07	1.62e-06	476.287	366.093	0.379693	0.0732812	0.123928	500.981	489.405	0.0336651	0.852258	0.885065	354.224	957.657	-1.43514	1.33e-09	7.29e-09	Chr01	98958907	98959614	+	708
Capana08g000903	300	232	341	635	565	592	479	692	572	811	762	1027	8.03	7.06	9.61	21.39	14.34	13.78	14.93	20.6	16.43	20.49	20.67	27.29	595.923	293.423	1.02027	0.000245994	0.000973399	807.914	614.316	0.395107	0.0915276	0.149215	850.335	613.634	0.47224	0.0776695	0.118443	593.814	279.231	1.08825	4.22e-06	1.45e-05	Chr08	121583478	121590124	+	1980
Capana06g000196	975	757	718	251	476	477	407	234	368	949	578	768	76.6	67.61	59.36	24.8	35.43	32.57	37.21	20.43	31	70.33	45.98	59.87	379.694	823.599	-1.11489	2.6e-07	1.71e-06	708.94	356.943	0.990287	0.00115509	0.00329926	746.309	391.645	0.928742	0.000321032	0.000812106	345.494	784.166	-1.18282	4.84e-05	0.000142087	Chr06	2618170	2619961	+	675
Capana00g003752	865	751	717	310	323	482	304	462	450	511	600	1174	50.46	49.81	44.02	22.74	17.85	24.44	20.64	29.95	28.15	28.12	35.45	67.96	359.175	785.864	-1.13013	1.21e-08	9.72e-08	712.669	427.372	0.737522	0.0515622	0.0923285	750.478	370.046	1.0201	0.00761986	0.0149252	413.147	748.562	-0.857014	8.78e-05	0.000247218	Chr00	579415527	579419107	+	909
Capana00g003922	940	507	828	247	243	433	235	198	265	982	1178	891	99.49	61.01	92.23	32.88	24.37	39.83	28.95	23.29	30.07	98.04	126.27	93.58	295.567	760.205	-1.363	1.42e-05	7.06e-05	949.457	246.093	1.9477	5.8e-18	1.42e-16	998.326	304.501	1.7127	9.3e-11	5.54e-10	238.092	722.484	-1.6018	6.15e-09	3.1e-08	Chr00	591637478	591637978	+	501
Capana02g000332	347	220	352	884	433	896	945	843	1130	315	320	261	12.07	8.7	12.89	38.68	14.28	27.09	38.27	32.6	42.16	10.34	11.28	9.01	743.253	307.905	1.27038	0.00249716	0.00781402	278.252	1027.92	-1.88542	8.43e-21	2.98e-19	292.641	764.612	-1.38475	0.000349274	0.000879036	994.447	292.794	1.76324	1.64e-13	1.48e-12	Chr02	45081628	45089849	-	1524
Capana08g001558	167	153	119	249	615	499	686	1704	1169	652	557	356	3.86	4.02	2.9	7.24	13.48	10.03	18.47	43.81	29	14.23	13.05	8.17	426.895	148.051	1.52941	8.57e-07	5.22e-06	484.434	1250.11	-1.36767	0.000314785	0.0010105	509.414	440.566	0.208383	0.536814	0.610952	1207.56	141.09	3.09766	2.3e-16	2.95e-15	Chr08	132652073	132657537	-	2292
Capana05g002191	353	244	291	538	642	715	689	740	634	756	666	649	15.41	12.11	13.37	29.53	26.55	27.12	35	35.89	29.67	31.12	29.44	28.11	613.841	297.893	1.04119	5.22e-09	4.42e-08	642.235	729.515	-0.183529	0.28781	0.384588	675.674	632.543	0.0964973	0.501742	0.577551	705.414	283.437	1.31436	1.03e-11	7.38e-11	Chr05	201947107	201955624	-	1215
Capana12g002800	139	220	351	1473	2278	2300	24	88	26	0	8	2	13.5	24.29	35.87	179.91	209.62	194.13	2.71	9.5	2.71	0	0.79	0.19	1933.2	240.897	3.00494	5.68e-16	1.27e-14	3.18856	48.7265	-3.94584	0.000171503	0.000578758	3.34116	1993.21	-9.24975	3.07e-73	9.65e-71	47.013	229.665	-2.28803	0.000348331	0.000890024	Chr12	228074176	228076722	-	546
Capana02g000806	258	168	278	658	580	741	893	639	978	586	581	522	16.17	11.97	18.34	51.87	34.45	40.37	65.14	44.51	65.73	34.65	36.88	32.47	651.583	235.98	1.46363	2.27e-07	1.51e-06	524.491	885.263	-0.755228	0.000885719	0.00258854	551.695	670.999	-0.28089	0.20671	0.275209	856.682	224.412	1.93188	7.1e-12	5.17e-11	Chr02	93955298	93959296	-	846
Capana06g001371	1761	1888	1277	400	803	720	3	2	3	1	6	9	142.13	173.24	108.46	40.6	61.41	50.5	0.28	0.18	0.26	0.08	0.49	0.72	607.224	1666.54	-1.45552	3.46e-08	2.61e-07	5.04163	2.82555	0.832109	0.50652	0.603152	5.30493	626.41	-6.8994	6.01e-45	5.81e-43	2.73447	1589.5	-9.18525	3.35e-55	6.67e-53	Chr06	30088933	30091932	-	657
Capana12g002508	426	483	446	208	217	245	108	186	172	1390	1131	1861	16.81	21.66	18.52	10.32	8.11	8.4	4.96	8.16	7.28	51.73	45.19	72.86	219.121	458.567	-1.06887	2.25e-07	1.5e-06	1360.28	163.663	3.05446	1.68e-24	9.21e-23	1432.21	225.728	2.66782	3.79e-24	9.71e-23	158.19	437.257	-1.4656	9.4e-08	4.05e-07	Chr12	220126595	220145199	-	1344
Capana09g000725	294	386	306	912	1081	1894	547	448	572	141	139	149	14.72	21.97	16.12	57.43	51.29	82.42	31.88	24.93	30.71	6.66	7.05	7.4	1229.34	334.644	1.87803	4.46e-11	4.97e-10	133.283	553.101	-2.05327	5.59e-23	2.59e-21	140.231	1266.97	-3.17612	3.51e-35	1.96e-33	535.118	319.346	0.745594	0.00292899	0.00625248	Chr09	38852046	38855638	-	1059
Capana12g002285	230	469	297	130	213	171	155	211	227	2142	1780	836	9.09	21.08	12.36	6.46	7.98	5.88	7.13	9.27	9.62	79.9	71.28	32.8	165.258	340.696	-1.04305	0.00528122	0.0151322	1470.92	208.398	2.81905	1.86e-14	2.7e-13	1546.36	170.405	3.18178	1.47e-17	1.96e-16	201.5	325.759	-0.691966	0.0728261	0.11174	Chr12	209917804	209919144	+	1341
Capana10g000625	151	137	60	3040	2374	1034	13	12	15	9	6	2	5	5.16	2.09	126.55	74.46	29.75	0.5	0.44	0.53	0.28	0.2	0.07	2249.16	117.399	4.25974	2.96e-13	4.41e-12	5.23247	14.0988	-1.42623	0.0795753	0.132878	5.50098	2314.41	-8.7107	6.94e-40	4.98e-38	13.6386	111.94	-3.0364	5.47e-09	2.78e-08	Chr10	32555161	32557169	+	1602
Capana02g000544	375	254	275	67	80	99	298	275	354	1352	1562	1841	27.39	21.09	21.14	6.15	5.54	6.28	25.33	22.32	27.72	93.15	115.54	133.43	79.2479	303.136	-1.93737	1.87e-16	4.49e-15	1480.67	326.595	2.18042	3.32e-23	1.59e-21	1557.95	81.6653	4.25449	1.77e-76	6.28e-74	315.942	288.428	0.130822	0.549535	0.620762	Chr02	70365641	70368072	-	726
Capana00g003664	137	45	167	361	508	487	425	470	536	1247	1622	824	22.63	8.45	29.03	75	79.51	69.92	81.71	86.28	94.94	194.32	271.35	135.07	437.168	116.057	1.91217	3.31e-05	0.000153893	1149.64	503.812	1.19007	6.01e-05	0.000220976	1208.1	450.64	1.42278	1.31e-06	4.72e-06	487.252	110.103	2.14441	2.73e-06	9.64e-06	Chr00	574575955	574576404	-	321
Capana06g000218	1251	793	584	271	394	392	451	237	453	711	679	603	104.3	75.17	51.24	28.42	31.13	28.4	43.76	21.96	40.5	55.92	57.33	49.89	339.385	879.889	-1.37447	8.49e-06	4.38e-05	618.55	402.95	0.618359	0.0424274	0.078559	650.64	349.871	0.894624	6.65e-09	3.19e-08	390.09	837.213	-1.10196	0.00550469	0.0110714	Chr06	2872666	2879286	-	636
Capana12g002658	365	191	466	767	1391	2242	254	226	280	165	162	300	14.83	8.82	19.93	39.19	53.55	79.18	12.01	10.21	12.2	6.32	6.67	12.1	1360.78	341.632	1.99399	1.18e-06	7.06e-06	195.158	268.053	-0.458123	0.165952	0.245212	205.502	1403.51	-2.77245	5.96e-13	4.62e-12	259.312	324.565	-0.324335	0.360738	0.436217	Chr12	224979551	224985134	-	1305
Capana06g000563	1087	1356	1405	223	360	331	150	106	156	511	487	615	132.51	187.92	180.24	34.19	41.58	35.07	21.28	14.36	20.39	58.76	60.12	74.39	292.41	1303.83	-2.15566	2.01e-24	1.58e-22	501.19	145.428	1.78513	1.43e-12	1.6e-11	527.452	301.511	0.805724	6.05e-05	0.000171802	140.731	1243.39	-3.14334	7.66e-32	4.12e-30	Chr06	8471592	8472026	+	435
Capana02g000448	183	303	269	570	906	1117	1046	848	1132	151	111	145	4.26	8.02	6.59	16.69	19.99	22.61	28.35	21.95	28.27	3.32	2.62	3.35	819.023	257.045	1.67333	1.17e-08	9.46e-08	126.046	1067.52	-3.08162	1.34e-43	3.31e-41	132.674	844.515	-2.67074	9.08e-33	4.37e-31	1032.85	245.427	2.07435	8.02e-12	5.81e-11	Chr02	57889420	57898018	+	2277
Capana05g002190	372	276	262	803	998	2237	417	343	284	225	333	219	13.9	11.73	10.3	37.74	35.34	72.65	18.14	14.24	11.38	7.93	12.6	8.12	1255.77	305.65	2.03888	1.07e-08	8.7e-08	242.401	370.722	-0.61296	0.0479253	0.086979	254.785	1294.44	-2.34559	3.35e-10	1.87e-09	358.58	290.962	0.300656	0.269105	0.341701	Chr05	201924978	201932529	-	1419
Capana02g002918	1052	1612	718	372	707	745	201	349	210	309	242	229	25.2	43.89	18.1	11.2	16.04	15.51	5.6	9.29	5.39	6.98	5.87	5.44	573.851	1153.09	-1.00602	0.00742162	0.020368	241.454	268.34	-0.152048	0.62099	0.704367	254.037	591.916	-1.22152	2e-07	7.99e-07	259.265	1102.12	-2.0876	8.06e-07	3.06e-06	Chr02	152556126	152558339	-	2214
Capana10g001494	300	176	355	643	942	821	744	1085	773	264	310	317	8.31	5.54	10.35	22.4	24.73	19.77	23.99	33.41	22.96	6.9	8.7	8.71	776.86	278.161	1.481	3.61e-07	2.33e-06	277.401	918.706	-1.72793	2.11e-12	2.3e-11	291.811	800.859	-1.45673	1.01e-13	8.56e-13	887.93	264.391	1.74715	4.55e-08	2.05e-07	Chr10	160514595	160522463	+	1914
Capana04g000162	2023	1465	1494	288	673	761	0	15	2	3	1	2	99.88	82.23	77.63	17.88	31.48	32.65	0	0.82	0.11	0.14	0.05	0.1	533.7	1672.61	-1.64629	1.67e-08	1.32e-07	1.84211	5.97784	-1.69523	0.314096	0.41273	1.94056	550.706	-8.13796	2.31e-32	1.07e-30	5.75612	1591.97	-8.10768	1.12e-23	3.22e-22	Chr04	1987319	1991549	-	1074
Capana06g000650	119	62	170	1398	1539	2273	248	396	291	75	61	85	11.43	6.77	17.19	168.89	140.08	189.77	27.73	42.28	29.97	6.8	5.93	8.1	1672.39	117.355	3.83196	1.41e-24	1.13e-22	68.5548	329.647	-2.26547	1.68e-14	2.46e-13	72.1627	1723.21	-4.57765	2.55e-84	1.18e-81	318.581	111.483	1.51383	0.000252056	0.000657955	Chr06	10046883	10054603	-	552
Capana01g003237	582	227	379	467	1432	1713	703	396	637	58	41	72	19.05	8.45	13.06	19.22	44.41	48.73	26.78	14.41	22.36	1.79	1.36	2.34	1102.16	394.798	1.4813	0.00139651	0.00464772	53.0044	614.108	-3.53383	1.5e-24	8.26e-23	55.8149	1137.74	-4.34989	5.51e-25	1.53e-23	594.428	374.774	0.664851	0.0972544	0.143572	Chr01	220226463	220235915	+	1620
Capana01g000561	991	699	858	291	553	498	427	321	448	492	488	629	20.23	16.22	18.43	7.47	10.69	8.83	10.14	7.28	9.8	9.47	10.09	12.74	425.14	855.08	-1.00661	1.71e-06	9.93e-06	500.234	422.115	0.244907	0.306436	0.404699	526.452	438.524	0.262113	0.264119	0.338128	408.447	813.623	-0.994557	6.09e-06	2.04e-05	Chr01	9972549	9975146	+	2598
Capana03g003398	118	48	21	2533	2399	1525	0	0	0	25	13	13	2.91	1.35	0.54	78.53	56.04	32.67	0	0	0	0.58	0.32	0.32	2186.61	61.9907	5.13898	3.98e-17	1.06e-15	15.6952	0	6.33323	3.04e-05	0.000117825	16.5191	2251.5	-7.08618	4.12e-58	7.2e-56	0	58.8697	-8.28835	2.18e-08	1.02e-07	Chr03	217666330	217671891	+	2151
Capana05g000799	821	1092	846	388	379	552	127	260	128	762	748	582	49.03	74.13	53.16	29.14	21.44	28.65	8.83	17.25	8.2	42.92	45.23	34.49	427.578	936.663	-1.13184	9.33e-06	4.78e-05	649.267	181.918	1.83562	1.55e-07	8.59e-07	682.819	440.452	0.633387	0.00478082	0.009779	175.704	893.922	-2.34682	7.22e-10	4.12e-09	Chr05	31400365	31405449	+	888
Capana11g000871	313	418	402	771	1010	1144	512	706	601	276	275	247	51.71	78.5	69.88	160.17	158.09	164.24	98.43	129.61	106.45	43.01	46.01	40.49	940.199	384.392	1.29117	3.9e-10	3.84e-09	247.822	641.216	-1.37167	2.37e-11	2.24e-10	260.675	969.053	-1.89446	8.74e-40	6.24e-38	619.861	366.707	0.758106	0.00260715	0.00561715	Chr11	54768971	54773483	-	321
Capana08g001111	921	1441	1090	471	447	807	48	196	78	445	533	196	58.14	103.42	72.41	37.39	26.74	44.28	3.53	13.75	5.28	26.5	34.07	12.28	553.45	1175.1	-1.0861	0.000665438	0.00239515	364.837	113.318	1.68668	0.00331454	0.0085005	383.295	570.139	-0.572878	0.169472	0.232038	109.352	1122.17	-3.35883	4.57e-10	2.68e-09	Chr08	125318133	125322472	-	840
Capana02g000207	354	200	349	574	778	819	484	828	683	587	378	598	35.35	22.71	36.68	72.09	73.61	71.08	56.25	91.89	73.13	55.3	38.23	59.26	698.661	302.011	1.2091	1.25e-06	7.44e-06	483.628	701.776	-0.53708	0.0635921	0.110218	509.218	720.144	-0.499794	0.0294898	0.0504002	678.24	287.058	1.23992	6.82e-05	0.000195913	Chr02	25492178	25494348	+	531
Capana06g001170	423	366	468	857	1070	1720	470	239	586	95	159	175	21.74	21.38	25.31	55.38	52.09	76.81	28.11	13.65	32.29	4.6	8.27	8.92	1154.78	423.284	1.44834	3.58e-10	3.54e-09	134.12	455.647	-1.76501	2.23e-05	8.84e-05	141.079	1190.22	-3.07778	2.99e-21	5.88e-20	441.164	403.035	0.130427	0.724118	0.777447	Chr06	22180089	22181120	+	1032
Capana03g004391	304	219	287	706	773	1069	1063	444	860	305	235	357	19.4	15.89	19.27	56.66	46.74	59.28	78.94	31.49	58.84	18.36	15.19	22.6	821.211	271.93	1.59355	1.43e-15	3.01e-14	278.16	838.965	-1.59256	1.87e-05	7.52e-05	292.841	846.133	-1.53059	7.1e-11	4.29e-10	812.357	258.749	1.65022	1.4e-05	4.44e-05	Chr03	253143979	253146457	-	831
Capana03g004238	388	399	420	904	1074	1285	389	460	357	285	261	393	6.64	7.76	7.56	19.45	17.41	19.11	7.75	8.75	6.55	4.6	4.52	6.67	1053.41	407.705	1.36948	7.36e-21	3.47e-19	291.809	426.47	-0.547357	0.0363385	0.0687587	307.185	1085.52	-1.82124	1.42e-15	1.48e-14	412.307	388.543	0.0858155	0.670963	0.731628	Chr03	249336503	249340135	-	3099
Capana01g000402	1077	737	897	172	340	377	127	145	208	907	982	646	139.98	108.9	122.69	28.11	41.87	42.58	19.21	20.94	28.99	111.2	129.25	83.31	278.388	909.295	-1.70442	1.91e-12	2.56e-11	787.504	168.343	2.22495	2.33e-15	3.89e-14	827.956	287.173	1.525	3.21e-08	1.42e-07	162.835	865.12	-2.40859	2.82e-22	7.01e-21	Chr01	7359517	7359924	-	408
Capana08g000679	1215	1607	2293	172	186	649	20	30	33	138	86	179	80.13	120.5	159.15	14.27	11.62	37.2	1.54	2.2	2.33	8.59	5.74	11.71	308.183	1732.64	-2.48987	1.31e-06	7.76e-06	124.827	29.1257	2.09777	6.23e-07	3.18e-06	131.481	317.653	-1.27374	0.0157759	0.0288232	28.1597	1651.56	-5.87143	2.3e-56	4.85e-54	Chr08	100857991	100858794	-	804
Capana04g000510	356	501	184	989	1006	712	319	315	370	762	685	407	19.73	31.56	10.73	68.92	52.82	34.29	20.57	19.4	21.98	39.83	38.44	22.38	907.273	354.533	1.35545	0.00339261	0.0102439	574.217	353.871	0.698387	0.0139767	0.030287	603.75	934.408	-0.629307	0.0790572	0.120329	342.285	338.825	0.0151675	0.971231	0.97774	Chr04	8150541	8151497	-	957
Capana03g003272	357	138	265	1311	1521	748	50	375	83	426	877	433	27.68	12.16	21.62	127.82	111.73	50.4	4.51	32.31	6.9	31.15	68.85	33.31	1204.28	252.652	2.25209	1.44e-06	8.5e-06	543.631	179.006	1.60251	0.0207319	0.0425693	571.016	1240.61	-1.11921	0.0146033	0.0268955	172.569	239.823	-0.474934	0.529292	0.601803	Chr03	201551459	201569018	-	684
Capana08g001080	1760	2266	1864	38	175	125	40	22	17	91	121	54	47.14	68.99	52.53	1.28	4.44	2.91	1.25	0.65	0.49	2.3	3.28	1.44	103.264	1998.16	-4.26858	4.77e-22	2.71e-20	82.8156	28.2427	1.55505	0.00356651	0.0090662	87.0122	106.683	-0.297869	0.586147	0.657252	27.3309	1906.56	-6.1302	1.4e-56	3.03e-54	Chr08	124659309	124667584	-	1980
Capana03g004398	207	144	167	362	517	570	850	735	987	696	556	763	6.42	5.08	5.45	14.12	15.19	15.36	30.68	25.33	32.82	20.36	17.46	23.48	463.532	173.789	1.41455	3.32e-15	6.64e-14	624.87	906.416	-0.536606	0.0110297	0.0246005	657.747	477.844	0.460363	0.0146584	0.0269921	876.928	165.364	2.40562	2.3e-30	1.11e-28	Chr03	253191217	253214091	+	1710
Capana03g001146	1112	2235	881	16	172	479	0	0	0	601	510	546	18.22	41.62	15.19	0.33	2.67	6.82	0	0	0	9.29	8.46	8.88	192.488	1449.19	-2.91075	0.000883356	0.00309493	513.759	0	11.365	2.86e-21	1.07e-19	540.589	198.778	1.44145	0.0696781	0.107669	0	1386.92	-12.8457	2.09e-23	5.81e-22	Chr03	19426809	19434240	-	3237
Capana06g000364	1727	1420	1917	120	263	249	0	0	1	96	85	669	81.84	76.5	95.6	7.15	11.81	10.25	0	0	0.05	4.29	4.08	31.46	198.064	1703.79	-3.10017	5.08e-37	1.11e-34	265.642	0.338348	9.4514	8.15e-11	7.15e-10	280.274	204.356	0.455157	0.554874	0.627767	0.327914	1621.88	-12.1099	5.61e-24	1.64e-22	Chr06	5215459	5216577	-	1119
Capana04g001123	315	208	232	466	576	917	673	1159	1008	374	313	305	23.69	17.79	18.36	44.08	41.05	59.94	58.91	96.88	81.29	26.54	23.84	22.76	621.055	253.059	1.29528	4.1e-07	2.62e-06	307.406	998.249	-1.69924	1.62e-11	1.56e-10	323.423	640.099	-0.985574	1.71e-05	5.26e-05	964.812	240.751	2.00221	3.57e-13	3.09e-12	Chr04	31831468	31835242	+	705
Capana05g001188	445	97	291	661	700	630	607	691	681	627	499	609	15.21	3.77	10.47	28.42	22.68	18.72	24.15	26.25	24.96	20.22	17.28	20.66	657.864	274.977	1.25755	0.0145477	0.0364492	537.748	697.933	-0.376025	0.0265698	0.052631	565.951	677.666	-0.258213	0.262042	0.336095	674.9	260.551	1.37232	0.0052075	0.0105254	Chr05	81678261	81682927	-	1551
Capana10g001591	1183	1647	1119	135	327	518	188	170	177	315	226	521	28.8	45.59	28.67	4.13	7.54	10.96	5.33	4.6	4.62	7.23	5.57	12.59	298.81	1342.27	-2.16502	1.23e-07	8.49e-07	329.691	189.131	0.801901	0.0244214	0.0489629	347.303	308.331	0.169923	0.714587	0.770873	182.941	1281.54	-2.8085	1.88e-24	5.7e-23	Chr10	166886178	166905086	+	2178
Capana08g002155	1172	1932	1386	258	351	365	281	334	363	45	21	6	32.93	61.72	40.99	9.12	9.35	8.91	9.19	10.43	10.94	1.19	0.6	0.17	313.552	1530.04	-2.28673	2.26e-16	5.36e-15	22.0264	344.237	-3.96254	8.76e-13	1e-11	23.1663	323.195	-3.7988	3.64e-11	2.27e-10	332.887	1461.54	-2.13399	8.73e-13	7.18e-12	Chr08	141983343	141990458	-	1887
Capana11g000554	878	509	728	180	364	372	559	471	687	563	512	675	64.13	42.27	55.96	16.53	25.19	23.61	47.52	38.23	53.8	38.79	37.87	48.92	287.491	707.452	-1.29702	2.51e-06	1.42e-05	543.519	604.554	-0.153705	0.499897	0.596956	572.048	296.577	0.944807	0.000152875	0.000408767	584.932	672.581	-0.201757	0.432561	0.50844	Chr11	17931709	17940566	-	726
Capana06g001465	691	1173	2992	114	715	795	0	0	2	0	2	1	50.89	98.21	231.9	10.56	49.89	50.89	0	0	0.16	0	0.15	0.07	484.629	1644.77	-1.76223	0.0133129	0.0337435	0.953937	0.676696	0.477164	0.877254	1	1.00094	500.699	-8.99089	1.16e-17	1.56e-16	0.655828	1566.5	-11.174	2.49e-20	5.03e-19	Chr06	33349939	33351853	+	720
Capana01g000004	295	273	372	434	979	983	872	766	823	202	145	335	24.95	26.25	33.11	46.16	78.45	72.25	85.83	71.99	74.63	16.12	12.42	28.11	747.798	316.851	1.24001	8.48e-06	4.37e-05	211.726	869.976	-2.03874	1.5e-09	1.12e-08	223.037	771.591	-1.79122	3.37e-06	1.15e-05	841.543	301.733	1.47967	3.7e-13	3.2e-12	Chr01	141674	146195	-	627
Capana02g003676	142	48	235	211	522	431	1007	1302	1303	476	207	592	5.72	2.2	9.96	10.68	19.91	15.08	47.19	58.26	56.25	18.08	8.44	23.65	364.287	141.572	1.36353	0.0156213	0.0387103	393.891	1271.48	-1.69051	7.89e-06	3.38e-05	415.079	375.953	0.142047	0.745776	0.797523	1229.37	134.318	3.19335	5.15e-10	3e-09	Chr02	163492725	163496076	+	1317
Capana00g003105	583	789	691	55	82	99	50	24	54	1710	1320	987	50.51	77.72	63.01	5.99	6.73	7.46	5.04	2.31	5.02	139.76	115.82	84.86	74.937	700.284	-3.21911	2.67e-37	6.04e-35	1242.15	45.1474	4.78209	1.24e-40	2.55e-38	1306.55	77.2592	4.07573	2.87e-51	3.68e-49	43.7127	668.218	-3.93431	1.22e-25	4.16e-24	Chr00	524690584	524692284	-	612
Capana02g000983	1263	1375	990	217	510	414	265	303	295	334	196	269	38.56	47.72	31.81	8.33	14.75	10.98	9.41	10.28	9.66	9.62	6.06	8.15	358.369	1227.61	-1.77447	7.46e-10	7.09e-09	246.726	304.388	-0.302417	0.228524	0.318684	259.747	369.811	-0.510822	0.10576	0.154793	294.338	1170.83	-1.99172	6.01e-19	1.04e-17	Chr02	105796304	105799539	+	1737
Capana01g004107	1907	1214	1967	379	432	396	8	10	4	58	31	17	97.14	70.3	105.44	24.28	20.85	17.53	0.47	0.57	0.22	2.79	1.6	0.86	396.167	1704.84	-2.10729	8.32e-17	2.12e-15	32.555	7.83064	2.06081	0.00493004	0.0120954	34.2457	408.168	-3.57154	1.1e-16	1.32e-15	7.56703	1621.17	-7.75123	6.18e-76	3.09e-73	Chr01	283856361	283864848	+	1041
Capana06g001476	136	64	139	2151	1224	1783	131	575	92	47	40	29	7.66	4.1	8.23	152.28	65.28	87.23	8.58	35.97	5.55	2.5	2.28	1.62	1748.61	113.104	3.94919	2.26e-19	8.49e-18	35.9189	282.533	-2.9753	1.08e-05	4.52e-05	37.7764	1798.98	-5.57227	7.92e-45	7.61e-43	272.433	107.426	1.34212	0.0642821	0.100166	Chr06	33762484	33772738	+	942
Capana01g002193	188	166	221	335	501	512	772	1316	1135	473	398	389	12.17	12.22	15.06	27.28	30.74	28.81	58.17	94.69	78.79	28.89	26.1	24.99	431.416	193.682	1.15594	1.33e-10	1.39e-09	390.489	1133.13	-1.53695	4.25e-10	3.36e-09	410.835	444.776	-0.115188	0.471746	0.549009	1095.17	184.419	2.57015	2.83e-22	7.03e-21	Chr01	126195074	126198081	-	819
Capana12g001675	167	128	139	721	1095	1180	762	800	751	204	204	254	4.07	3.55	3.57	22.11	25.3	25	21.62	21.68	19.63	4.69	5.04	6.14	955.406	145.857	2.7111	1.83e-62	1.47e-59	205.811	817.163	-1.98955	4.19e-24	2.2e-22	216.586	985.033	-2.18622	3.57e-31	1.54e-29	790.235	138.846	2.50746	2.94e-49	4.27e-47	Chr12	144377367	144389774	+	2175
Capana04g002595	27	13	24	452	330	178	812	1215	930	991	837	585	1.08	0.59	1.01	22.73	12.5	6.19	37.79	54	39.88	37.38	33.9	23.21	334.29	21.3514	3.96421	2.9e-12	3.78e-11	747.003	1042.79	-0.48119	0.0790113	0.132119	785.606	343.95	1.19375	0.0122815	0.0230225	1007.88	20.2827	5.6266	4.14e-65	1.35e-62	Chr04	207711663	207717845	+	1326
Capana02g003246	167	153	146	1115	728	1095	824	1034	848	154	74	45	13.6	14.17	12.52	114.22	56.19	77.52	78.11	93.6	74.06	11.83	6.1	3.64	982.399	157.121	2.6436	3.1e-16	7.19e-15	83.735	955.49	-3.51089	3.96e-17	8.65e-16	88.1002	1011.05	-3.51908	2.07e-13	1.68e-12	923.735	149.694	2.62585	2.09e-42	2.14e-40	Chr02	157910259	157912095	-	651
Capana04g000762	742	499	493	1261	1467	889	273	252	243	66	114	78	29.74	22.74	20.79	63.56	55.71	30.97	12.73	11.22	10.44	2.5	4.63	3.1	1207.03	581.351	1.05327	0.0019564	0.00628837	80.6444	271.713	-1.75377	1.79e-08	1.14e-07	84.7598	1243.52	-3.87535	4.61e-25	1.28e-23	262.801	553.173	-1.07455	3.42e-06	1.19e-05	Chr04	13953096	13954746	-	1323
Capana07g002086	504	444	408	65	49	218	11	14	13	1399	1534	1665	43.88	43.95	37.39	7.12	4.04	16.5	1.11	1.35	1.21	114.91	135.27	143.86	102.419	456.9	-2.15455	3.52e-05	0.000162995	1430.53	13.3931	6.73778	1.18e-103	4.09e-100	1505.04	105.52	3.83087	3.22e-15	3.22e-14	12.949	435.258	-5.06956	1.49e-57	3.43e-55	Chr07	213151734	213152342	+	609
Capana05g002234	240	237	210	488	682	638	818	837	893	421	324	535	6.25	7.01	5.75	15.98	16.82	14.43	24.78	24.21	24.93	10.34	8.54	13.82	583.852	231.967	1.33165	7.88e-16	1.72e-14	397.072	898.886	-1.17868	6.65e-07	3.38e-06	418.079	601.831	-0.525368	0.0327958	0.0553897	869.365	221.088	1.97634	4.5e-35	2.94e-33	Chr05	204871507	204881219	-	2037
Capana12g000202	1088	942	1001	0	0	0	0	0	0	1069	1194	1001	97.13	95.6	94.04	0	0	0	0	0	0	90.02	107.94	88.67	0	1020.84	-12.472	1.13e-25	1e-23	1015.02	0	12.3472	8.08e-25	4.61e-23	1067.48	0	12.4926	1.85e-25	5.29e-24	0	972.244	-12.3333	5e-25	1.61e-23	Chr12	3332037	3333019	+	594
Capana03g003571	1505	1633	1234	102	85	597	8	8	11	286	260	562	106.41	131.26	91.82	9.07	5.69	36.68	0.66	0.63	0.83	19.07	18.62	39.43	234.545	1479.12	-2.65537	6.47e-05	0.000284833	344.785	9.49226	5.18023	1.96e-26	1.31e-24	363.153	241.748	0.585709	0.398244	0.476556	9.18239	1410.59	-7.25972	6.04e-85	4.45e-82	Chr03	229289444	229290455	+	750
Capana02g003148	237	620	321	603	1269	1622	196	1022	327	11	26	23	12.97	38.57	18.49	41.5	65.8	77.14	12.48	62.15	19.19	0.57	1.44	1.25	1083.27	404.835	1.42078	0.00220599	0.00699824	18.8179	543.932	-4.85556	3.18e-14	4.49e-13	19.7833	1117.57	-5.82516	4.06e-46	4.17e-44	524.679	387.568	0.437301	0.52023	0.593607	Chr02	156492005	156493174	-	969
Capana12g001131	263	172	225	582	526	658	641	837	896	526	510	431	36.32	27	32.7	101.07	68.82	78.97	103.01	128.45	132.67	68.52	71.32	59.06	580.961	221.205	1.39086	4.26e-08	3.15e-07	455.326	834.784	-0.874716	1.19e-05	4.94e-05	478.912	598.302	-0.319434	0.155983	0.215983	807.178	210.409	1.93871	7.34e-19	1.26e-17	Chr12	48117640	48126942	+	384
Capana03g001467	527	2556	1784	27	380	46	13	367	66	303	87	86	45.44	250.55	161.88	2.93	31.04	3.45	1.3	35.17	6.1	24.64	7.6	7.36	138.372	1679.45	-3.60025	0.000133837	0.000557593	145.194	156.815	-0.110903	0.907531	0.934391	152.879	143.267	0.0928841	0.920163	0.937862	151.069	1608.69	-3.41246	0.000735483	0.00177227	Chr03	27628174	27629081	-	615
Capana01g001210	1245	375	1037	284	524	434	276	210	279	451	427	690	44.46	15.22	38.97	12.75	17.73	13.47	11.47	8.33	10.68	15.19	15.44	24.45	395.618	881.12	-1.15514	0.00841266	0.022735	487.605	270.154	0.851946	0.00321076	0.0082634	513.347	408.047	0.330424	0.253056	0.326371	261.396	835.695	-1.67705	0.000126859	0.000348921	Chr01	36905559	36908111	+	1485
Capana01g004234	277	172	213	373	594	561	910	796	1008	453	423	434	44.51	31.42	36.02	75.38	90.44	78.35	170.18	142.15	173.67	68.66	68.83	69.2	488.703	221.662	1.13992	1.43e-07	9.84e-07	406.64	957.153	-1.23503	3.53e-13	4.32e-12	427.826	503.9	-0.237148	0.131943	0.187076	925.969	210.813	2.13364	2.46e-22	6.18e-21	Chr01	289342151	289346634	-	330
Capana05g000953	435	319	431	741	810	935	332	438	354	526	488	404	27.17	22.65	28.33	58.2	47.94	50.75	24.13	30.4	23.71	30.99	30.87	25.04	809.158	397.945	1.02233	5.59e-08	4.07e-07	439.816	396.71	0.148913	0.492729	0.590304	462.601	833.653	-0.848613	4.63e-06	1.55e-05	383.5	378.667	0.0178324	0.93269	0.948529	Chr05	39188792	39197746	-	849
Capana12g000797	41	15	63	352	372	108	968	761	1379	1106	861	181	2.66	1.11	4.31	28.77	22.91	6.1	73.21	54.96	96.09	67.8	56.66	11.67	286.391	39.6532	2.85025	4.8e-05	0.000216521	662.293	1091.65	-0.720937	0.20001	0.285198	695.956	294.923	1.23963	0.0809706	0.122886	1056.42	37.6288	4.80817	1.19e-22	3.07e-21	Chr12	25326843	25329027	+	816
Capana00g002187	61	81	110	184	644	389	224	345	305	1396	1203	1265	3.04	4.59	5.76	11.52	30.38	16.83	12.98	19.09	16.28	65.57	60.66	62.5	378.21	85.3819	2.14882	2.25e-06	1.29e-05	1198.22	307.531	1.96172	1.48e-20	5.01e-19	1260.75	390.599	1.68903	4.3e-06	1.44e-05	297.265	81.3955	1.8702	3.29e-08	1.51e-07	Chr00	456816526	456819377	+	1065
Capana02g002507	294	194	187	566	727	476	688	681	842	632	610	308	9.7	7.27	6.49	23.47	22.72	13.64	26.4	24.96	29.77	19.66	20.37	10.08	583.973	226.22	1.36674	1.6e-05	7.89e-05	480.386	778.672	-0.696817	0.0267122	0.0528828	504.97	601.788	-0.252329	0.493235	0.569466	753.202	215.243	1.8062	8.41e-15	8.89e-14	Chr02	145864385	145868303	-	1608
Capana02g000242	297	283	267	639	769	904	586	842	665	331	389	231	8.44	9.14	7.98	22.84	20.71	22.33	19.38	26.59	20.26	8.87	11.19	6.51	746.367	285.785	1.38463	1.31e-21	6.82e-20	295.708	738.158	-1.31992	3.04e-06	1.39e-05	310.835	769.135	-1.30699	1.73e-07	6.97e-07	713.501	272.321	1.39001	6.97e-11	4.48e-10	Chr02	30564550	30584803	+	1866
Capana02g001978	1006	1035	955	90	103	177	68	88	113	949	916	700	56.27	65.82	56.22	6.33	5.46	8.6	4.43	5.47	6.78	50.07	51.89	38.85	117.435	1012.26	-3.10425	9.4e-39	2.3e-36	795.833	94.3502	3.0746	1.43e-32	1.6e-30	836.952	121.02	2.78698	2.97e-26	8.97e-25	91.245	964.878	-3.40024	1.38e-47	1.84e-45	Chr02	137117600	137120498	+	948
Capana03g004141	639	1067	512	319	332	319	114	106	93	801	1130	757	18.22	34.58	15.36	11.44	8.97	7.9	3.78	3.36	2.84	21.54	32.62	21.41	319.923	757.213	-1.24394	0.000945875	0.00328654	838.083	110.868	2.91903	4.25e-26	2.74e-24	880.958	329.547	1.42062	2.19e-07	8.69e-07	107.224	723.902	-2.75533	1.14e-12	9.2e-12	Chr03	247153098	247158963	-	1860
Capana00g002814	1264	1208	1131	0	0	0	0	0	1	786	717	1077	50.78	55.17	47.81	0	0	0	0	0	0.04	29.78	29.17	42.93	0	1215.76	-12.724	1.4e-26	1.38e-24	801.729	0.338348	11.0451	8.81e-20	2.73e-18	843.973	0	12.1537	1.4e-23	3.42e-22	0.327914	1158.51	-11.6243	2.47e-22	6.18e-21	Chr00	499626086	499636440	+	1320
Capana01g001330	933	1442	983	259	602	605	155	166	156	258	281	336	50.43	88.61	55.92	17.61	30.83	28.42	9.75	9.97	9.04	13.16	15.38	18.02	456.759	1143.36	-1.32225	7.51e-05	0.000326952	272.285	168.472	0.692522	0.00258456	0.00680981	286.51	471.317	-0.720096	0.0137752	0.0255282	162.917	1092.04	-2.74466	8.29e-21	1.76e-19	Chr01	44390401	44392641	+	981
Capana01g000510	44	159	86	451	517	589	295	1539	542	826	734	393	1.61	6.6	3.31	20.71	17.89	18.69	12.54	62.46	21.22	28.46	27.15	14.24	505.292	99.678	2.34344	2.52e-06	1.43e-05	604.603	835.811	-0.467192	0.413268	0.513933	635.639	520.643	0.288411	0.355609	0.433069	806.304	95.4982	3.07897	1.52e-05	4.79e-05	Chr01	8889151	8894087	+	1452
Capana05g001767	827	1284	841	302	472	392	125	301	141	529	610	347	70.28	124.05	75.21	32.27	38	28.95	12.36	28.43	12.85	42.41	52.5	29.26	375.566	1005.36	-1.42039	1.06e-06	6.37e-06	461.896	200.07	1.20702	0.00381246	0.00961034	485.509	387.223	0.326364	0.247756	0.320645	193.194	960.318	-2.31322	1.45e-07	6.09e-07	Chr05	174139468	174144464	+	624
Capana03g001994	514	433	525	246	202	210	267	299	393	887	1033	1156	14.11	13.51	15.16	8.49	5.25	5.01	8.53	9.12	11.57	22.96	28.71	31.48	220.361	495.487	-1.17397	3.31e-05	0.000153983	957.801	336.868	1.50693	6.49e-11	5.76e-10	1007.7	226.864	2.15552	1.06e-13	8.92e-13	325.828	471.773	-0.533467	0.00856859	0.0165372	Chr03	40919979	40928738	-	1932
Capana00g003428	319	189	317	91	136	106	345	268	332	1552	1376	1133	15.66	10.55	16.38	5.62	6.33	4.52	19.71	14.62	17.48	71.88	68.42	55.2	107.899	276.121	-1.35784	3.58e-06	1.97e-05	1258.74	333.969	1.91448	6.11e-19	1.71e-17	1323.99	111.235	3.57559	5.08e-57	8.47e-55	323.122	262.499	0.298734	0.274389	0.347086	Chr00	545384391	545389945	+	1080
Capana08g001309	920	2142	885	154	368	629	92	26	52	201	264	429	18.03	47.72	18.25	3.8	6.83	10.71	2.1	0.57	1.09	3.72	5.24	8.34	350.021	1355.83	-1.95236	0.000262059	0.00103077	279.006	60.6291	2.20343	2.72e-05	0.000106044	293.708	361.162	-0.29997	0.524638	0.599348	58.7266	1298.16	-4.46741	5.5e-14	5.28e-13	Chr08	128603069	128615643	-	2706
Capana00g003087	1034	1078	842	250	528	573	134	98	126	460	448	586	56.06	66.45	48.04	17.05	27.13	27	8.46	5.91	7.33	23.53	24.6	31.53	421.828	998.604	-1.24097	2.24e-06	1.28e-05	464.399	126.564	1.87593	1.56e-13	2e-12	488.753	435.193	0.165335	0.543807	0.617511	122.463	952.142	-2.95932	6.1e-33	3.5e-31	Chr00	523463936	523466597	-	978
Capana02g002002	388	434	331	1383	1781	1636	14	70	29	24	35	15	10.73	13.65	9.64	48.11	46.68	39.33	0.45	2.15	0.86	0.63	0.98	0.41	1560.74	390.286	1.99978	7.85e-23	4.96e-21	23.0679	39.7013	-0.784471	0.271898	0.366987	24.2334	1608.49	-6.05415	2.46e-84	1.15e-81	38.3074	372.243	-3.27931	4.7e-09	2.41e-08	Chr02	137606692	137612703	-	1917
Capana01g000602	2	0	10	557	44	7	1046	1570	1608	754	465	66	0.09	0	0.49	32.84	1.95	0.29	57.07	81.8	80.84	33.35	22.08	3.07	243.265	4.00034	5.92437	0.00400675	0.0118851	394.458	1483.73	-1.91119	0.00352373	0.00896871	414.604	249.266	0.734675	0.660626	0.723585	1434.43	3.79089	8.54934	1.04e-41	1.03e-39	Chr01	11508179	11511322	+	1131
Capana00g004369	195	113	186	305	474	417	264	607	453	1137	1228	750	10.8	7.12	10.85	21.25	24.89	20.08	17.02	37.38	26.91	59.43	68.91	41.24	384.398	165.273	1.21648	2.29e-06	1.31e-05	967.477	464.915	1.05707	0.00290233	0.00754808	1017.09	396.327	1.35958	9.99e-08	4.15e-07	449.158	157.11	1.51488	6.51e-05	0.000187242	Chr00	636064301	636067319	-	957
Capana02g002438	281	246	267	384	683	799	891	845	818	289	253	363	4.03	4.02	4.03	6.93	9.29	9.97	14.89	13.48	12.59	3.91	3.68	5.17	586.659	267.465	1.13511	3.01e-08	2.29e-07	281.033	903.194	-1.68423	9.8e-15	1.48e-13	295.826	605.05	-1.03371	4.18e-05	0.000121417	873.546	254.736	1.77762	1.32e-29	6.11e-28	Chr02	145030611	145044756	+	3693
Capana08g000433	540	1798	537	265	454	346	205	900	290	272	261	244	9.72	36.79	10.17	6	7.74	5.41	4.29	18	5.6	4.62	4.76	4.36	342.115	994.483	-1.53926	0.00578631	0.0163752	241.206	491.608	-1.02727	0.0512819	0.0919393	253.736	352.804	-0.4758	0.0294012	0.0502575	474.276	953.934	-1.008	0.16253	0.223277	Chr08	63117218	63124268	-	2946
Capana04g002482	1520	722	1002	227	328	511	293	285	306	347	283	286	55.74	30.1	38.67	10.47	11.4	16.29	12.5	11.61	12.03	12	10.51	10.41	334.819	1081.22	-1.69011	3.35e-07	2.17e-06	283.79	312.049	-0.136479	0.457624	0.557302	298.595	345.189	-0.211283	0.403539	0.481623	301.818	1027.19	-1.76731	7.28e-10	4.15e-09	Chr04	204097905	204101991	+	1446
Capana09g001806	231	159	222	444	650	752	740	870	836	412	375	411	5.69	4.46	5.76	13.77	15.18	16.11	21.23	23.84	22.1	9.58	9.36	10.05	588.125	205.305	1.51809	4e-15	7.91e-14	371.831	862.567	-1.21403	1.59e-14	2.33e-13	391.245	606.323	-0.63344	4.18e-05	0.000121493	834.057	195.309	2.09301	8.26e-29	3.59e-27	Chr09	207375620	207378780	+	2151
Capana00g003297	987	1261	850	396	442	425	141	292	228	400	341	337	58.35	84.75	52.88	29.44	24.76	21.84	9.7	19.18	14.45	22.31	20.41	19.77	414.26	1051.47	-1.34509	2.98e-07	1.95e-06	334.16	232.212	0.524745	0.0852249	0.140756	351.573	426.794	-0.277033	0.164353	0.226098	224.373	1003.57	-2.16062	5.36e-10	3.11e-09	Chr00	539110605	539113008	+	897
Capana03g001215	333	274	261	103	179	160	465	308	425	1471	1289	820	5.77	5.4	4.76	2.24	2.94	2.41	9.38	5.93	7.9	24.05	22.62	14.1	140.884	292.1	-1.04919	4.33e-07	2.76e-06	1108.58	423.719	1.38771	3.81e-06	1.72e-05	1165.7	145.291	3.00256	2.38e-26	7.26e-25	410.047	278.177	0.559422	0.027784	0.0477015	Chr03	20533209	20538891	+	3060
Capana07g002178	269	560	469	529	1149	1168	630	371	595	120	105	123	9.21	21.81	16.91	22.79	37.29	34.77	25.12	14.12	21.85	3.88	3.64	4.18	889.697	443.419	1.00555	0.00829128	0.0224685	107.98	564.206	-2.38528	1.49e-16	2.96e-15	113.631	917.939	-3.01507	3.42e-30	1.37e-28	546.101	423.718	0.366468	0.369011	0.444797	Chr07	215778334	215786879	+	1548
Capana10g002304	310	198	272	627	965	1122	621	686	579	213	230	255	19.09	13.86	17.63	48.56	56.31	60.06	44.51	46.95	38.23	12.37	14.35	15.58	861.528	261.328	1.72076	1.53e-16	3.74e-15	217.133	666.805	-1.61894	2.1e-15	3.53e-14	228.452	888.279	-1.96053	7.18e-25	1.97e-23	644.749	248.542	1.37398	1.68e-10	1.03e-09	Chr10	202332926	202337751	+	861
Capana10g000988	742	675	693	215	232	278	161	218	191	972	958	736	32.22	33.33	31.67	11.74	9.55	10.49	8.14	10.52	8.89	39.82	42.13	31.72	235.746	711.281	-1.5972	5.94e-24	4.42e-22	827.429	200.899	2.04196	6.59e-20	2.07e-18	870.171	242.879	1.84336	2.03e-19	3.3e-18	194.216	677.575	-1.80219	1.28e-23	3.65e-22	Chr10	81858443	81874847	+	1221
Capana00g003117	830	660	811	159	215	278	211	130	198	799	723	1053	19.85	17.95	20.41	4.78	4.87	5.78	5.87	3.46	5.08	18.03	17.51	24.99	207.698	773.78	-1.89493	2.4e-28	2.66e-26	800.001	190.562	2.07001	7.62e-13	8.87e-12	842.118	214.094	1.97413	6.15e-17	7.62e-16	184.435	736.585	-1.99831	1.68e-14	1.71e-13	Chr00	524998666	525004367	+	2217
Capana11g001225	894	831	936	209	248	319	171	201	255	660	580	758	115.34	121.89	127.09	33.91	30.32	35.77	25.68	28.82	35.28	80.32	75.78	97.04	249.589	897.248	-1.84634	4.8e-34	8.27e-32	620.25	220.224	1.49308	5.44e-11	4.89e-10	652.809	257.202	1.34382	9.24e-12	6.18e-11	212.991	854.688	-2.0035	1.5e-24	4.6e-23	Chr11	145006110	145009545	-	411
Capana04g001839	875	724	886	300	358	449	267	226	275	541	649	493	76.95	72.38	81.99	33.18	29.83	34.32	27.33	22.09	25.93	44.88	57.8	43.02	356.379	836.215	-1.23117	7.3e-16	1.6e-14	523.747	271.144	0.949735	2.07e-05	8.27e-05	550.708	367.251	0.58454	0.00381717	0.0079641	262.312	796.135	-1.60213	2.98e-20	5.98e-19	Chr04	119669540	119671764	-	603
Capana01g002790	997	1500	1526	96	580	299	4	6	5	181	111	737	21.34	36.49	34.36	2.58	11.76	5.56	0.1	0.14	0.11	3.65	2.41	15.65	297.703	1366.96	-2.19759	5.17e-05	0.000231849	320.642	5.28378	5.92231	2.35e-14	3.37e-13	338.229	307.726	0.135625	0.860288	0.89156	5.10728	1304.41	-7.99422	7.08e-60	1.83e-57	Chr01	177274502	177276979	+	2478
Capana00g000791	1058	614	974	0	0	0	0	0	0	1050	1055	1282	102.19	67.42	99	0	0	0	0	0	0	95.67	103.19	122.87	0	885.22	-12.2665	7.14e-24	5.28e-22	1052.97	0	12.4001	5.86e-25	3.38e-23	1108.06	0	12.5465	1.46e-25	4.2e-24	0	841.526	-12.1252	2.39e-23	6.58e-22	Chr00	297865242	297869579	-	549
Capana11g000079	950	1232	825	279	558	502	226	139	196	299	274	543	19.94	29.4	18.23	7.37	11.1	9.16	5.52	3.24	4.41	5.92	5.82	11.31	422.853	1020.87	-1.27014	4.71e-06	2.54e-05	347.186	198.584	0.806137	0.0307388	0.0596824	365.633	436.21	-0.255524	0.469367	0.546724	192.193	974.439	-2.34224	2.84e-13	2.49e-12	Chr11	2280596	2286141	-	2526
Capana08g000114	872	1020	456	137	572	422	281	222	325	562	473	678	25.69	34.16	14.14	5.08	15.97	10.8	9.63	7.27	10.27	15.62	14.11	19.82	346.526	796.332	-1.19906	0.0168912	0.0414037	531.675	291.798	0.865465	0.000516545	0.00158707	559.67	357.944	0.64312	0.130834	0.185744	282.345	760.215	-1.42876	0.000184937	0.000493416	Chr08	1965161	1969980	+	1800
Capana00g003219	648	752	443	155	197	221	341	179	286	886	896	1012	33.1	43.67	23.82	9.96	9.54	9.81	20.27	10.16	15.67	42.7	46.35	51.3	184.677	624.619	-1.75815	2.66e-10	2.68e-09	868.481	285.48	1.60542	4.75e-08	2.85e-07	913.811	190.332	2.26405	2.59e-41	2.02e-39	276.349	596.057	-1.10903	0.0029551	0.00630275	Chr00	535102741	535105973	-	1038
Capana01g003049	853	2672	603	249	62	626	0	3	0	309	382	247	34.82	124	25.9	12.78	2.4	22.21	0	0.14	0	11.9	15.79	10.01	295.926	1428.57	-2.27108	0.00634548	0.0177474	291.923	1.06023	8.10707	2.74e-19	7.98e-18	306.876	304.568	0.0106415	0.987403	0.990827	1.02006	1370.73	-10.388	1.3e-20	2.72e-19	Chr01	202628520	202631947	+	1299
Capana08g001640	1555	853	1653	165	716	449	292	75	160	45	27	13	130.26	81.24	145.72	17.38	56.83	32.69	28.47	6.98	14.37	3.56	2.29	1.08	408.916	1357.83	-1.73032	0.000241246	0.00095627	26.1426	188.067	-2.84484	4.86e-06	2.15e-05	27.4943	422.448	-3.94045	3.95e-12	2.77e-11	182.182	1290.38	-2.82493	8.96e-08	3.87e-07	Chr08	133910559	133911191	+	633
Capana05g000057	135	84	138	656	396	348	873	1009	1271	423	435	233	12.11	8.57	13.03	74.02	33.67	27.14	91.16	100.61	122.28	35.8	39.53	20.74	485.297	119.578	2.01886	1.28e-05	6.4e-05	338.502	1107.8	-1.71054	1.23e-08	7.99e-08	355.823	499.185	-0.486878	0.289881	0.365485	1071.43	113.699	3.23453	6.03e-37	4.48e-35	Chr05	607102	610603	-	591
Capana06g001417	163	103	142	341	446	305	386	323	455	1366	1406	551	3.57	2.56	3.27	9.38	9.24	5.8	9.83	7.85	10.67	28.19	31.15	11.96	359.341	136.67	1.39215	3.63e-06	2e-05	1030.36	410.107	1.32904	0.000508351	0.00156428	1082.75	370.324	1.54862	0.000164926	0.000438724	396.79	129.978	1.60856	1.17e-10	7.31e-10	Chr06	31686533	31688956	+	2424
Capana00g003189	1158	882	939	444	576	478	249	443	288	226	188	112	173.46	150.2	148.02	83.64	81.75	62.23	43.41	73.75	46.26	31.93	28.52	16.65	489.109	1001.06	-1.03513	1.53e-07	1.04e-06	162.719	345.61	-1.08651	0.00281068	0.00732974	171.102	504.069	-1.55768	7.11e-07	2.65e-06	333.935	952.943	-1.51278	5.39e-08	2.4e-07	Chr00	531353219	531357036	+	354
Capana07g002357	1427	1169	1360	110	429	347	48	62	72	300	220	431	16.76	15.61	16.81	1.62	4.77	3.54	0.66	0.81	0.91	3.32	2.62	5.02	271.404	1331.03	-2.29145	6.55e-09	5.47e-08	295.072	63.9314	2.20539	2.26e-10	1.86e-09	310.762	280.308	0.146889	0.748041	0.79925	61.8221	1267.27	-4.35466	3e-103	4.65e-100	Chr07	219151754	219157217	-	4515
Capana02g000656	1347	2818	1163	32	275	312	6	8	3	8	0	1	39.22	93.29	35.64	1.17	7.59	7.9	0.2	0.26	0.09	0.22	0	0.03	183.29	1827.09	-3.31521	1.99e-06	1.14e-05	2.6996	6.04969	-1.15252	0.436278	0.536962	2.84637	189.41	-6.04105	9.39e-09	4.43e-08	5.84528	1748.7	-8.23024	7.19e-43	7.46e-41	Chr02	82202257	82206095	+	1821
Capana01g001717	1059	252	1233	0	0	0	0	0	0	1016	538	1861	43.43	11.75	53.21	0	0	0	0	0	0	39.3	22.34	75.73	0	843.49	-12.1967	1.67e-19	6.41e-18	1058.87	0	12.4083	3.36e-22	1.41e-20	1116.08	0	12.5569	2.29e-22	5.05e-21	0	799.597	-12.0514	3.6e-19	6.43e-18	Chr01	61259426	61263407	-	1293
Capana00g005082	1043	3329	1289	12	182	84	0	0	0	2	2	2	32.17	116.75	41.84	0.47	5.32	2.25	0	0	0	0.06	0.06	0.06	83.2454	1954.14	-4.54986	1.61e-08	1.27e-07	1.86403	0	3.25821	0.230151	1	1.96099	86.1265	-5.46005	1.12e-07	4.61e-07	0	1873.19	-13.2793	1.55e-23	4.38e-22	Chr00	709215176	709226741	-	1719
Capana10g001654	182	6	33	774	831	1114	7	1	11	1043	1217	722	8.91	0.33	1.7	47.66	38.55	47.4	0.4	0.05	0.58	48.17	60.34	35.08	879.121	71.5633	3.61738	7.36e-05	0.000320813	927.139	6.6505	7.11629	2.65e-46	7.43e-44	974.574	905.749	0.105846	0.683813	0.744313	6.44536	67.5437	-3.38942	0.00548964	0.0110434	Chr10	171627709	171632718	-	1083
Capana01g000073	248	172	225	625	792	896	484	407	470	552	614	452	8.33	6.57	7.96	26.41	25.22	26.17	18.93	15.2	16.93	17.5	20.89	15.07	745.321	216.397	1.78254	2.74e-25	2.33e-23	502.964	480.922	0.0646836	0.766376	0.825561	528.865	768.138	-0.53839	0.00389523	0.00811318	465.246	205.88	1.17486	1.07e-08	5.22e-08	Chr01	1086607	1091730	-	1578
Capana03g000019	1121	961	964	218	466	453	243	108	248	315	235	603	38.62	37.64	34.95	9.45	15.21	13.57	9.74	4.14	9.16	10.24	8.2	20.62	356.45	1025.76	-1.52195	1.6e-11	1.88e-10	358.287	211.477	0.760635	0.105331	0.168023	377.482	367.756	0.0366858	0.929602	0.945515	204.771	976.967	-2.25447	5.22e-10	3.04e-09	Chr03	302936	308439	+	1539
Capana02g001716	1394	2543	1643	14	147	155	1	2	0	8	7	4	21.46	44.51	26.62	0.27	2.14	2.07	0.02	0.03	0	0.12	0.11	0.06	93.4071	1905.36	-4.34597	1.58e-10	1.63e-09	5.88158	1.07471	2.46415	0.0846219	0.139925	6.184	96.5443	-3.96661	1.96e-06	6.87e-06	1.03694	1821.08	-10.7948	1.32e-31	7.04e-30	Chr02	131346865	131353539	-	3444
Capana08g000139	2	3	6	139	175	192	1164	1063	1818	301	400	655	0.18	0.3	0.56	15.53	14.73	14.82	120.32	104.93	173.14	25.22	35.98	57.73	163.38	3.72616	5.4597	2.26e-26	2.18e-24	423.247	1419.02	-1.74557	1.57e-06	7.54e-06	445.554	168.377	1.40409	6.77e-05	0.000190505	1373.02	3.55014	8.60184	6.41e-57	1.41e-54	Chr08	2340367	2355220	-	597
Capana07g002468	19	30	16	90	149	65	1526	1447	1688	275	264	345	0.98	1.76	0.87	5.83	7.28	2.91	91.52	82.87	93.27	13.37	13.78	17.64	99.9225	22.1603	2.17472	3.37e-05	0.00015621	274.734	1643.92	-2.58125	6.78e-41	1.4e-38	289.144	103.032	1.49129	0.000118392	0.000322108	1590.15	21.1769	6.24238	5.06e-97	6.21e-94	Chr07	221060086	221063585	+	1029
Capana03g001546	190	117	97	565	481	967	908	800	988	245	252	298	7.13	4.99	3.83	26.67	17.1	31.54	39.66	33.36	39.76	8.67	9.58	11.1	646.982	135.199	2.25784	7.97e-10	7.54e-09	247.206	951.064	-1.94415	4.42e-23	2.09e-21	260.124	666.379	-1.35726	4.67e-06	1.56e-05	920.057	128.615	2.83738	1.12e-22	2.89e-21	Chr03	28925594	28929033	-	1413
Capana10g000368	900	479	601	178	207	227	169	173	200	940	876	940	71.66	43.36	50.36	17.82	15.62	15.71	15.66	15.31	17.07	70.6	70.63	74.27	198.786	661.146	-1.7357	1.34e-10	1.4e-09	855.605	190.984	2.16304	7.58e-39	1.36e-36	900.239	204.829	2.1397	5.71e-43	4.9e-41	184.722	628.41	-1.76667	4.22e-11	2.8e-10	Chr10	10014264	10018316	-	666
Capana04g002497	913	1193	1081	288	515	509	53	86	66	357	403	424	73.35	108.97	91.4	29.1	39.21	35.54	4.96	7.68	5.69	27.06	32.79	33.8	415.549	1081.1	-1.37765	1.26e-09	1.16e-08	368.469	72.2226	2.35028	5.99e-18	1.46e-16	387.636	428.578	-0.146952	0.482987	0.559806	69.7995	1031.41	-3.88431	3.95e-42	4.02e-40	Chr04	204807119	204810399	-	660
Capana10g001456	262	251	240	609	488	680	379	552	432	637	795	553	10.7	11.65	10.31	31.26	18.88	24.12	18.01	25.04	18.91	24.53	32.87	22.4	586.733	254.087	1.20595	3.28e-06	1.82e-05	617.94	480.68	0.362218	0.159328	0.236814	649.65	604.109	0.105988	0.706721	0.764427	464.614	242.117	0.940786	2.08e-05	6.44e-05	Chr10	157768187	157769485	+	1299
Capana07g000264	269	866	762	167	298	274	327	205	392	174	1053	1090	8.48	31.02	25.27	6.62	8.9	7.5	11.99	7.18	13.24	5.17	33.6	34.08	234.849	650.936	-1.47007	0.00236568	0.00745292	730.854	325.383	1.16731	0.0567052	0.0999116	768.377	242.21	1.66516	0.00697821	0.0137698	314.952	622.566	-0.982822	0.0593986	0.0934214	Chr07	11509436	11513828	+	1683
Capana10g002163	1977	1498	1650	114	186	379	2	3	2	15	43	7	67.72	58.34	59.48	4.91	6.04	11.28	0.08	0.11	0.07	0.48	1.49	0.24	208.825	1722.04	-3.0403	8.54e-18	2.53e-16	20.4363	2.47271	3.04627	0.00366481	0.00928252	21.4322	215.348	-3.33168	7.46e-07	2.77e-06	2.38968	1639.17	-9.42274	2.6e-59	6.6e-57	Chr10	199969214	199970761	-	1548
Capana03g004616	71	19	7	2727	1959	1067	0	0	0	0	0	1	2.53	0.77	0.26	121.97	66.01	32.98	0	0	0	0	0	0.04	2005.27	31.8836	5.97224	2.94e-14	5.09e-13	NA	NA	NA	NA	NA	0.33129	2063.14	-12.5202	3.05e-22	6.67e-21	0	30.2197	-7.3268	1.55e-05	4.9e-05	Chr03	260647189	260651469	-	1491
Capana06g000464	275	227	357	1394	903	2345	71	127	89	22	10	27	13.17	12.36	18	83.98	40.98	97.62	3.96	6.76	4.57	0.99	0.49	1.28	1499.38	289.002	2.37505	9.85e-10	9.25e-09	18.2303	101.116	-2.46996	3.29e-07	1.75e-06	19.2095	1543.73	-6.32716	1.03e-41	8.21e-40	97.7065	275.058	-1.49291	4.67e-06	1.59e-05	Chr06	6809220	6814530	+	1107
Capana00g004821	1016	1518	549	325	701	581	38	83	31	273	209	501	48.41	82.22	27.53	19.47	31.64	24.06	2.11	4.39	1.58	12.27	10.08	23.69	506.874	1051.27	-1.05185	0.0155377	0.0385258	305.449	53.8018	2.50562	6.9e-07	3.5e-06	321.781	522.967	-0.701278	0.0761372	0.116449	51.949	1004.99	-4.27399	4.24e-15	4.67e-14	Chr00	669653518	669656074	-	1113
Capana09g002100	372	439	273	851	708	634	379	1232	551	93	190	92	16.24	21.78	12.54	46.71	29.28	24.05	19.25	59.75	25.78	3.83	8.4	3.98	739.186	367.456	1.00755	0.00503265	0.0145163	117.421	761.262	-2.69726	1.12e-07	6.37e-07	123.333	760.971	-2.62513	5.06e-10	2.77e-09	734.849	350.65	1.06766	0.028675	0.0490422	Chr09	228936760	228939102	+	1215
Capana03g000549	279	321	345	1029	1805	862	207	162	194	334	253	13	11.31	14.79	14.72	52.46	69.33	30.37	9.77	7.3	8.43	12.77	10.39	0.52	1206.27	319.764	1.91549	4.08e-08	3.03e-07	184.696	199.046	-0.107799	0.894901	0.924884	194.021	1244	-2.68054	0.00141698	0.00320638	192.576	304.841	-0.662487	0.00567081	0.0113791	Chr03	7674351	7679445	+	1308
Capana01g000092	1149	1174	2751	66	289	291	30	12	29	2	0	4	79.65	92.52	200.67	5.75	18.98	17.53	2.42	0.92	2.16	0.13	0	0.28	195.546	1710.97	-3.12696	1.38e-08	1.11e-07	1.85088	25.0898	-3.7558	0.000190824	0.000638906	1.95393	201.969	-6.69069	2.36e-15	2.4e-14	24.2967	1628.35	-6.06742	6.27e-32	3.41e-30	Chr01	1410483	1413125	+	765
Capana03g000299	1099	2162	1076	85	439	443	16	9	26	161	88	184	50.85	113.73	52.4	4.95	19.25	17.81	0.86	0.46	1.29	7.03	4.12	8.45	291.064	1484.5	-2.34891	3.49e-05	0.000161538	133.895	17.864	2.90333	7.17e-09	4.83e-08	141.038	300.68	-1.0937	0.0461059	0.0748456	17.2963	1419.97	-6.35681	8.89e-36	6.06e-34	Chr03	4288554	4290907	+	1146
Capana00g003277	247	187	221	330	505	593	733	711	861	475	444	475	9.7	8.35	9.14	16.3	18.79	20.24	33.51	31.04	36.26	17.6	17.66	18.51	453.257	220.08	1.0434	6.9e-09	5.74e-08	432.783	812.259	-0.908448	1.26e-08	8.17e-08	455.357	467.326	-0.0396437	0.811885	0.852012	785.694	209.473	1.90632	1.42e-29	6.52e-28	Chr00	538852765	538856718	+	1350
Capana01g000933	864	1881	543	225	540	327	364	471	402	56	55	53	25.54	63.21	16.89	8.36	15.12	8.4	12.52	15.47	12.74	1.56	1.65	1.55	346.315	1129.94	-1.70562	0.00143939	0.00477328	50.932	436.385	-3.09926	1.35e-38	2.35e-36	53.5792	357.402	-2.73883	7.78e-16	8.42e-15	421.881	1082.29	-1.35899	0.00707549	0.0138912	Chr01	22298664	22301640	-	1794
Capana08g002616	931	1224	922	297	318	600	157	56	159	318	320	469	29.49	44.08	30.74	11.83	9.54	16.52	5.79	1.97	5.4	9.5	10.27	14.74	385.392	1044.51	-1.43759	2.03e-06	1.17e-05	344.374	131.348	1.39062	0.0015159	0.00421607	362.492	397.12	-0.132451	0.675246	0.736592	127.212	996.857	-2.97025	3.1e-11	2.09e-10	Chr08	149779238	149785781	-	1674
Capana08g001112	1012	684	893	269	524	408	420	138	294	477	472	180	36.21	27.82	33.63	12.1	17.76	12.69	17.49	5.49	11.28	16.1	17.1	6.39	382.195	868.221	-1.18284	6.31e-07	3.92e-06	349.833	302.761	0.208718	0.684323	0.758828	367.63	394.249	-0.101138	0.807591	0.84844	293.226	825.949	-1.49443	0.000649647	0.00158121	Chr08	125352872	125354353	+	1482
Capana01g003314	215	290	250	394	689	789	547	762	616	353	379	475	3.65	5.59	4.46	8.41	11.07	11.63	10.8	14.36	11.2	5.65	6.51	8	589.76	256.285	1.2045	1.38e-06	8.19e-06	375.585	678.959	-0.854414	0.000346428	0.0011034	395.238	608.228	-0.623429	0.00904738	0.01744	656.313	244.554	1.42537	3.83e-08	1.74e-07	Chr01	223078144	223113666	-	3126
Capana03g003354	374	221	346	710	584	711	607	497	519	412	417	358	15.34	10.3	14.93	36.62	22.69	25.34	28.97	22.65	22.82	15.94	17.32	14.57	665.677	314.901	1.07825	0.000385977	0.00146565	368.658	574.559	-0.639937	0.00166871	0.0045977	387.749	685.382	-0.82023	0.00130158	0.00296022	555.814	299.379	0.891561	0.000457814	0.00114524	Chr03	211716049	211727376	+	1293
Capana05g002225	40	2	4	568	570	326	473	306	474	1249	1183	543	2.22	0.13	0.23	39.7	30.02	15.75	30.6	18.9	28.25	65.49	66.59	29.95	495.505	14.8784	5.05117	5.73e-08	4.16e-07	921.559	442.534	1.05836	0.00446874	0.0110873	968.652	510.273	0.925783	0.0381055	0.0632641	428.29	14.043	4.92246	3.31e-08	1.52e-07	Chr05	204661073	204663581	-	954
Capana06g000221	1400	1315	1340	411	386	546	14	14	24	79	53	136	37.27	39.8	37.54	13.76	9.74	12.63	0.43	0.41	0.69	1.98	1.43	3.59	437.423	1367.71	-1.64644	2.81e-17	7.76e-16	83.1798	18.2186	2.18826	3.3e-05	0.000126861	87.6374	450.547	-2.36179	1.95e-09	9.99e-09	17.6268	1303.06	-6.20142	1.21e-111	2.54e-108	Chr06	2945101	2952994	+	1992
Capana00g005058	1	4	0	248	204	183	1114	872	1420	354	1214	99	0.04	0.17	0	11.58	7.18	5.91	48.14	35.99	56.54	12.4	45.65	3.65	214.221	1.74657	6.9771	2.95e-18	9.38e-17	525.314	1198.46	-1.19005	0.0928557	0.150989	550.565	220.528	1.32066	0.0847381	0.127841	1159.72	1.68068	9.49057	7.54e-40	6.73e-38	Chr00	702522700	702527464	-	1428
Capana01g003180	203	137	181	317	399	463	374	292	361	1215	1164	604	9.8	7.52	9.2	19.25	18.26	19.43	21.02	15.67	18.69	55.35	56.93	28.94	379.607	174.714	1.11767	5.58e-09	4.7e-08	924.465	362.932	1.34905	2.48e-05	9.76e-05	971.81	391.225	1.3128	1.85e-05	5.64e-05	351.142	166.205	1.07765	3.58e-06	1.24e-05	Chr01	214511701	214512798	+	1098
Capana11g000568	249	240	265	433	565	616	876	754	972	241	286	212	22.8	24.99	25.54	49.87	49.03	49.03	93.37	76.74	95.45	20.82	26.53	19.27	519.938	254.397	1.03113	1.62e-13	2.51e-12	229.929	917.621	-1.99711	1.21e-19	3.69e-18	241.759	535.885	-1.14851	5.01e-09	2.44e-08	887.749	242.368	1.87337	8.15e-25	2.56e-23	Chr11	19368682	19370922	+	579
Capana12g000575	632	635	509	92	177	114	110	199	121	1431	916	769	20.35	23.24	17.25	3.73	5.4	3.19	4.12	7.12	4.18	43.46	29.87	24.57	122.896	599.951	-2.28654	1.15e-16	2.87e-15	961.228	151.737	2.66341	8.62e-15	1.31e-13	1011.34	126.768	2.99558	8.37e-20	1.43e-18	146.6	571.932	-1.96368	3.13e-10	1.87e-09	Chr12	12849573	12854598	+	1647
Capana05g001759	305	153	1170	5	6	6	0	1	11	1785	2037	178	7.15	4.08	28.86	0.15	0.13	0.12	0	0.03	0.28	39.47	48.36	4.14	5.5343	545.344	-6.62894	2.01e-16	4.8e-15	1240.39	4.07524	8.24255	3.46e-07	1.83e-06	1302.18	5.7028	7.8408	2.99e-22	6.55e-21	3.94707	517.71	-7.02206	4.34e-10	2.55e-09	Chr05	173169834	173173791	-	2262
Capana00g004556	739	670	932	304	399	328	182	325	253	513	589	422	45.36	46.75	60.2	23.46	23.2	17.5	13	22.17	16.65	29.7	36.61	25.7	336.479	788.823	-1.23097	6.22e-08	4.5e-07	473.92	267.417	0.8252	0.00432018	0.010762	498.294	346.78	0.524421	0.0276412	0.0476548	258.424	751.114	-1.53895	5.23e-08	2.33e-07	Chr00	655285519	655286382	-	864
Capana02g002452	1131	2619	774	155	139	469	42	28	66	23	93	109	137.87	362.96	99.29	23.76	16.05	49.69	5.96	3.79	8.63	2.64	11.48	13.18	236.661	1556.23	-2.71629	8.32e-06	4.3e-05	70.8175	47.678	0.569288	0.381602	0.483009	74.48	243.856	-1.7126	0.00941184	0.01808	46.1526	1490.91	-5.01284	1.56e-18	2.59e-17	Chr02	145252114	145255858	-	435
Capana12g001744	192	134	182	329	344	408	581	788	729	720	635	579	6.54	5.19	6.52	14.09	11.1	12.08	23.03	29.82	26.62	23.13	21.9	19.57	352.555	170.454	1.0454	1.92e-06	1.11e-05	599.621	738.889	-0.301357	0.117897	0.184511	630.786	363.194	0.798917	1.69e-05	5.2e-05	714.342	162.168	2.13801	9.37e-24	2.7e-22	Chr12	155527431	155539363	-	1557
Capana10g001163	209	169	266	374	428	546	658	602	764	536	584	483	31.85	29.28	42.65	71.67	61.79	72.31	116.69	101.94	124.82	77.04	90.12	73.03	434.922	216.599	1.00493	1.58e-05	7.78e-05	498.309	713.325	-0.517759	0.00633778	0.0150989	524.06	448.151	0.226154	0.210645	0.27944	690.056	206.135	1.74273	7.94e-14	7.49e-13	Chr10	117783146	117786090	+	348
Capana04g001975	218	338	249	619	1096	1340	325	326	442	222	204	229	6.04	10.65	7.26	21.57	28.77	32.26	10.48	10.04	13.13	5.8	5.72	6.3	958.752	274.023	1.80833	9.99e-10	9.37e-09	203.34	384.327	-0.918883	1.48e-05	6.03e-05	213.963	988.802	-2.2095	4.6e-23	1.07e-21	371.776	261.686	0.507854	0.0924141	0.137362	Chr04	147584291	147629450	-	1914
Capana09g000311	39	155	75	1	12	12	254	380	292	1424	1162	1802	2.11	9.55	4.28	0.07	0.62	0.57	16.03	22.9	16.98	72.83	63.8	96.95	7.3837	92.9541	-3.62143	1.55e-05	7.64e-05	1361.85	326.538	2.06019	5.44e-15	8.57e-14	1433.73	7.63264	7.47588	5.37e-64	1.19e-61	315.61	89.104	1.8268	0.00105027	0.00245141	Chr09	9935032	9936582	-	978
Capana02g003135	708	450	581	268	296	281	557	331	525	422	450	737	45.34	32.76	39.16	21.58	17.96	15.64	41.51	23.56	36.05	25.49	29.19	46.83	277.559	582.545	-1.07283	6.69e-06	3.51e-05	501.058	499.529	0.00439153	0.989727	0.993094	527.501	285.949	0.884858	0.00480557	0.0098235	483.493	554.062	-0.196982	0.504895	0.578507	Chr02	156268373	156273353	+	828
Capana08g000462	753	888	641	191	371	392	258	414	324	470	419	474	33.61	45.06	30.11	10.72	15.69	15.21	13.4	20.54	15.51	19.79	18.94	20.99	299.704	773.274	-1.36475	1.4e-07	9.65e-07	422.973	350.853	0.269543	0.257858	0.35132	445.083	309.151	0.522417	0.0183134	0.0330018	339.092	737.741	-1.121	6.34e-05	0.000182831	Chr08	70248788	70254506	+	1188
Capana03g000052	1016	964	941	323	465	515	158	224	201	301	183	302	41.28	44.53	40.24	16.51	17.9	18.19	7.47	10.12	8.76	11.54	7.53	12.18	416.502	985.449	-1.24061	2.88e-23	1.98e-21	243.07	205.299	0.243753	0.400629	0.501981	255.952	429.37	-0.746497	0.00342898	0.00722053	198.465	938.964	-2.24144	4.73e-32	2.59e-30	Chr03	791816	797820	+	1305
Capana00g000390	302	155	302	408	579	634	679	693	812	462	284	270	11.14	6.5	11.73	18.93	20.24	20.33	29.16	28.42	32.13	16.08	10.61	9.89	518.959	253.512	1.0329	0.000334972	0.00128949	313.391	769.452	-1.29538	4.46e-07	2.32e-06	329.784	534.975	-0.697699	0.00640539	0.0127323	744.233	240.866	1.62648	1.36e-08	6.57e-08	Chr00	238645227	238649860	-	1437
Capana02g000386	271	361	255	624	866	1029	475	624	437	229	204	196	10.46	15.84	10.36	30.29	31.67	34.51	21.33	26.76	18.08	8.34	7.97	7.51	804.442	301.227	1.41838	1.29e-09	1.19e-08	195.079	543.136	-1.47696	3.38e-10	2.71e-09	205.231	829.244	-2.01502	1.64e-36	9.89e-35	524.997	287.53	0.869343	0.00289202	0.0061801	Chr02	51391959	51397665	-	1374
Capana10g001682	34	14	2	2401	2050	1043	0	1	0	0	0	0	1.17	0.55	0.07	104.24	67.06	31.29	0	0.04	0	0	0	0	1892.48	16.5614	6.83307	4.13e-18	1.28e-16	NA	NA	NA	NA	NA	0	1947.96	-13.3991	1.37e-25	3.95e-24	0.340019	15.7299	-5.42307	0.0022767	0.00496693	Chr10	173167906	173169441	+	1536
Capana03g003558	895	848	764	378	448	436	86	138	77	506	521	442	40.77	43.92	36.63	21.66	19.34	17.26	4.56	6.99	3.76	21.74	24.04	19.98	411.778	845.85	-1.041	1.39e-09	1.28e-08	456.333	106.462	2.10019	2.15e-12	2.34e-11	479.951	424.299	0.179877	0.328348	0.405323	102.865	806.034	-2.97032	4.75e-24	1.4e-22	Chr03	228734754	228738294	-	1164
Capana02g003613	984	3130	853	26	391	145	0	0	1	0	0	0	26.08	94.3	23.79	0.87	9.82	3.34	0	0	0.03	0	0	0	169	1717.82	-3.34411	8e-05	0.000346498	NA	NA	NA	NA	NA	0	174.879	-9.92291	3.35e-11	2.1e-10	0.327914	1647.83	-12.1326	2.56e-19	4.64e-18	Chr02	162876063	162878476	+	2001
Capana12g000026	216	66	239	1	10	0	4	4	1	3155	1511	322	6.19	2.15	7.21	0.04	0.27	0	0.13	0.13	0.03	85.26	43.84	9.15	3.42089	173.053	-5.6407	2.89e-08	2.2e-07	1525.74	3.22356	8.89731	2.16e-26	1.44e-24	1604.48	3.54186	8.81388	8.81e-09	4.17e-08	3.11558	164.143	-5.73162	8.4e-14	7.89e-13	Chr12	343470	349057	-	1851
Capana08g000107	104	161	163	37	95	78	24	47	21	1479	942	2377	8.1	14.25	13.36	3.62	7.01	5.28	2.17	4.07	1.75	108.63	74.28	183.66	65.6012	145.49	-1.14195	0.00316858	0.00965323	1488.13	32.545	5.51563	1.39e-34	1.87e-32	1567.85	67.7068	4.5281	2.11e-27	6.96e-26	31.4326	138.845	-2.14269	4.44e-06	1.52e-05	Chr08	1856876	1862955	+	681
Capana03g000227	2163	1070	1068	201	457	558	0	0	0	0	0	0	105.62	59.4	54.88	12.34	21.14	23.68	0	0	0	0	0	0	376.184	1433.56	-1.92871	5.95e-07	3.71e-06	NA	NA	NA	NA	NA	0	388.148	-11.0735	4.3e-19	6.76e-18	0	1362.33	-12.8201	6.1e-25	1.95e-23	Chr03	3197785	3200671	+	1086
Capana02g000198	250	203	317	443	686	866	625	592	613	274	285	362	28.33	26.15	37.8	63.12	73.65	85.28	82.41	74.54	74.47	29.29	32.7	40.7	630.482	258.995	1.28425	1.1e-07	7.68e-07	286.491	646.56	-1.17448	1.94e-08	1.23e-07	301.493	650.074	-1.10988	1.38e-06	4.95e-06	625.364	246.489	1.34267	1.23e-09	6.81e-09	Chr02	24286191	24286769	-	468
Capana12g001504	1077	1155	995	74	243	316	128	121	87	427	311	570	111.33	135.73	108.24	9.62	23.8	28.39	15.4	13.9	9.64	41.63	32.56	58.46	191.97	1091.24	-2.50304	1.08e-09	1.01e-08	405.675	119.289	1.76687	9.61e-08	5.51e-07	427.207	198.18	1.10491	0.0142919	0.0263847	115.354	1040.43	-3.17441	7.57e-35	4.88e-33	Chr12	109554143	109555385	-	513
Capana01g002803	41	58	53	185	161	110	764	859	798	973	744	755	3.18	5.11	4.32	18.04	11.83	7.41	68.93	74.01	66.33	71.15	58.41	58.08	155.034	51.6237	1.58386	0.000330809	0.00127595	765.169	854.652	-0.159301	0.368142	0.469184	805.128	159.604	2.34045	3.87e-11	2.41e-10	826.422	49.2629	4.07385	1.79e-63	5.44e-61	Chr01	178651461	178653597	+	684
Capana09g001696	1011	1666	832	143	517	646	45	35	36	208	178	175	24.35	45.61	21.08	4.33	11.8	13.52	1.26	0.94	0.93	4.72	4.34	4.18	395.149	1197.5	-1.59811	0.00146831	0.00485667	173.906	41.1051	2.08348	3.75e-13	4.56e-12	182.966	407.988	-1.15866	0.00787478	0.0153806	39.766	1144.68	-4.84846	4.34e-34	2.64e-32	Chr09	195838026	195843443	+	2202
Capana08g000888	800	411	484	179	293	324	222	89	239	796	836	812	49.97	29.18	31.81	14.06	17.34	17.59	16.14	6.18	16.01	46.9	52.88	50.32	252.258	565.546	-1.16377	7.22e-05	0.000314978	759.71	193.991	1.96943	1.92e-07	1.05e-06	799.169	260.122	1.61541	1.92e-20	3.5e-19	187.864	537.488	-1.51682	0.000784487	0.00187852	Chr08	121441176	121446175	+	849
Capana11g001948	296	263	261	640	702	754	657	556	613	291	182	266	15.17	15.32	14.07	41.24	34.08	33.57	39.17	31.66	33.67	14.06	9.44	13.52	684.594	276.318	1.3071	5.09e-14	8.54e-13	228.478	645.61	-1.49794	5.61e-10	4.38e-09	240.547	705.305	-1.55064	1.27e-10	7.43e-10	624.544	263.213	1.24642	1.9e-12	1.49e-11	Chr11	203168496	203170906	+	1035
Capana00g004127	966	1707	942	150	251	364	69	58	100	229	222	422	25.79	51.82	26.47	5.04	6.35	8.45	2.14	1.72	2.86	5.77	6	11.18	238.938	1234.64	-2.36743	2.54e-10	2.57e-09	271.714	79.7173	1.76823	4.68e-06	2.08e-05	286.129	246.404	0.213661	0.568978	0.640849	77.1384	1180.28	-3.93469	1.72e-23	4.82e-22	Chr00	617169332	617174290	+	1986
Capana01g000815	1735	812	1040	226	840	734	8	2	9	13	10	11	49.23	26.19	31.05	8.06	22.58	18.1	0.26	0.06	0.27	0.35	0.29	0.31	551.046	1194.99	-1.11584	0.0129447	0.0329313	10.5285	6.69511	0.653354	0.441301	0.541539	11.0794	569.064	-5.68244	4.29e-31	1.84e-29	6.48644	1135.24	-7.45212	1.75e-47	2.31e-45	Chr01	17002103	17005399	+	1869
Capana10g000219	764	1178	853	66	107	46	362	1347	647	19	25	24	58.71	102.92	68.99	6.38	7.79	3.07	32.38	115.04	53.31	1.38	1.95	1.83	72.1272	951.404	-3.72493	1.73e-19	6.6e-18	21.1973	828.131	-5.28927	5.2e-26	3.33e-24	22.2948	74.3679	-1.73648	0.000518448	0.00126836	799.363	908.583	-0.184597	0.715228	0.769725	Chr10	3755141	3756107	-	690
Capana03g001241	458	422	847	67	246	90	266	48	211	1079	1455	248	50.92	53.33	99.09	9.37	25.91	8.7	34.41	5.93	25.15	113.15	163.8	27.36	126.718	581.783	-2.19726	3.27e-05	0.000152351	865.433	186.215	2.21657	0.00162112	0.00447994	908.548	130.901	2.79411	2.89e-05	8.62e-05	180.446	553.691	-1.61775	0.0101214	0.0192193	Chr03	21286776	21287252	-	477
Capana04g001518	197	180	215	369	423	473	883	680	870	370	333	440	3.97	4.12	4.55	9.34	8.07	8.28	20.69	15.21	18.78	7.03	6.79	8.79	410.926	199.542	1.0402	2.11e-09	1.88e-08	354.951	859.532	-1.2759	8.32e-09	5.56e-08	373.586	423.407	-0.179405	0.368619	0.446665	831.639	190.05	2.12958	1.64e-24	5.02e-23	Chr04	62499656	62511045	-	2634
Capana07g000904	580	482	489	159	217	173	189	456	236	848	867	726	10.54	9.95	9.35	3.63	3.74	2.73	4	9.21	4.6	14.53	15.95	13.09	178.896	522.018	-1.54868	1.86e-14	3.33e-13	758.175	310.537	1.28769	0.00034146	0.00108907	797.406	184.389	2.11562	9.45e-24	2.33e-22	299.89	497.12	-0.729057	0.0528715	0.0843807	Chr07	114089491	114095352	+	2919
Capana03g000576	802	636	735	310	238	537	202	194	219	411	424	706	39.82	35.9	38.4	19.36	11.2	23.17	11.67	10.7	11.66	19.25	21.32	34.78	348.98	730.718	-1.06643	0.000818491	0.00288816	479.732	216.974	1.14458	0.000115935	0.00040545	505.067	359.391	0.490909	0.19843	0.265695	209.87	695.636	-1.72919	8.87e-29	3.84e-27	Chr03	8020075	8030113	-	1068
Capana04g002066	420	420	362	155	254	169	294	367	351	891	832	868	11.65	13.25	10.57	5.41	6.68	4.08	9.49	11.32	10.44	23.32	23.38	23.9	187.28	405.966	-1.1171	1.22e-05	6.11e-05	804.324	356.622	1.17312	1.24e-12	1.4e-11	846.249	193.11	2.13288	8.79e-20	1.5e-18	344.813	386.96	-0.165636	0.382942	0.458904	Chr04	161189681	161192288	-	1911
Capana02g003104	1260	312	2214	219	624	443	36	40	45	55	54	81	55.26	15.56	102.19	12.08	25.93	16.89	1.84	1.95	2.12	2.28	2.4	3.53	401.64	1258.85	-1.64779	0.0108136	0.0282495	59.0942	42.6062	0.470833	0.207304	0.294011	62.2061	414.624	-2.73838	6.28e-13	4.84e-12	41.2052	1193.61	-4.85621	8.24e-15	8.72e-14	Chr02	155755272	155756480	+	1209
Capana07g000752	513	886	462	183	344	265	329	287	401	663	542	508	27.15	53.31	25.73	12.18	17.25	12.19	20.26	16.88	22.75	33.1	29.05	26.68	252.732	635.501	-1.32942	0.000294294	0.00114585	530.579	358.143	0.566969	0.0076894	0.0179185	558.206	260.682	1.09733	2.16e-06	7.54e-06	346.498	607.533	-0.809633	0.027492	0.0472549	Chr07	81065511	81067444	+	1002
Capana12g002403	1848	829	1568	4	22	21	1	4	2	102	448	532	269.96	137.68	241.05	0.73	3.05	2.67	0.17	0.65	0.31	14.06	66.27	77.11	14.1438	1414.64	-6.60957	1.73e-41	4.94e-39	340.691	2.45823	7.11035	1.75e-17	3.99e-16	358.314	14.6126	4.59781	1.22e-10	7.13e-10	2.3728	1343.49	-9.13756	2.09e-43	2.22e-41	Chr12	214897438	214897868	+	363
Capana08g002787	660	611	579	178	272	252	97	120	105	928	796	782	87.71	92.32	80.98	29.75	34.25	29.11	15	17.72	14.96	116.34	107.13	103.13	225.362	623.884	-1.46834	4.59e-21	2.24e-19	776.864	113.621	2.77357	7.21e-46	1.96e-43	817.337	232.348	1.81409	4.03e-28	1.4e-26	109.852	594.423	-2.43568	3.32e-38	2.7e-36	Chr08	152241282	152243623	+	399
Capana12g002725	23	19	20	94	92	113	668	268	638	1252	998	1189	1.65	1.55	1.51	8.49	6.26	7.06	55.86	21.4	49.15	84.86	72.62	84.77	97.8369	20.8646	2.2237	4.67e-11	5.18e-10	1065.8	556.333	0.938001	0.0104512	0.0234499	1121.67	100.775	3.48398	1.19e-63	2.56e-61	538.742	19.8681	4.76053	2.02e-25	6.76e-24	Chr12	226572107	226574308	+	738
Capana04g001916	564	6	543	0	0	0	0	0	0	1228	1301	1724	15.36	0.19	15.56	0	0	0	0	0	0	31.55	35.88	46.59	0	365.333	-10.9894	1.04e-05	5.26e-05	1323.43	0	12.73	6.25e-26	3.95e-24	1392.81	0	12.8764	1.71e-26	5.26e-25	0	345.431	-10.8404	1.31e-05	4.16e-05	Chr04	136069137	136079649	+	1947
Capana02g003485	919	594	2067	383	709	595	19	36	7	5	6	14	75.2	55.26	178	39.42	54.97	42.32	1.81	3.27	0.61	0.39	0.5	1.14	536.951	1200.7	-1.16086	0.0142567	0.0358139	7.80261	22.0812	-1.50112	0.0849734	0.140412	8.21892	553.824	-6.08088	1.61e-47	1.78e-45	21.3171	1140.99	-5.74366	3.25e-18	5.21e-17	Chr02	161300767	161302593	-	648
Capana07g000687	35	82	40	231	167	289	2136	170	2190	1	1	0	1.33	3.54	1.6	11.02	6	9.53	94.29	7.17	89.07	0.04	0.04	0	225.803	53.8895	2.06881	1.77e-05	8.64e-05	0.618422	1586.88	-11.3211	9.61e-19	2.61e-17	0.649208	232.466	-8.47459	8.98e-15	8.58e-14	1538.27	51.5803	4.89961	3.54e-09	1.84e-08	Chr07	63738814	63740616	-	1398
Capana06g000385	242	324	266	727	944	416	155	133	159	613	1285	69	27.6	42.01	31.92	104.26	102	41.23	20.57	16.86	19.44	65.94	148.4	7.81	698.437	282.436	1.30583	0.00172803	0.00563275	615.885	157.824	1.96431	0.00954321	0.021697	645.824	719.712	-0.156136	0.84836	0.882134	152.68	269.525	-0.819081	0.00187574	0.00416277	Chr06	5519351	5519815	-	465
Capana03g000112	1074	809	1696	174	482	438	19	17	28	190	119	286	25.41	21.76	42.23	5.18	10.81	9.01	0.52	0.45	0.71	4.24	2.85	6.72	339.052	1202.41	-1.82481	3.5e-06	1.93e-05	184.456	22.4717	3.03527	1.82e-11	1.74e-10	194.326	349.973	-0.850079	0.0473999	0.0766763	21.743	1143.67	-5.71491	1.43e-47	1.9e-45	Chr03	1532892	1539317	+	2241
Capana01g000485	271	446	342	713	1002	1637	247	220	275	47	47	77	17.48	32.71	23.22	57.84	61.25	91.78	18.54	15.77	19.02	2.86	3.07	4.93	1052.1	360.755	1.54518	2.42e-06	1.37e-05	53.2126	261.666	-2.29873	1.14e-13	1.49e-12	56.0221	1084.65	-4.27646	2.51e-38	1.68e-36	253.134	344.554	-0.443974	0.148121	0.205999	Chr01	8463743	8465126	-	822
Capana10g001100	738	623	568	210	307	328	229	208	230	612	572	678	48.49	46.54	39.28	17.35	19.11	18.73	17.51	15.19	16.2	37.93	38.06	44.21	270.287	649.47	-1.26353	2.06e-14	3.66e-13	578.285	235.577	1.2958	2.99e-12	3.18e-11	608.537	278.645	1.12538	1.62e-11	1.06e-10	227.874	618.607	-1.44115	6.21e-15	6.67e-14	Chr10	108012576	108015473	+	807
Capana01g000884	323	756	264	1002	1175	1640	45	31	55	3	3	3	7	18.62	6.02	27.3	24.12	30.87	1.13	0.75	1.28	0.06	0.07	0.06	1223.37	461.738	1.40613	0.00249521	0.00780956	2.79605	46.1201	-4.04512	4.87e-09	3.37e-08	2.94149	1260.69	-8.74454	1.3e-61	2.6e-59	44.6363	442.248	-3.30795	5.45e-10	3.16e-09	Chr01	19722400	19734698	+	2448
Capana11g001546	76	68	66	518	730	1002	767	1001	877	65	74	56	9.33	9.49	8.53	79.96	84.9	106.89	109.57	136.55	115.43	7.53	9.2	6.82	712.526	70.7748	3.33273	6.14e-51	3.19e-48	60.6403	932.669	-3.94395	4.71e-64	3.53e-61	63.7641	734.539	-3.52748	1.6e-47	1.78e-45	901.68	67.4217	3.7418	6.58e-72	2.73e-69	Chr11	179267628	179268567	+	432
Capana10g002476	488	2967	753	63	538	463	0	10	0	0	0	0	19.74	136.43	32.05	3.2	20.62	16.28	0	0.45	0	0	0	0	317.471	1467.13	-2.20746	0.00849599	0.0229351	0	3.53409	-4.36613	0.26698	0.361527	0	328.148	-10.8308	6.32e-15	6.12e-14	3.40019	1410	-8.69516	1.35e-05	4.31e-05	Chr10	204528732	204530900	-	1311
Capana01g004214	24	5	3	2096	1939	1173	0	0	0	2	21	0	1.08	0.26	0.14	118.25	82.42	45.73	0	0	0	0.08	0.95	0	1770.58	10.4833	7.39002	3.42e-26	3.24e-24	7.32009	0	5.23073	0.0551937	0.0977267	7.66005	1822.99	-7.89683	1.25e-07	5.12e-07	0	9.92678	-5.72207	0.00348129	0.00731749	Chr01	288396259	288397987	+	1182
Capana00g002946	25	42	19	392	1058	908	555	1373	823	19	18	20	2.61	4.99	2.09	51.56	104.85	82.54	67.55	159.59	92.29	1.87	1.91	2.08	733.389	29.3694	4.64721	1.02e-26	1.03e-24	17.7017	967.873	-5.77316	1.39e-44	3.58e-42	18.6259	756.988	-5.34617	6.36e-46	6.45e-44	934.798	28.0809	5.06191	6.99e-26	2.44e-24	Chr00	507659453	507659959	-	507
Capana00g001879	1083	420	824	122	283	291	119	45	99	487	478	998	20.58	9.08	16.48	2.92	5.1	4.81	2.63	0.95	2.02	8.73	9.2	18.82	216.668	773.683	-1.83444	4.23e-06	2.3e-05	611.258	93.1793	2.71411	5.03e-09	3.46e-08	643.778	223.572	1.52378	0.000163702	0.000435663	90.2352	734.404	-3.02557	2.96e-10	1.77e-09	Chr00	436759898	436763613	-	2790
Capana03g000765	380	469	582	590	1808	1347	5	28	11	1	8	5	11.08	15.55	17.86	21.64	49.97	34.15	0.17	0.91	0.34	0.03	0.24	0.14	1163.25	484.516	1.2642	0.000618332	0.0022403	4.42759	15.4568	-1.81058	0.0895376	0.146617	4.64942	1201	-8.02801	9.27e-44	8.31e-42	14.9121	461.883	-4.95016	1.06e-18	1.79e-17	Chr03	11154263	11157765	+	1818
Capana12g000383	704	445	658	232	325	268	280	228	386	565	673	467	44.92	32.28	44.19	18.62	19.65	14.86	20.79	16.17	26.41	34.01	43.49	29.57	267.912	605.346	-1.17768	8.32e-07	5.08e-06	530.436	314.19	0.755117	0.00710734	0.0167055	557.675	276.157	1.01503	2.5e-05	7.51e-05	304.031	575.67	-0.921073	0.00109123	0.00254058	Chr12	7872115	7872945	-	831
Capana01g002987	356	238	256	479	684	642	492	614	539	340	291	296	29	22.04	21.94	49.07	52.79	45.45	46.64	55.58	47.08	26.12	24	23.92	581.89	284.959	1.02885	2.8e-07	1.84e-06	287.399	580.367	-1.0137	3.49e-08	2.14e-07	302.386	599.838	-0.987594	5.29e-10	2.89e-09	561.111	271.121	1.0485	8.74e-07	3.3e-06	Chr01	193610846	193612288	-	651
Capana02g001564	987	1235	745	215	693	604	83	148	102	150	148	113	46.28	65.83	36.76	12.68	30.79	24.61	4.53	7.71	5.13	6.63	7.03	5.26	465.868	1006.93	-1.11056	0.00525406	0.0150675	127.559	117.351	0.120122	0.713367	0.783061	134.147	480.999	-1.84364	8.77e-07	3.22e-06	113.393	961.15	-3.08294	5.43e-19	9.5e-18	Chr02	127738786	127744204	-	1131
Capana07g000157	635	530	684	208	200	279	111	145	134	815	836	641	49.45	46.92	56.05	20.37	14.76	18.88	10.06	12.55	11.19	59.86	65.92	49.53	223.523	622.266	-1.47991	3.57e-12	4.58e-11	711.752	137.419	2.37238	2.47e-26	1.62e-24	748.492	230.24	1.70298	5.85e-14	5.11e-13	132.859	592.418	-2.15628	6.96e-28	2.81e-26	Chr07	7445352	7447623	+	681
Capana07g001961	948	485	1039	55	192	94	3	21	8	633	822	901	52.04	30.27	60.02	3.8	9.99	4.48	0.19	1.28	0.47	32.78	45.7	49.08	106.663	825.807	-2.95004	3e-10	3.01e-09	734.522	11.2321	6.02785	1.26e-32	1.43e-30	772.722	110.164	2.80686	1.4e-11	9.2e-11	10.8344	784.561	-6.17465	6.11e-25	1.95e-23	Chr07	209859300	209862756	-	966
Capana06g001969	263	501	172	683	642	1551	290	322	365	104	131	172	20.04	43.39	13.79	65.44	46.35	102.7	25.71	27.26	29.82	7.47	10.11	13	907.324	320.692	1.50099	0.00323746	0.00984185	126.899	343.984	-1.43963	2.27e-07	1.23e-06	133.54	934.812	-2.80815	1.47e-13	1.21e-12	332.675	306.917	0.11699	0.799035	0.840634	Chr06	67489320	67492159	-	696
Capana12g002184	199	231	172	625	1061	1635	415	341	355	67	29	66	10.82	14.28	9.84	42.75	54.68	77.28	26.27	20.61	20.7	3.44	1.6	3.56	1033.28	203.92	2.34245	1.32e-14	2.42e-13	49.965	393.302	-2.97473	4.12e-17	8.99e-16	52.6388	1065.6	-4.33872	6.82e-29	2.52e-27	380.468	194.528	0.968594	0.000127566	0.000350735	Chr12	203937027	203940085	-	975
Capana04g000557	198	177	209	542	825	487	704	513	713	274	259	293	11.04	11.22	12.26	38.01	43.59	23.6	45.68	31.79	42.63	14.41	14.63	16.21	606.739	196.778	1.62378	2.34e-08	1.8e-07	256.528	681.539	-1.40969	2.29e-10	1.89e-09	269.928	625.506	-1.21181	2.23e-05	6.75e-05	659.488	187.405	1.81511	1.07e-15	1.26e-14	Chr04	8848872	8853358	-	951
Capana11g000535	111	121	122	683	590	1749	585	288	571	113	121	131	5.48	6.79	6.34	42.41	27.6	75.05	33.61	15.8	30.23	5.26	6.05	6.42	947.113	119.7	2.98474	4.09e-13	5.99e-12	113.524	510.197	-2.16826	2.1e-10	1.74e-09	119.438	975.767	-3.03081	3.11e-14	2.8e-13	493.949	114.106	2.11449	3.5e-09	1.82e-08	Chr11	17494984	17500958	-	1074
Capana03g001129	1249	1380	1120	0	1	0	0	1	1	465	375	591	118.06	148.29	111.41	0	0.09	0	0	0.11	0.1	41.46	35.9	55.43	0.301146	1268.57	-11.8235	7.07e-23	4.54e-21	444.085	0.691757	9.29895	2.72e-18	6.99e-17	467.54	0.312265	10.3398	2.14e-17	2.8e-16	0.667933	1209.76	-10.7925	9.7e-25	3.02e-23	Chr03	19252521	19254613	-	561
Capana03g002784	794	37	3909	48	77	64	8	6	2	101	96	40	113.18	6	586.39	8.6	10.4	7.93	1.33	0.95	0.31	13.58	13.86	5.66	60.7638	1580.84	-4.70132	1.92e-05	9.3e-05	73.4035	5.74031	3.68739	6.26e-08	3.69e-07	77.1474	62.6535	0.300459	0.502511	0.578279	5.55112	1498.3	-8.07888	8.31e-08	3.6e-07	Chr03	109026767	109027138	+	372
Capana11g001632	1248	1815	760	277	633	420	4	13	3	1	0	2	32.78	54.19	21.01	9.15	15.75	9.59	0.12	0.38	0.08	0.02	0	0.05	421.656	1302.4	-1.62646	9.79e-05	0.00041732	0.925441	7.08095	-2.93069	0.0509882	0.0915429	0.976964	435.105	-8.79566	3.08e-22	6.73e-21	6.83158	1244.66	-7.50973	1.38e-34	8.74e-33	Chr11	186535547	186539500	-	2019
Capana07g001880	5	1	3	72	42	9	1412	894	1124	582	282	749	0.25	0.06	0.16	4.46	1.96	0.39	80.91	48.92	59.34	27.03	14.06	36.59	44.6477	2.967	3.89472	0.000311086	0.00120585	498.753	1215.72	-1.28526	0.000872895	0.00255672	525.528	45.8985	3.52695	1.76e-06	6.21e-06	1176.49	2.81062	8.67721	7.88e-51	1.24e-48	Chr07	207152991	207159004	+	1077
Capana03g001275	119	3	157	7	8	0	483	1543	560	552	556	1183	4.14	0.12	5.75	0.31	0.26	0	19.56	59.66	20.89	18.12	19.59	40.84	5.2752	91.9544	-4.14023	0.00318275	0.00969219	713.632	912.479	-0.354646	0.493519	0.591046	751.617	5.43264	7.16809	3.62e-25	1.02e-23	880.663	87.0037	3.33877	0.00081585	0.00194745	Chr03	22006783	22008493	+	1524
Capana04g000082	357	255	327	968	923	605	211	199	220	376	379	348	22.86	18.57	22.04	77.96	56.01	33.67	15.73	14.16	15.11	22.71	24.58	22.11	843.715	315.19	1.41933	6.73e-05	0.000295329	342.618	222.391	0.623537	0.00066871	0.002007	360.395	868.779	-1.26836	0.000168963	0.00044849	215.11	299.91	-0.480488	0.0114754	0.0215391	Chr04	897745	898670	-	828
Capana08g001710	476	480	493	149	280	275	310	243	290	720	595	855	17.31	19.85	18.87	6.82	9.65	8.69	13.12	9.82	11.31	24.7	21.91	30.86	222.338	489.313	-1.13341	7.73e-09	6.4e-08	673.366	298.047	1.17615	5.4e-07	2.78e-06	708.829	229.332	1.62511	2.2e-11	1.41e-10	288.358	466.3	-0.693527	0.000486799	0.00121249	Chr08	135103146	135110339	+	1458
Capana02g000014	102	412	71	34	70	56	55	4233	110	4	5	11	5.63	25.87	4.13	2.36	3.66	2.69	3.54	259.85	6.51	0.21	0.28	0.6	50.6833	203.427	-2.00304	0.0058391	0.0165088	6.2434	1553.43	-7.95947	NA	1	6.57584	52.2877	-2.99824	4.37e-07	1.67e-06	1495	195.436	2.9355	NA	1	Chr02	3382082	3384700	+	960
Capana08g002651	251	671	368	957	1057	1232	144	46	78	143	101	98	6.79	20.65	10.48	32.58	27.11	28.98	4.54	1.38	2.26	3.65	2.77	2.63	1055.15	443.293	1.25148	0.0031153	0.00951417	105.719	95.6248	0.146176	0.762203	0.822248	111.241	1087.12	-3.28689	5.83e-52	7.64e-50	92.6114	424.353	-2.19648	0.000184271	0.000491951	Chr08	150284629	150286587	-	1959
Capana01g003114	190	234	193	499	616	611	321	443	388	636	569	423	6.5	9.1	6.94	21.46	19.95	18.15	12.77	16.83	14.22	20.51	19.7	14.35	560.919	209.159	1.42343	5.85e-12	7.31e-11	504.515	405.934	0.313635	0.195048	0.279666	530.598	578.034	-0.12255	0.569753	0.641649	392.423	199.537	0.977187	6.36e-05	0.000183185	Chr01	207736242	207749561	+	1551
Capana10g001554	96	3751	464	198	434	176	0	0	0	0	0	0	9.38	416.44	47.68	24.32	40.16	14.94	0	0	0	0	0	0	261.053	1523.9	-2.54531	0.016388	0.0403975	NA	NA	NA	NA	NA	0	269.366	-10.545	1.86e-16	2.17e-15	0	1469.75	-12.9294	1.11e-07	4.76e-07	Chr10	165175391	165176121	+	543
Capana10g001664	713	2930	1435	0	0	0	0	0	0	0	1	0	73.27	342.32	155.19	0	0	0	0	0	0	0	0.1	0	0	1755.16	-13.2537	5.1e-23	3.38e-21	NA	NA	NA	NA	NA	NA	NA	NA	NA	NA	0	1682.54	-13.1245	1.67e-22	4.23e-21	Chr10	172173110	172174291	+	516
Capana09g000177	403	593	374	927	877	1578	38	25	12	96	72	77	14.36	24.02	14.03	41.55	29.61	48.87	1.58	0.99	0.46	3.23	2.6	2.72	1085.56	466.223	1.21973	0.000190077	0.000769291	75.8312	26.8754	1.50122	0.00308065	0.00795625	79.7975	1118.28	-3.80804	3.9e-43	3.39e-41	25.9976	445.28	-4.10266	6.88e-17	9.45e-16	Chr09	5994844	6001568	-	1488
Capana03g001458	1521	1140	1176	225	218	337	141	58	195	11	13	33	39.19	33.39	31.89	7.29	5.32	7.55	4.23	1.66	5.39	0.27	0.34	0.84	252.147	1289.01	-2.35519	4.46e-26	4.15e-24	17.7916	138.349	-2.96058	1.72e-06	8.17e-06	18.7435	259.741	-3.79506	1.14e-15	1.2e-14	133.987	1227.02	-3.19478	2.34e-13	2.07e-12	Chr03	27324590	27327966	+	2058
Capana08g000962	1021	668	493	268	465	328	246	374	183	397	374	246	35.95	26.74	18.27	11.87	15.51	10.04	10.08	14.63	6.91	13.19	13.34	8.59	341.615	731.031	-1.09772	0.00100337	0.00346005	315.294	284.595	0.148087	0.679741	0.755341	331.532	352.297	-0.0875257	0.763363	0.812503	274.972	695.674	-1.33939	0.000749726	0.00180394	Chr08	122869680	122873485	+	1506
Capana03g001536	58	146	49	1559	628	904	228	1253	133	35	28	37	1.98	5.65	1.76	66.77	20.27	26.76	9.04	47.42	4.86	1.12	0.97	1.25	1080.58	87.1018	3.63378	7.5e-09	6.22e-08	31.0066	571.702	-4.20448	1.15e-08	7.53e-08	32.6362	1110.79	-5.08809	8.23e-25	2.25e-23	551.029	83.4533	2.72395	0.0015831	0.00356541	Chr03	28757947	28763792	+	1557
Capana07g001693	354	292	349	578	1087	894	419	312	361	116	112	167	3.54	3.32	3.67	7.26	10.29	7.76	4.87	3.46	3.87	1.09	1.13	1.66	814.356	334.81	1.28283	2.55e-10	2.57e-09	122.827	386.555	-1.65412	4.97e-09	3.43e-08	129.294	839.975	-2.70054	3.27e-23	7.73e-22	374.003	318.768	0.229879	0.283962	0.357436	Chr07	196887138	196892444	+	5307
Capana08g000756	153	181	216	715	700	767	653	622	727	111	110	75	12.41	16.68	18.43	72.91	53.78	54.05	61.62	56.05	63.2	8.49	9.03	6.03	718.339	186.131	1.94783	4.4e-14	7.42e-13	91.8443	706.035	-2.9424	1.4e-36	2.12e-34	96.574	739.877	-2.93625	9.33e-29	3.41e-27	682.94	177.426	1.94562	6.38e-18	9.86e-17	Chr08	108400087	108402462	+	654
Capana03g000443	128	110	131	266	313	450	486	681	546	773	675	466	16.05	15.68	17.28	41.94	37.18	49.03	70.9	94.87	73.39	91.41	85.69	57.97	329.187	124.251	1.40592	3.07e-11	3.49e-10	592.798	604.207	-0.0274247	0.917632	0.941714	623.406	339.235	0.877578	0.000738119	0.00175826	584.046	118.316	2.3033	9.26e-26	3.2e-24	Chr03	6131082	6133536	+	423
Capana10g002062	564	1007	803	52	129	225	148	207	167	401	445	873	29.67	60.23	44.45	3.44	6.43	10.29	9.06	12.1	9.42	19.9	23.71	45.57	123.148	809.536	-2.71194	5.57e-09	4.69e-08	535.843	184.108	1.54112	3.72e-05	0.000141845	564.28	127.074	2.14661	1.37e-05	4.27e-05	177.966	773.314	-2.11901	2.9e-10	1.74e-09	Chr10	197009892	197010899	+	1008
Capana11g000956	348	257	329	574	623	740	406	454	358	326	305	294	13	10.92	12.94	26.98	22.06	24.03	17.66	18.85	14.34	11.49	11.54	10.9	629.86	313.69	1.00378	5.52e-08	4.02e-07	287.079	430.942	-0.585689	0.00382747	0.00964645	302.01	648.924	-1.10202	6.73e-11	4.08e-10	416.662	298.519	0.480177	0.0203404	0.0360604	Chr11	76077577	76085753	-	1419
Capana10g000679	630	534	546	134	202	198	318	247	319	639	622	624	25.6	24.67	23.35	6.85	7.78	6.99	15.04	11.15	13.9	24.49	25.6	25.16	171.144	575.732	-1.74887	2.4e-30	3.2e-28	585.412	312.216	0.907062	3.64e-06	1.64e-05	615.876	176.446	1.80178	7.13e-30	2.81e-28	302.083	548.307	-0.860373	9.72e-06	3.15e-05	Chr10	38894852	38898356	-	1305
Capana00g003571	236	224	235	448	485	777	368	250	432	518	519	503	22.92	24.73	24.02	54.72	44.63	65.58	41.59	26.98	44.99	47.46	51.04	48.47	547.075	234.448	1.2229	2.76e-08	2.11e-07	478.401	369.904	0.370907	0.146842	0.221812	503.263	563.697	-0.16403	0.440184	0.518006	358.002	223.366	0.680801	0.0122532	0.0228507	Chr00	561450115	561453710	+	546
Capana02g002425	372	135	424	55	77	149	176	74	162	1277	1001	1092	18.79	7.75	22.53	3.49	3.68	6.54	10.34	4.15	8.77	60.83	51.19	54.72	87.4334	309.803	-1.82246	0.000281376	0.00110033	1043.8	145.714	2.84098	3.15e-16	5.98e-15	1098.4	90.1406	3.59928	5.92e-33	2.88e-31	141.097	293.991	-1.05968	0.044775	0.0728802	Chr02	144810864	144812959	+	1050
Capana03g003343	137	446	407	601	1165	2209	4	11	6	0	0	1	12.23	45.26	38.24	67.47	98.54	171.39	0.42	1.09	0.57	0	0	0.09	1215.52	339.638	1.84012	0.000937601	0.00326031	0.313595	7.38917	-4.46903	0.00861596	0.0198032	0.33129	1253.82	-11.8024	5.55e-21	1.06e-19	7.13529	324.805	-5.5057	7.28e-17	9.96e-16	Chr03	210125352	210126170	-	594
Capana03g003907	59	7	7	2573	1616	723	0	0	2	0	0	0	4.7	0.63	0.59	257.64	121.91	50.03	0	0	0.17	0	0	0	1742.59	23.759	6.1928	2.78e-12	3.63e-11	0	0.676696	-1.98961	0.622609	1	0	1792.11	-13.2788	2.51e-23	5.97e-22	0.655828	22.4599	-5.06772	0.00224198	0.004897	Chr03	241301752	241303889	+	666
Capana01g000535	427	148	237	1403	1367	619	107	45	98	116	321	89	41.24	16.25	24.09	170.42	125.11	51.96	12.03	4.83	10.15	10.57	31.4	8.53	1159.45	269.249	2.10561	8.36e-05	0.000360681	165.282	88.4263	0.90217	0.127014	0.19655	173.432	1193.83	-2.78315	3.29e-06	1.12e-05	85.6245	255.485	-1.57811	0.00183692	0.00408555	Chr01	9518659	9524329	+	549
Capana02g003264	651	367	576	161	340	339	284	267	271	594	375	739	13.72	8.79	12.77	4.27	6.79	6.21	6.96	6.25	6.12	11.8	8	15.45	263.243	533.004	-1.01569	0.000618462	0.00224049	528.972	290.535	0.864726	0.00340162	0.00869115	557.126	271.585	1.03476	0.00198402	0.00437085	281.009	506.648	-0.851195	0.000634954	0.0015489	Chr02	158135510	158138303	-	2517
Capana04g000445	57	10	28	325	337	566	1215	854	1337	84	50	87	1.9	0.38	0.98	13.63	10.65	16.41	47.16	31.65	47.81	2.64	1.69	2.88	393.056	31.2419	3.64834	4.68e-11	5.19e-10	68.3444	1201.17	-4.13446	8.2e-43	1.91e-40	71.9717	404.97	-2.49182	5.89e-15	5.73e-14	1162.43	29.5826	5.28969	1.3e-23	3.7e-22	Chr04	6955766	6960242	-	1590
Capana02g002751	1248	1377	1740	75	52	106	56	32	67	47	30	106	43.94	55.12	64.47	3.32	1.73	3.24	2.29	1.25	2.53	1.56	1.07	3.7	76.0516	1475.46	-4.28224	4.93e-39	1.22e-36	56.864	54.5805	0.0588548	0.919714	0.943082	59.9375	78.2976	-0.384421	0.506909	0.582658	52.8371	1406.01	-4.73362	9.02e-46	1.13e-43	Chr02	149983001	149991261	+	1506
Capana12g000197	0	0	0	647	555	742	843	1133	1012	0	0	0	0	0	0	54.27	35.08	43.01	65.44	83.98	72.38	0	0	0	639.831	0	11.7461	5.3e-22	2.99e-20	0	1052.96	-12.5852	1.17e-25	7.29e-24	0	658.87	-11.8346	2.15e-22	4.76e-21	1017.96	0	12.4872	2.85e-25	9.41e-24	Chr12	3250865	3252284	-	795
Capana06g000179	149	26	9	1350	2088	1310	0	0	0	0	0	0	7.14	1.42	0.45	81.33	94.77	54.54	0	0	0	0	0	0	1548.38	60.0533	4.68682	1.95e-08	1.52e-07	NA	NA	NA	NA	NA	0	1596.35	-13.112	5.87e-27	1.87e-25	0	56.8236	-8.23739	1.64e-06	5.97e-06	Chr06	2427742	2429792	-	1107
Capana06g001366	465	308	499	718	1141	1605	100	14	65	2	1	13	26.6	20.03	30.04	51.65	61.84	79.79	6.66	0.89	3.99	0.11	0.06	0.74	1087.05	426.483	1.35016	6.47e-07	4.01e-06	4.99341	63.7298	-3.67513	0.00033341	0.00106585	5.27036	1120.9	-7.7389	2.5e-36	1.48e-34	61.7644	405.606	-2.71622	2.32e-05	7.15e-05	Chr06	29889219	29890308	+	927
Capana08g002134	301	218	244	493	576	870	688	498	730	148	94	69	14.34	11.81	12.23	29.54	26	36.02	38.15	26.37	37.29	6.65	4.54	3.26	618.948	256.168	1.27255	5.48e-09	4.62e-08	95.8752	676.103	-2.81687	1.44e-17	3.35e-16	100.861	637.842	-2.65985	2.56e-16	2.93e-15	654.252	243.795	1.42358	2.61e-09	1.39e-08	Chr08	141677303	141681272	+	1113
Capana05g000220	368	438	575	734	1121	1507	37	33	67	16	17	13	29.98	40.56	49.29	75.19	86.52	106.68	3.51	2.99	5.85	1.23	1.4	1.05	1060.13	467.267	1.18269	1.03e-05	5.23e-05	14.2917	47.9439	-1.74815	0.000591598	0.00179598	15.0289	1093.06	-6.18556	1.31e-85	6.47e-83	46.3961	445.344	-3.26054	2.11e-18	3.44e-17	Chr05	3768668	3774406	+	651
Capana02g002276	663	767	603	158	281	254	169	163	168	549	509	636	12.4	16.31	11.87	3.72	4.98	4.13	3.68	3.39	3.37	9.69	9.64	11.8	220.443	688.523	-1.64066	1.42e-13	2.23e-12	526.153	176.622	1.57511	3.42e-15	5.55e-14	553.722	227.352	1.28183	1.38e-09	7.17e-09	170.828	656.748	-1.94265	1.1e-18	1.85e-17	Chr02	142803575	142811192	+	2835
Capana08g001238	420	3435	385	29	408	208	2	2	0	6	4	17	29.11	270.69	28.08	2.53	26.8	12.53	0.16	0.15	0	0.39	0.28	1.17	192.99	1488.56	-2.94639	0.00357033	0.0107161	8.4013	1.44261	2.55554	0.0617348	0.107443	8.85752	199.643	-4.49674	2.74e-07	1.07e-06	1.39383	1433.49	-10.0223	NA	1	Chr08	127020005	127023097	+	765
Capana11g001559	901	601	693	209	283	319	83	108	91	590	486	543	67.2	50.96	54.39	19.6	20	20.68	7.2	8.95	7.28	41.51	36.71	40.18	260.129	735.866	-1.50022	2.64e-15	5.38e-14	501.853	99.4931	2.33471	5.82e-28	4.45e-26	528.101	268.132	0.977265	5.95e-10	3.24e-09	96.1847	700.083	-2.86385	4.76e-36	3.31e-34	Chr11	180771386	180772358	+	711
Capana02g000434	958	588	936	38	2	73	22	3	11	735	541	999	61.13	42.66	62.85	3.05	0.12	4.05	1.63	0.21	0.75	44.24	34.96	63.26	36.6038	831.132	-4.50611	2.06e-07	1.38e-06	705.708	12.8757	5.78297	8.12e-27	5.59e-25	743.17	37.6411	4.30425	2.07e-07	8.24e-07	12.4789	790.257	-5.99194	2.01e-26	7.39e-25	Chr02	56710657	56712705	+	831
Capana03g004152	13	12	6	234	184	222	558	728	640	517	1297	486	0.65	0.68	0.32	14.74	8.73	9.66	32.52	40.51	34.36	24.42	65.77	24.15	213.388	10.4607	4.34883	1.09e-21	5.82e-20	721.865	679.11	0.0879136	0.836661	0.88007	757.809	219.679	1.78793	0.000141426	0.000380461	656.548	9.97392	6.04367	7.58e-65	2.43e-62	Chr03	247345297	247346676	-	1059
Capana10g000199	420	250	409	131	214	196	202	457	241	845	848	678	32.14	21.75	32.93	12.61	15.52	13.03	17.99	38.86	19.77	60.99	65.71	51.48	172.969	361.148	-1.06162	4.58e-05	0.000207355	736.144	317.365	1.2138	0.000517865	0.0015906	774.199	178.357	2.11615	1.22e-26	3.79e-25	306.509	343.343	-0.163937	0.678323	0.738096	Chr10	3552183	3554278	-	693
Capana09g000202	288	186	255	23	91	108	64	6	31	728	572	2537	14.8	10.87	13.79	1.49	4.43	4.82	3.83	0.34	1.71	35.29	29.76	129.35	67.0658	244.287	-1.85607	7.22e-05	0.000314798	1195.85	36.1545	5.04914	5.01e-11	4.52e-10	1260.87	69.2543	4.18173	1.61e-10	9.29e-10	35.0469	232.345	-2.73088	0.00016427	0.000442523	Chr09	6663058	6664089	+	1032
Capana01g002239	1	7	1	673	955	1292	705	673	574	1	3	0	0.03	0.21	0.03	22.74	24.31	30.16	22.04	20.09	16.53	0.03	0.08	0	924.958	3.15201	8.24435	4.77e-49	2.11e-46	1.25876	691.422	-9.11988	1.19e-32	1.36e-30	1.31885	953.545	-9.51141	1.02e-35	5.87e-34	668.668	3.03341	7.84231	3.95e-42	4.02e-40	Chr01	132285858	132291610	-	1974
Capana01g001250	809	1285	643	266	492	476	188	134	169	154	145	123	31.64	57.13	26.46	13.08	18.23	16.18	8.56	5.82	7.09	5.68	5.74	4.77	390.373	933.43	-1.25672	0.000328772	0.00126892	130.928	173.702	-0.407267	0.125119	0.194073	137.713	402.64	-1.54953	8.9e-12	5.97e-11	168.077	892.126	-2.40816	1.43e-10	8.87e-10	Chr01	39969167	39970522	-	1356
Capana00g005064	201	128	125	356	383	459	594	1127	796	246	271	198	17.85	12.93	11.68	39.77	32.23	35.43	61.4	111.25	75.81	20.61	24.38	17.45	389.637	152.053	1.35525	1.1e-07	7.7e-07	222.228	886.147	-1.99569	3.01e-11	2.8e-10	233.671	401.423	-0.779454	0.000398227	0.000992089	856.218	144.652	2.56466	6.16e-15	6.63e-14	Chr00	704432443	704445558	-	597
Capana03g004592	274	455	289	1419	1259	662	17	26	10	154	186	127	10.71	20.23	11.89	69.79	46.65	22.5	0.77	1.13	0.42	5.68	7.37	4.93	1145.52	347.122	1.72226	0.000302244	0.00117495	145.309	18.8263	2.95134	2.5e-11	2.35e-10	152.766	1179.23	-2.94794	8.96e-12	6.01e-11	18.1869	331.671	-4.19067	1.09e-18	1.83e-17	Chr03	259755796	259758109	+	1356
Capana06g001066	353	272	381	128	207	180	336	308	580	806	633	672	39.49	34.59	44.85	18.01	21.94	17.5	43.75	38.29	69.57	85.06	71.71	74.6	165.152	338.109	-1.03328	1.41e-06	8.32e-06	653.794	428.705	0.608499	0.0329271	0.0632665	687.964	170.292	2.01345	2.81e-25	7.97e-24	414.834	321.771	0.366637	0.237038	0.307104	Chr06	19010591	19013958	-	474
Capana05g000788	500	134	439	689	881	1200	171	300	205	95	146	88	19.09	5.82	17.64	33.08	31.87	39.81	7.6	12.73	8.39	3.42	5.64	3.33	883.46	355.514	1.31288	0.00474846	0.0138033	102.675	238.294	-1.21547	0.000723349	0.00215718	107.904	910.571	-3.07819	3.65e-28	1.27e-26	230.258	337.079	-0.55027	0.273491	0.346203	Chr05	30603259	30604647	+	1389
Capana04g001758	376	284	324	619	619	860	312	389	359	265	250	190	46.8	40.19	42.44	96.9	73.01	93.04	45.2	53.81	47.91	31.12	31.51	23.47	680.685	330.612	1.04057	2.6e-07	1.71e-06	218.662	373.726	-0.773244	0.000603652	0.00182877	229.963	701.202	-1.60767	2.58e-12	1.85e-11	361.341	314.687	0.198994	0.262287	0.334274	Chr04	102905719	102906144	-	426
Capana02g001637	234	367	149	845	1336	1736	20	32	28	19	25	54	23.91	42.63	16.02	108.58	129.34	154.15	2.38	3.63	3.07	1.83	2.59	5.47	1234.46	255.898	2.2711	7.78e-09	6.44e-08	30.6052	28.1407	0.1194	0.838625	0.881615	32.2335	1272.87	-5.30587	1.3e-38	8.79e-37	27.2002	244.643	-3.16724	3.08e-11	2.08e-10	Chr02	129574013	129574687	+	519
Capana06g001356	510	430	423	217	215	268	253	235	242	769	769	505	70.43	67.51	61.47	37.69	28.13	32.16	40.66	36.06	35.83	100.17	107.54	69.2	228.645	458.871	-1.00898	3.23e-07	2.1e-06	633.932	258.009	1.29715	1.6e-07	8.87e-07	666.542	235.52	1.50299	7.13e-09	3.4e-08	249.555	437.025	-0.808968	2.12e-06	7.61e-06	Chr06	29686191	29686574	-	384
Capana03g001156	139	56	143	304	207	555	401	318	295	594	1534	289	2.52	1.15	2.73	6.93	3.56	8.74	8.46	6.41	5.73	10.16	28.16	5.2	342.228	112.557	1.60334	0.00109429	0.00372689	758.932	359.723	1.0771	0.0533287	0.0949764	796.106	352.395	1.17572	0.0572596	0.0905223	347.977	106.849	1.7015	2.07e-05	6.41e-05	Chr03	19527278	19530202	-	2925
Capana05g002483	894	906	720	139	539	337	49	218	102	343	268	319	48.47	55.85	41.08	9.48	27.69	15.88	3.09	13.14	5.93	17.54	14.72	17.16	313.603	851.426	-1.43914	0.000467284	0.00174071	288.143	129.582	1.15264	0.0216768	0.0442059	303.248	323.926	-0.0968292	0.812835	0.852888	125.059	811.7	-2.69787	2.14e-07	8.83e-07	Chr05	216030190	216033089	+	978
Capana09g000986	851	784	842	0	0	0	0	0	0	792	730	833	64.56	67.62	67.22	0	0	0	0	0	0	56.68	56.08	62.7	0	835.132	-12.1822	1.54e-24	1.23e-22	731.164	0	11.874	3.86e-23	1.83e-21	769.378	0	12.0202	9.31e-24	2.3e-22	0	795.546	-12.0439	6.81e-24	1.99e-22	Chr09	79490839	79493061	-	699
Capana06g002664	138	43	188	1412	653	339	207	605	333	467	232	209	14.43	5.11	20.69	185.72	64.71	30.81	25.2	70.32	37.34	46.07	24.57	21.69	869.702	122.719	2.82423	0.000135477	0.000563711	279.104	402.637	-0.528471	0.258314	0.351838	293.736	893.765	-1.60454	0.0114185	0.0215657	388.785	116.408	1.73905	0.00379802	0.00791882	Chr06	191138404	191139427	+	507
Capana09g002024	369	246	246	508	566	729	408	544	391	299	250	270	16.03	12.15	11.24	27.75	23.29	27.52	20.62	26.26	18.21	12.25	11	11.64	582.592	288.618	1.01216	7.24e-06	3.77e-05	253.89	474.65	-0.902339	7.65e-05	0.000275869	267.155	600.279	-1.16706	2.79e-11	1.77e-10	458.799	274.617	0.739786	0.00480101	0.00978028	Chr09	223649573	223658045	-	1221
Capana10g000854	667	100	1697	125	190	225	325	114	303	299	302	479	20.33	3.46	54.42	4.79	5.49	5.96	11.53	3.86	9.9	8.6	9.32	14.49	171.406	819.518	-2.25717	0.00476284	0.0138369	336.081	262.374	0.357219	0.421269	0.52169	353.805	176.725	0.999429	0.000627995	0.00151316	254.112	776.708	-1.61202	0.0568968	0.0899909	Chr10	58918260	58921422	-	1740
Capana12g000166	368	398	302	770	872	1149	66	77	75	290	310	148	10.97	13.49	9.47	28.86	24.63	29.77	2.29	2.55	2.4	8.15	9.36	4.38	899.632	361.299	1.31643	2.05e-10	2.1e-09	232.158	76.8697	1.5945	1.07e-05	4.49e-05	243.998	926.985	-1.92553	1.94e-09	9.95e-09	74.3303	344.553	-2.21184	1.07e-18	1.8e-17	Chr12	2796197	2803873	+	1779
Capana03g001209	181	67	96	281	528	239	432	282	429	1307	804	176	8.99	3.78	5.02	17.55	24.84	10.31	24.96	15.56	22.84	61.21	40.43	8.67	340.986	114.153	1.57731	0.00100742	0.00347131	702.424	403.743	0.799	0.177158	0.258629	738.405	351.712	1.07023	0.0972324	0.144004	390.74	108.345	1.8486	6.83e-06	2.27e-05	Chr03	20453072	20454224	-	1068
Capana01g003451	267	200	265	553	538	646	128	159	183	620	374	887	13	11.07	13.58	33.86	24.82	27.34	7.25	8.6	9.55	28.48	18.44	42.86	569.341	245.906	1.209	3.84e-08	2.87e-07	582.818	165.2	1.81851	3.07e-07	1.64e-06	613.996	586.425	0.0668631	0.85052	0.883633	159.754	234.016	-0.550431	0.0142088	0.0261091	Chr01	226685095	226693948	+	1089
Capana07g000888	539	509	565	137	193	248	221	192	210	703	560	740	21.65	23.25	23.89	6.92	7.35	8.66	10.33	8.57	9.05	26.64	22.78	29.5	183.664	544.032	-1.56253	9.04e-20	3.65e-18	621.026	220.212	1.49625	5.15e-13	6.13e-12	653.668	189.336	1.78478	1.33e-17	1.77e-16	213.02	518.266	-1.28316	1.73e-13	1.56e-12	Chr07	112016635	112026521	+	1320
Capana01g001841	857	976	778	202	332	311	202	133	114	286	182	436	11.14	14.42	10.64	3.3	4.09	3.51	3.06	1.92	1.59	3.51	2.4	5.62	269.779	884.005	-1.71062	1.96e-17	5.52e-16	280.298	159.89	0.810629	0.05247	0.0936696	295.294	278.187	0.0856242	0.81312	0.853095	154.698	843.139	-2.44736	4.76e-14	4.62e-13	Chr01	73236968	73245440	+	4080
Capana04g000511	1415	1613	1138	106	231	203	10	27	10	9	8	33	43.65	56.57	36.94	4.11	6.75	5.44	0.36	0.93	0.33	0.26	0.25	1.01	169.813	1410.9	-3.0508	1.84e-28	2.07e-26	15.5943	16.6045	-0.0911067	0.91572	0.940265	16.4406	175.208	-3.41664	9.99e-09	4.7e-08	16.0286	1345.93	-6.39133	7.92e-49	1.12e-46	Chr04	8166142	8169642	-	1719
Capana12g000930	745	638	709	63	37	90	53	1	5	810	940	701	106.2	103.39	106.36	11.29	5	11.15	8.79	0.16	0.76	108.92	135.69	99.15	62.1405	704.426	-3.50808	7.05e-24	5.22e-22	762.374	21.5436	5.14701	0.000115447	0.000404	801.619	63.9613	3.6521	1.29e-24	3.45e-23	20.8952	670.827	-5.00808	1.07e-06	3.98e-06	Chr12	35113677	35115850	-	372
Capana08g001393	1663	996	1065	114	352	140	66	58	99	41	83	107	76.35	51.99	51.46	6.58	15.31	5.59	3.53	2.96	4.87	1.78	3.86	4.87	191.885	1245.9	-2.69785	1.13e-09	1.05e-08	72.3571	78.2752	-0.115057	0.807327	0.857266	76.1281	198.147	-1.38152	0.0117395	0.0221086	75.7398	1184.89	-3.96653	3.27e-38	2.67e-36	Chr08	129903024	129908251	+	1155
Capana03g001807	12	7	48	1154	1460	2047	6	33	11	0	0	1	0.91	0.6	3.83	110.1	104.94	134.96	0.53	2.78	0.89	0	0	0.08	1485.41	22.4665	6.04569	6.35e-22	3.54e-20	0.313595	17.5917	-5.72025	0.000322899	0.00103571	0.33129	1530.97	-12.0903	7.08e-24	1.77e-22	16.9691	21.3337	-0.330363	0.742887	0.792888	Chr03	35964353	35966106	+	699
Capana03g002329	260	202	241	487	614	606	500	615	634	205	199	216	15.07	13.31	14.7	35.49	33.72	30.52	33.72	39.61	39.4	11.21	11.68	12.42	554.003	236.313	1.22693	6.74e-14	1.11e-12	192.592	615.807	-1.67735	1.42e-19	4.31e-18	202.637	570.935	-1.49339	1.07e-18	1.63e-17	595.458	224.943	1.40397	4.79e-16	5.87e-15	Chr03	60337580	60338683	+	915
Capana00g001620	11	25	20	655	840	999	532	937	682	22	26	29	0.46	1.19	0.88	34.5	33.34	36.37	25.93	43.62	30.63	0.87	1.1	1.21	800.904	19.1571	5.39748	3.72e-66	3.45e-63	23.9802	757.618	-4.98349	6.07e-51	2.08e-48	25.2293	825.455	-5.03508	1.67e-95	1.1e-92	732.105	18.3125	5.33098	4.29e-38	3.45e-36	Chr00	413136084	413137775	+	1266
Capana00g002390	543	802	529	138	206	194	147	439	245	452	682	392	25.73	43.21	26.38	8.22	9.25	7.99	8.11	23.12	12.45	20.2	32.73	18.43	172.866	637.677	-1.88264	1.67e-11	1.97e-10	476.095	292.123	0.704422	0.108436	0.172095	500.317	178.216	1.48885	4.08e-07	1.57e-06	282.071	608.991	-1.10997	0.015346	0.0279927	Chr00	473240067	473245373	-	1119
Capana10g000590	606	549	735	0	16	0	5	2	7	1029	1091	721	22.22	22.89	28.36	0	0.56	0	0.21	0.08	0.28	35.6	40.52	26.24	4.81834	636.876	-7.03682	0.000193773	0.000783075	882.308	4.91473	7.48246	1.92e-54	7.72e-52	927.654	4.99623	7.52788	7.39e-05	0.000207054	4.75992	606.463	-6.98923	3.34e-51	5.47e-49	Chr10	28377229	28380990	+	1446
Capana11g001558	990	695	775	125	149	218	42	45	60	569	503	585	64.33	51.35	53	10.22	9.17	12.31	3.18	3.25	4.18	34.88	33.1	37.72	157.099	825.451	-2.39223	2.69e-28	2.97e-26	514.204	51.6559	3.313	1.23e-44	3.19e-42	541.105	161.9	1.73888	2.19e-17	2.86e-16	49.9654	785.491	-3.97267	4e-61	1.08e-58	Chr11	180765537	180767952	+	816
Capana06g001752	1926	467	1483	94	271	148	5	53	9	218	73	7	71.97	19.84	58.32	4.42	9.6	4.81	0.22	2.2	0.36	7.68	2.76	0.26	161.544	1282.03	-2.98749	5.06e-08	3.71e-07	90.5863	23.6153	1.93979	0.0822284	0.13656	95.297	166.781	-0.80731	0.377713	0.456056	22.7567	1215.19	-5.73814	8.87e-12	6.39e-11	Chr06	50038242	50040303	+	1419
Capana11g000644	905	774	753	111	156	178	123	71	109	477	430	656	39.99	38.88	35.02	6.17	6.53	6.84	6.33	3.49	5.16	19.88	19.24	28.76	142.273	818.979	-2.5226	1.42e-57	1.02e-54	485.657	107.223	2.17987	8.82e-12	8.84e-11	511.261	146.662	1.80018	8.77e-13	6.66e-12	103.782	780.042	-2.91097	2.84e-26	1.03e-24	Chr11	23949358	23966678	+	1200
Capana03g001552	200	150	187	312	556	646	635	797	664	201	169	222	8.44	7.19	8.3	16.55	22.22	23.68	31.18	37.36	30.03	8	7.22	9.29	476.088	180.403	1.40141	4.12e-10	4.04e-09	183.675	739.944	-2.01012	3.22e-21	1.19e-19	193.323	491.015	-1.34657	1.62e-08	7.45e-08	715.36	171.692	2.05785	2.9e-26	1.05e-24	Chr03	29169758	29176580	+	1257
Capana12g000302	251	3867	462	10	123	14	0	0	0	0	0	2	15.3	267.96	29.63	0.77	7.1	0.74	0	0	0	0	0	0.12	45.0559	1614.26	-5.16165	0.000349507	0.00133932	0.62719	0	1.68512	0.676348	1	0.662579	46.6447	-6.15131	8.74e-05	0.000242421	0	1555.9	-13.0116	3.82e-09	1.98e-08	Chr12	4885974	4886843	-	870
Capana03g002529	260	172	217	567	750	746	345	603	514	190	188	165	11.97	9	10.51	32.82	32.71	29.84	18.48	30.85	25.37	8.25	8.76	7.54	666.92	217.556	1.61421	4.68e-18	1.44e-16	168.603	513.94	-1.60825	2e-09	1.46e-08	177.343	687.38	-1.95394	1.97e-32	9.25e-31	496.709	206.954	1.26261	6.66e-06	2.22e-05	Chr03	81444395	81447163	+	1152
Capana01g002719	205	259	193	486	796	856	413	653	445	118	123	160	3.96	5.69	3.93	11.82	14.59	14.39	9.3	14.03	9.23	2.15	2.41	3.07	678.413	222.88	1.60786	1.82e-12	2.44e-11	124.75	533.282	-2.09622	4.6e-13	5.52e-12	131.287	699.561	-2.41527	2.33e-26	7.11e-25	515.353	212.684	1.27778	2.1e-05	6.52e-05	Chr01	173270958	173293516	-	2742
Capana10g001336	530	79	446	55	65	54	417	248	509	879	640	781	27	4.57	23.91	3.52	3.14	2.39	24.72	14.04	27.8	42.24	33.01	39.48	57.2156	347.874	-2.60637	5.39e-05	0.000241025	711.989	413.277	0.784714	0.0102627	0.0230829	749.368	58.9523	3.679	4.78e-50	5.85e-48	400.059	329.412	0.279929	0.661771	0.723533	Chr10	143345018	143347406	+	1041
Capana03g002099	1244	1618	924	80	154	111	39	39	34	235	184	37	35.13	51.94	27.46	2.84	4.12	2.72	1.28	1.22	1.03	6.26	5.26	1.04	110.216	1285.98	-3.54302	3.25e-27	3.39e-25	140.603	39.6347	1.82741	0.00371415	0.00939327	147.746	113.689	0.377899	0.546474	0.619879	38.3288	1227.81	-5.00253	7.67e-49	1.09e-46	Chr03	46091468	46093806	+	1878
Capana06g002300	384	313	342	146	179	213	310	293	337	760	723	683	15.75	14.59	14.76	7.53	6.96	7.59	14.8	13.35	14.82	29.4	30.03	27.79	173.331	349.561	-1.01359	4.4e-10	4.29e-09	672.339	331.62	1.01965	2.83e-10	2.29e-09	707.28	178.627	1.98617	9.25e-37	5.69e-35	320.771	332.835	-0.0536588	0.735571	0.786876	Chr06	134471737	134475701	-	1293
Capana00g002853	559	656	1000	11	23	12	13	22	14	607	467	1297	21.43	28.6	40.35	0.53	0.84	0.4	0.58	0.94	0.58	21.95	18.13	49.35	14.7906	748.977	-5.66126	4.5e-42	1.35e-39	737.291	17.2945	5.41394	7.58e-29	6.16e-27	776.876	15.2597	5.66918	2.77e-28	9.78e-27	16.7109	713.605	-5.41583	2.77e-41	2.67e-39	Chr00	502101949	502108242	+	1383
Capana11g000244	219	40	23	2766	1141	466	3	1	0	2	2	3	8.31	1.72	0.92	131.94	41.01	15.36	0.13	0.04	0	0.07	0.08	0.11	1606.6	92.1853	4.12238	1.26e-05	6.28e-05	2.17763	1.45709	0.593616	0.730906	0.796459	2.29228	1650.46	-9.49361	1.8e-26	5.53e-25	1.41071	87.2488	-5.97527	1.44e-06	5.27e-06	Chr11	6178255	6184985	+	1398
Capana11g001891	30	47	12	210	238	593	760	1718	971	27	49	7	1.07	1.91	0.45	9.45	8.07	18.44	31.65	68.31	37.25	0.91	1.78	0.25	323.719	30.4032	3.41566	5.29e-09	4.47e-08	25.9363	1215.29	-5.55154	2.24e-21	8.43e-20	27.2137	333.645	-3.61708	2.75e-08	1.23e-07	1173.8	29.0833	5.33878	2.6e-22	6.49e-21	Chr11	201536595	201539726	-	1482
Capana07g000612	144	47	149	230	301	464	901	469	877	398	346	325	6.88	2.55	7.49	13.82	13.62	19.26	50.09	24.9	44.92	17.94	16.74	15.41	314.754	112.967	1.47759	0.00126505	0.00425078	331.401	793.953	-1.26035	4.05e-05	0.000153529	348.643	324.44	0.101954	0.657702	0.720971	768.614	107.169	2.84096	4.8e-09	2.46e-08	Chr07	53620932	53633310	-	1110
Capana08g000739	423	456	420	115	274	245	338	432	309	444	512	681	20.37	24.97	21.29	6.97	12.5	10.26	18.95	23.12	15.96	20.17	24.97	32.55	198.209	439.245	-1.14359	2.54e-05	0.000120399	509.909	381.571	0.418286	0.131766	0.202743	536.624	204.54	1.38836	1.19e-05	3.73e-05	368.845	418.759	-0.182864	0.427565	0.50329	Chr08	106326291	106328651	+	1101
Capana12g001247	255	179	174	686	918	740	363	339	250	230	260	252	17.2	13.73	12.35	58.2	58.68	43.39	28.5	25.42	18.08	14.64	17.76	16.87	764.555	204.004	1.90459	1.84e-15	3.82e-14	230.868	337.939	-0.549405	0.0350642	0.0666979	242.847	787.994	-1.69765	1.85e-15	1.9e-14	326.799	194.153	0.750176	0.00818743	0.0158576	Chr12	64771515	64775579	-	786
Capana02g003278	1275	474	1284	182	198	222	49	325	71	193	280	85	72.23	30.53	76.55	12.97	10.63	10.93	3.23	20.46	4.31	10.31	16.06	4.78	196.313	1009	-2.36287	3.67e-09	3.17e-08	173.866	156.908	0.147946	0.839747	0.882594	182.586	202.252	-0.146945	0.745674	0.797442	151.276	957.594	-2.66218	0.000273297	0.000710004	Chr02	158315536	158320169	+	936
Capana08g000009	622	434	557	32	43	38	23	64	36	996	669	1124	59.75	47.4	56.31	3.87	3.91	3.17	2.57	6.83	3.71	90.25	65.08	107.14	36.6928	541.212	-3.89022	1.69e-56	1.11e-53	863.733	43.2603	4.31855	1.33e-27	9.84e-26	909.493	37.8188	4.59275	5.8e-53	8.07e-51	41.7748	514.929	-3.62239	2.61e-20	5.28e-19	Chr08	52241	54233	+	552
Capana11g002251	339	245	328	728	898	872	263	225	254	179	126	176	12.54	10.3	12.76	33.86	31.46	28.02	11.32	9.25	10.07	6.24	4.72	6.46	812.694	306.192	1.40658	2.69e-14	4.7e-13	148.921	262.214	-0.815421	0.000750144	0.00222897	156.77	837.485	-2.4162	7.17e-30	2.82e-28	253.659	291.346	-0.20094	0.324999	0.400172	Chr11	216417398	216422798	+	1434
Capana09g000321	0	3	0	131	67	149	1220	1531	1525	1	0	1	0	0.33	0	15.74	6.07	12.37	135.66	162.56	156.23	0.09	0	0.09	115.539	1.06952	6.8166	5.43e-11	5.96e-10	0.611846	1505.88	-11.2447	4e-27	2.87e-25	0.645674	118.878	-7.50753	7.41e-11	4.47e-10	1456.05	1.03403	10.5595	1.33e-34	8.45e-33	Chr09	10184290	10190238	+	555
Capana07g001793	175	144	147	364	380	590	565	954	798	176	171	164	17.28	16.17	15.28	45.2	35.55	50.63	64.93	104.69	84.49	16.39	17.1	16.07	428.694	156.813	1.45043	1.52e-10	1.58e-09	158.671	815.015	-2.36099	5.88e-21	2.11e-19	166.918	441.68	-1.4039	3.32e-10	1.86e-09	787.701	149.327	2.39912	6.17e-21	1.33e-19	Chr07	203597836	203599243	-	537
Capana10g000965	495	456	675	2	0	0	0	0	0	877	1065	1053	10.54	11.04	15.13	0.05	0	0	0	0	0	17.62	22.97	22.25	0.818866	547.985	-9.72132	4.28e-20	1.81e-18	932.763	0	12.2252	3.12e-24	1.65e-22	981.15	0.838435	10.522	8.04e-24	2e-22	0	521.768	-11.4354	5.72e-21	1.24e-19	Chr10	75356227	75360374	-	2490
Capana07g000485	522	613	376	166	230	307	142	206	154	677	550	675	49.87	66.59	37.81	19.95	20.82	25.49	15.79	21.87	15.78	61.02	53.22	63.99	223.203	512.17	-1.19657	2.15e-05	0.00010327	589.686	177.149	1.73508	1.12e-13	1.48e-12	620.612	230.089	1.42877	7.72e-13	5.9e-12	171.222	488.746	-1.5128	1.33e-06	4.91e-06	Chr07	35463401	35468623	-	555
Capana03g001527	303	340	341	702	705	659	149	66	191	376	330	456	6.71	8.56	7.95	19.55	14.8	12.69	3.84	1.62	4.54	7.86	7.4	10.02	684.278	332.887	1.03834	2.51e-05	0.000119179	360.798	142.766	1.33726	0.000923796	0.00269018	379.768	704.792	-0.890777	0.000563685	0.00137017	138.251	317.363	-1.19852	0.00460692	0.00941565	Chr03	28594724	28607416	-	2394
Capana04g000486	1383	396	851	18	92	34	10	53	34	342	397	1002	58.91	19.18	38.14	0.96	3.71	1.26	0.5	2.51	1.55	13.74	17.12	42.35	44.5967	870.359	-4.28159	6.23e-12	7.76e-11	543.332	33.9135	4.00036	6.83e-11	6.05e-10	572.396	46.0953	3.62947	7.36e-09	3.51e-08	32.7391	825.328	-4.65432	1.25e-13	1.15e-12	Chr04	7818462	7820018	+	1245
Capana11g000941	580	935	808	164	64	169	12	20	12	585	805	457	57.27	104.97	83.97	20.37	5.99	14.5	1.38	2.19	1.27	54.49	80.5	44.78	133.748	790.676	-2.56676	1.47e-07	1.01e-06	575.527	15.5431	5.2112	8.3e-40	1.57e-37	604.847	137.553	2.13983	6.39e-06	2.09e-05	15.0181	754.922	-5.65143	9.76e-45	1.15e-42	Chr11	69534269	69538131	-	537
Capana10g002063	504	655	640	90	179	240	284	390	350	326	321	632	42.83	63.28	57.23	9.62	14.41	17.73	28.09	36.83	31.89	26.13	27.62	53.29	157.964	610.058	-1.94417	2.07e-10	2.12e-09	398.197	360.734	0.142359	0.680513	0.755895	419.343	162.95	1.36065	0.000664201	0.00159402	348.736	581.922	-0.738044	0.00261575	0.00563444	Chr10	197011699	197012322	+	624
Capana08g001059	651	577	642	175	498	272	327	222	347	333	277	286	18.99	19.13	19.71	6.42	13.76	6.9	11.1	7.2	10.85	9.16	8.18	8.28	297.793	630.042	-1.07976	0.00181851	0.00589653	277.693	316.165	-0.186998	0.458512	0.558187	292.185	307.439	-0.0746163	0.833553	0.87014	305.976	600.064	-0.971805	4.99e-05	0.000146056	Chr08	124352983	124354800	+	1818
Capana08g001340	140	43	100	16	26	57	260	211	243	1467	1040	1000	7.54	2.63	5.67	1.08	1.33	2.67	16.31	12.64	14.04	74.57	56.76	53.47	30.3431	93.7983	-1.62019	0.00568512	0.0161258	1084.11	252.441	2.10296	5.39e-20	1.71e-18	1140.71	31.291	5.16814	7.16e-44	6.44e-42	244.221	88.9666	1.45433	0.000679914	0.00164875	Chr08	128945144	128946127	-	984
Capana00g001271	942	947	771	164	440	632	74	97	57	118	124	236	53.54	61.19	46.11	11.72	23.69	31.22	4.89	6.13	3.47	6.33	7.14	13.31	376.638	898.561	-1.25231	0.00113737	0.00385719	148.903	80.7908	0.882471	0.0362732	0.0686679	156.8	388.704	-1.31142	0.00496793	0.0101183	78.0834	856.58	-3.45643	9.89e-34	5.89e-32	Chr00	371857119	371859025	-	933
Capana12g001248	220	197	198	593	921	851	308	352	285	205	188	273	7.98	8.13	7.56	27.07	31.67	26.84	13.01	14.2	11.09	7.02	6.91	9.83	758.466	207.264	1.87198	1.41e-33	2.37e-31	206.945	334.141	-0.69113	0.00647541	0.0153924	217.838	782.006	-1.84436	3.33e-16	3.76e-15	323.067	197.437	0.710283	0.000282165	0.000731364	Chr12	64777481	64784271	-	1461
Capana02g003605	601	559	685	105	223	261	185	260	217	474	400	617	33.83	35.77	40.58	7.43	11.89	12.77	12.12	16.27	13.1	25.17	22.8	34.46	183.237	622.042	-1.7579	2.74e-11	3.12e-10	462.927	233.368	0.988051	0.00018982	0.000635852	487.353	189.044	1.36228	1.06e-05	3.35e-05	225.588	592.465	-1.39271	2.55e-11	1.74e-10	Chr02	162764576	162768600	-	942
Capana08g002563	605	663	684	155	233	259	52	41	57	648	597	592	32.5	40.5	38.67	10.47	11.86	12.09	3.25	2.45	3.28	32.84	32.48	31.56	206.16	660.065	-1.6757	4.08e-22	2.34e-20	570.057	52.9061	3.42948	1.44e-51	5.11e-49	599.734	212.55	1.49313	3.03e-21	5.96e-20	51.1906	629.201	-3.61942	2.83e-50	4.26e-48	Chr08	148881156	148885334	-	987
Capana01g003205	4	5	5	104	43	20	2075	377	1684	160	50	57	0.33	0.47	0.43	10.8	3.37	1.44	199.46	34.61	149.14	12.47	4.18	4.67	61.1312	4.74433	3.68361	4.35e-05	0.000198046	81.6036	1466.39	-4.16662	5.02e-11	4.53e-10	85.9262	62.8031	0.459446	0.563948	0.636228	1420.96	4.52475	8.29937	6.39e-30	3.02e-28	Chr01	218210720	218211479	-	642
Capana03g003731	332	232	349	441	1252	561	96	112	97	382	334	394	22.83	18.14	25.26	38.14	81.59	33.53	7.68	8.56	7.15	24.78	23.26	26.89	714.699	306.368	1.22222	0.00250106	0.00782373	344.425	107.72	1.67735	4.88e-15	7.74e-14	362.454	737.877	-1.02593	0.0070746	0.0139497	104.152	291.444	-1.48542	9.19e-10	5.16e-09	Chr03	235889202	235891980	+	771
Capana10g001842	594	608	510	32	75	21	3	5	6	963	823	932	35.83	41.7	32.38	2.43	4.29	1.1	0.21	0.34	0.39	54.8	50.28	55.79	41.5687	578.48	-3.80001	1.12e-15	2.38e-14	842.987	4.90082	7.41648	1.48e-64	1.14e-61	887.074	42.9007	4.37162	1.01e-22	2.29e-21	4.73827	551.469	-6.85273	4.83e-51	7.78e-49	Chr10	187836860	187837738	-	879
Capana09g002200	29	117	29	1321	2166	825	0	7	10	4	40	19	0.71	3.26	0.75	40.67	50.24	17.55	0	0.19	0.26	0.09	0.99	0.46	1424.18	60.7488	4.55317	1.56e-11	1.85e-10	19.9581	5.85735	1.76214	0.158759	0.236188	20.945	1468.46	-6.13471	5.38e-19	8.39e-18	5.65928	58.3266	-3.35753	0.00236895	0.00514962	Chr09	233977017	233979626	-	2166
Capana12g001167	69	26	51	486	148	117	334	1776	776	269	330	182	5.35	2.29	4.16	47.38	10.87	7.88	30.13	153.01	64.5	19.67	25.91	14	276.319	48.5188	2.50684	0.000812149	0.00286852	242.96	1013.09	-2.06007	0.000178724	0.000600932	255.356	283.751	-0.149965	0.823166	0.861308	977.539	46.0511	4.40609	1.94e-12	1.52e-11	Chr12	51617074	51617757	-	684
Capana12g002639	997	872	848	189	429	686	13	54	25	176	128	141	55.77	55.45	49.92	13.3	22.74	33.35	0.85	3.36	1.5	9.29	7.25	7.83	398.684	915.319	-1.19693	0.000852133	0.00299759	137.691	32.3254	2.08983	5.25e-05	0.000195027	144.901	411.347	-1.50692	7.61e-05	0.000212702	31.1986	871.877	-4.80281	2.06e-24	6.23e-23	Chr12	224515149	224522762	+	948
Capana08g000300	119	179	109	447	821	898	435	559	506	154	188	134	18.61	31.83	17.94	87.93	121.68	122.08	79.19	97.17	84.87	22.72	29.78	20.8	681.736	138.575	2.3008	1.27e-13	2.02e-12	148.144	528.794	-1.83634	1.09e-14	1.63e-13	155.755	703.15	-2.17605	5.41e-18	7.58e-17	511.246	132.37	1.95155	2.58e-10	1.55e-09	Chr08	31087607	31088608	-	339
Capana08g001824	939	807	906	303	527	493	58	44	30	157	120	163	27.57	26.94	27.99	11.19	14.66	12.58	1.98	1.44	0.94	4.35	3.57	4.75	420.823	893.039	-1.08341	8.66e-12	1.06e-10	136.362	47.0383	1.5387	3.65e-05	0.000139341	143.537	433.991	-1.59716	1.81e-12	1.32e-11	45.4983	850.443	-4.22878	1.06e-45	1.32e-43	Chr08	136879721	136886311	+	1806
Capana09g002280	626	553	613	228	241	306	173	153	175	599	426	447	10.77	10.82	11.1	4.93	3.93	4.58	3.47	2.93	3.23	9.72	7.42	7.63	251.62	603.73	-1.2658	3.28e-14	5.66e-13	455.222	176.928	1.36396	7.37e-10	5.68e-09	479.037	259.227	0.887918	4.55e-05	0.000131414	171.151	575.001	-1.74878	3.04e-26	1.1e-24	Chr09	235766586	235776872	-	3081
Capana06g001128	155	277	141	533	925	479	362	804	396	126	128	202	3.57	7.25	3.42	15.43	20.17	9.58	9.7	20.56	9.77	2.74	2.98	4.61	630.928	195.802	1.68865	8.33e-05	0.000359692	141.908	551.305	-1.95809	1.11e-06	5.44e-06	149.39	650.649	-2.12281	9.66e-09	4.55e-08	532.426	187.217	1.50874	0.00138872	0.0031644	Chr06	20418682	20423593	-	2304
Capana12g000822	548	598	464	201	266	283	152	262	192	472	521	568	10.45	12.96	9.31	4.82	4.81	4.69	3.37	5.55	3.93	8.49	10.06	10.75	241.653	544.718	-1.17272	1.51e-09	1.37e-08	485.705	213.476	1.18566	1.21e-05	5.02e-05	511.005	249.071	1.03695	1.05e-08	4.92e-08	206.293	519.472	-1.33179	3.63e-06	1.25e-05	Chr12	26931561	26938430	-	2781
Capana07g001919	395	596	434	140	195	171	83	109	90	745	881	687	33.73	57.86	39	15.03	15.78	12.69	8.25	10.34	8.24	60.01	76.18	58.21	163.931	484.884	-1.5652	2.39e-08	1.85e-07	719.707	99.5082	2.85443	1.62e-33	2e-31	756.792	168.976	2.16478	1.34e-24	3.58e-23	96.1969	463.02	-2.26635	1.93e-13	1.73e-12	Chr07	208732145	208734875	+	621
Capana10g001885	141	242	112	402	665	804	829	416	749	64	47	25	13.55	26.43	11.32	48.57	60.53	67.12	92.68	44.41	77.15	5.8	4.57	2.38	590.008	169.095	1.80455	1.68e-06	9.82e-06	41.976	705.426	-4.06951	1.81e-22	7.92e-21	44.1395	608.42	-3.78362	1.87e-26	5.73e-25	682.924	161.684	2.07956	3.78e-06	1.3e-05	Chr10	190499772	190502283	+	552
Capana10g000271	305	96	136	14	80	32	298	20	226	1181	1151	956	10.41	3.72	4.88	0.6	2.59	0.95	11.83	0.76	8.27	38.01	39.77	32.37	38.7851	177.676	-2.19027	0.00106192	0.0036346	1020.55	193.167	2.40157	0.00068867	0.00206177	1073.38	40.0935	4.7328	4.83e-22	1.04e-20	187.264	168.533	0.151564	0.860317	0.890449	Chr10	5586940	5592291	+	1554
Capana09g001808	198	151	179	354	490	658	586	565	546	215	248	303	8.79	7.62	8.37	19.77	20.62	25.4	30.29	27.89	26	9.01	11.15	13.35	476.769	177.431	1.4267	6.77e-13	9.59e-12	238.546	600.001	-1.33102	4.92e-09	3.4e-08	251.01	491.479	-0.970803	5.79e-05	0.00016485	580.294	168.883	1.77943	4.15e-24	1.23e-22	Chr09	207413208	207417835	-	1194
Capana01g001165	1010	985	947	0	0	4	0	0	0	486	428	627	75.33	83.52	74.33	0	0	0.26	0	0	0	34.19	32.33	46.4	1.12017	993.028	-9.59913	1.15e-37	2.68e-35	478.607	0	11.2626	1.84e-20	6.16e-19	503.814	1.15542	8.58467	1.59e-27	5.27e-26	0	946.302	-12.2942	8.98e-25	2.81e-23	Chr01	34675923	34677997	+	711
Capana03g002092	111	18	30	1035	1600	1608	1	19	3	14	24	3	1.33	0.25	0.38	15.63	18.2	16.78	0.01	0.25	0.04	0.16	0.29	0.04	1355.91	52.0751	4.69955	4.53e-15	8.86e-14	12.8004	8.09772	0.659545	0.594992	0.682134	13.431	1397.99	-6.70326	2.06e-42	1.7e-40	7.80101	49.2838	-2.65921	0.0184159	0.0329841	Chr03	45701844	45707184	-	4416
Capana07g000155	458	607	597	147	153	232	163	147	112	558	643	644	11.82	17.81	16.21	4.77	3.74	5.2	4.89	4.22	3.1	13.58	16.8	16.49	171.232	563.755	-1.71923	3.95e-11	4.43e-10	574.249	149.813	1.93964	2.82e-14	4.01e-13	604.068	176.416	1.77591	2.07e-15	2.12e-14	144.883	537.783	-1.89274	1.21e-10	7.54e-10	Chr07	7427351	7436119	-	2055
Capana02g000668	591	630	583	211	356	390	130	195	198	422	379	371	34.82	42.2	36.15	15.63	19.87	19.97	8.91	12.77	12.51	23.45	22.61	21.69	302.815	609.884	-1.00654	4.13e-08	3.06e-07	363.55	183.734	0.983713	2.33e-05	9.21e-05	382.477	312.274	0.289451	0.120536	0.173139	177.627	581.411	-1.70946	2.38e-13	2.1e-12	Chr02	82969626	82973789	+	900
Capana01g003111	353	284	235	1047	791	544	72	298	129	267	247	184	16.77	15.34	11.75	62.56	35.61	22.46	3.98	15.74	6.57	11.97	11.89	8.68	819.226	293.342	1.48064	0.00046673	0.00173931	216.417	175.451	0.302595	0.551556	0.643847	227.599	843.059	-1.88805	3.85e-06	1.3e-05	169.323	279.378	-0.722211	0.175921	0.238954	Chr01	207558837	207563373	-	1116
Capana02g001319	315	39	318	764	1212	1533	40	124	70	0	11	23	4.47	0.63	4.75	13.64	16.3	18.92	0.66	1.96	1.07	0	0.16	0.32	1107.1	221.699	2.31974	0.000463568	0.00172882	10.7346	82.2229	-2.94021	0.00279467	0.00729682	11.3027	1141.56	-6.66009	7.4e-08	3.13e-07	79.3923	209.908	-1.40287	0.06605	0.102596	Chr02	120099488	120104827	+	3735
Capana08g001332	121	62	195	395	406	359	484	800	602	392	473	157	4.43	2.58	7.51	18.18	14.08	11.42	20.61	32.54	23.62	13.53	17.53	5.7	384.527	126.395	1.60363	0.000357891	0.00136759	317.59	664.474	-1.06512	0.0126222	0.0276913	333.623	396.069	-0.246684	0.575193	0.646911	642.158	120.054	2.41839	3.72e-08	1.69e-07	Chr08	128878839	128884578	+	1449
Capana01g001945	105	93	80	480	782	769	663	398	828	39	66	142	17.18	17.3	13.78	98.8	121.27	109.38	126.28	72.39	145.3	6.02	10.94	23.06	647.377	93.6861	2.78963	1.17e-45	4.32e-43	77.2935	664.723	-3.10509	6e-10	4.67e-09	81.4024	667.544	-3.03679	1.16e-10	6.84e-10	643.464	89.2576	2.85001	7.46e-17	1.02e-15	Chr01	82160763	82167363	+	324
Capana01g000972	297	128	248	633	752	821	360	541	451	103	29	71	19.81	9.71	17.41	53.1	47.53	47.59	27.95	40.1	32.25	6.48	1.96	4.7	715.548	224.143	1.67329	1.56e-07	1.07e-06	62.27	476.232	-2.93328	9.74e-12	9.69e-11	65.613	737.337	-3.48843	5.16e-17	6.45e-16	460.323	212.84	1.11185	0.00128429	0.00294789	Chr01	24064712	24068885	+	795
Capana01g000249	151	145	159	956	898	1068	181	246	253	121	162	92	11.21	12.24	12.43	89.29	63.19	68.93	15.64	20.3	20.15	8.48	12.18	6.78	960.933	153.508	2.64521	5.64e-33	9.13e-31	116.807	239.13	-1.03454	0.000953082	0.00276877	122.761	989.682	-3.01093	1.83e-24	4.82e-23	231.205	146.248	0.661906	0.00262311	0.00564921	Chr01	4245284	4250144	-	714
[truncated: 4,164 more rows]
[truncated: 1 more columns]

## Sheet: QH-M VS WH-M
Supplementary Table S7-Differentially expressed genes between QH and WH varieties at 50 DAA stage.	WH-G1_count	WH-G2_count	WH-G3_count	QH-G1_count	QH-G2_count	QH-G3_count	WH-M1_count	WH-M2_count	WH-M3_count	QH-M1_count	QH-M2_count	QH-M3_count	WH-G1_fpkm	WH-G2_fpkm	WH-G3_fpkm	QH-G1_fpkm	QH-G2_fpkm	QH-G3_fpkm	WH-M1_fpkm	WH-M2_fpkm	WH-M3_fpkm	QH-M1_fpkm	QH-M2_fpkm	QH-M3_fpkm	QH-GvsWH-G_QH-G	QH-GvsWH-G_WH-G	QH-GvsWH-G_log2FoldChange	QH-GvsWH-G_pvalue	QH-GvsWHG_padj	QH-MvsWH-M_QH-M	QH-MvsWH-M_WH-M	QH-MvsWH-M_log2FoldChange	QH-MvsWH-M_pvalue	QH-MvsWH-M_padj	QH-MvsQH-G_QH-M	QH-MvsQH-G_QH-G	QH-MvsQH-G_log2FoldChange	QH-MvsQH-G_pvalue	QH-MvsQH-G_padj	WH-MvsWH-G_WH-M	WH-MvsWH-G_WH-G	WH-MvsWH-G_log2FoldChange	WH-MvsWH-G_pvalue	WH-MvsWH-G_padj	gene_chr	gene_start	gene_end	gene_strand	gene_length
[truncated: 6,386 more rows]
[truncated: 1 more columns]

[truncated: 2 more sheets: QH-M VS QH-G, WH-M VS WH-G]
