# Supplementary material for: Integrative analysis of non-targeted metabolome and transcriptome reveals the mechanism of volatile formation in pepper fruit
Source: Front Genet. 2023 Nov 10;14:1290492. doi: 10.3389/fgene.2023.1290492 (PMC10667453; doi:10.3389/fgene.2023.1290492)
Supplement: Supplementary file 1 [file DataSheet1.ZIP › Supplementary Table/Table S8.xlsx]

## Sheet: Fatty acid metabolism pathway
Supplementary Table S7-Transcription level of fatty acid metabolism pathway genes ( FPKM )
Name	Gene_id	WH-G1_fpkm	WH-G2_fpkm	WH-G3_fpkm	QH-G1_fpkm	QH-G2_fpkm	QH-G3_fpkm	WH-M1_fpkm	WH-M2_fpkm	WH-M3_fpkm	QH-M1_fpkm	QH-M2_fpkm	QH-M3_fpkm	QH-GvsWH-G_log2FoldChange	QH-MvsWH-M_log2FoldChange	QH-MvsQH-G_log2FoldChange	WH-MvsWH-G_log2FoldChange
FAD1	Capana01g001487	3152.3	1773.58	2639.3	2499.01	3157.3	3060.04	324.323	1028.14	222.801	950.735	1096.84	2622.83	0.218522	1.56257	-0.894299	-2.24705
FAD2	Capana06g002292	309.851	214.255	313.545	315.673	177.65	225.448	530.377	505.481	568.701	483.645	625.32	326.479	-0.201433	-0.162414	0.998675	0.954494
FAD3	Capana06g002522	3.86956	1.90088	0.301642	558.671	349.577	116.875	0.0555965	0.159271	0.153668	0.270381	0.193515	0	7.41736	0.328587	-11.0994	-4.01935
FAD4	Capana07g000207	205.266	266.182	203.564	212.202	190.453	305.425	160.03	160.824	162.116	437.144	551.784	237.905	0.0900936	1.34302	0.794187	-0.466582
LOX1	Capana01g001577	11.8303	124.209	18.0154	4.55084	15.4291	16.6924	0	0	0	0	0	0	-2.04097	NA	-8.92282	-10.7978
LOX2	Capana01g001578	31.1516	370.92	70.3202	23.6309	64.3698	73.0035	0.0694957	0.0884838	0.362827	0.0563293	0.0604735	0.118509	-1.52523	-1.1524	-9.41564	-9.80544
LOX3	Capana03g000103	12.9998	13.4555	11.8835	10.1995	27.2267	11.7701	9.86762	12.4415	14.1259	162.946	169.197	92.2593	0.372892	3.53999	3.11419	-0.0566965
LOX4	Capana11g000928	53.3361	45.3893	57.3267	29.4608	25.8348	32.4176	5.12022	10.3793	4.34497	26.2662	28.4136	28.6066	-0.813095	2.06549	-0.0717607	-2.9588
HPL1	Capana03g003512	1.92827	9.1341	6.20041	0	1.72554	0.83792	0	0	0	0	0	0	-2.71601	NA	-5.45975	-8.01604
HPL2	Capana03g003513	2.46977	10.2953	8.20492	0.304508	2.84484	1.64141	0	0	0	0	0	0	-2.1071	NA	-7.50802	-9.44273
ADH1	Capana00g002390	25.7318	43.207	26.3808	8.22417	9.24948	7.98982	8.10696	23.1192	12.4486	20.2049	32.729	18.4327	-1.88264	0.704422	1.48885	-1.10997
ADH2	Capana01g000005	35.6688	16.6428	29.5712	149.733	116.333	62.7079	32.7022	38.2291	55.545	144.119	200.344	128.801	2.02095	1.90212	0.528007	0.643819
ADH3	Capana04g000102	45.3168	54.6974	94.3822	36.8027	40.9724	68.2663	44.3425	14.0811	38.3882	6.38016	4.38371	36.8235	-0.394633	-1.02512	-1.61071	-0.989208
ADH4	Capana04g001422	90.7977	16.9221	144.013	289.329	302.299	218.866	471.719	1443.89	831.71	594.585	846.96	348.293	1.69794	-0.621857	1.14503	3.46457
ADH5	Capana06g001805	227.141	135.707	135.237	14.8194	25.2756	6.12862	2.10566	2.73255	1.49231	10.6343	13.7188	5.0178	-3.41817	2.2118	-0.649726	-6.28197
ADH6	Capana09g000955	270.765	299.098	300.948	276.05	300.448	296.969	271.209	347.223	290.32	295.428	293.421	326.831	0.0229702	0.00847597	0.0719961	0.0778828
ADH7	Capana11g000014	43.6751	67.5682	57.6244	81.6243	71.6436	100.746	35.8627	25.0479	38.005	17.2469	20.7888	28.6753	0.610799	-0.569707	-1.92569	-0.755217
AAT1	Capana01g004210	1.12441	16.5669	32.2327	2.48875	2.47169	1.25084	0	0	0	5.43055	5.28351	3.39182	-2.98823	8.99161	1.19447	-10.8015
AAT2	Capana01g004214	1.0767	0.255013	0.141634	118.254	82.4215	45.7347	0	0	0	0.0846369	0.954069	0	7.39002	5.23073	-7.89683	-5.72207
AAT3	Capana01g004217	0	0	0.0472112	78.0275	48.1607	35.1296	0	0	0	0	0	0	11.6427	NA	-12.6924	NA
AAT4	Capana07g000687	1.32758	3.53603	1.59667	11.0191	6.00191	9.527	94.2898	7.16605	89.068	0.03578	0.0384124	0	2.06881	-11.3211	-8.47459	4.89961

## Sheet: Terpene metabolic pathway
Supplementary Table S7-Transcription level of terpenemetabolism pathway genes ( FPKM )
Name	Gene_id	WH-G1_fpkm	WH-G2_fpkm	WH-G3_fpkm	QH-G1_fpkm	QH-G2_fpkm	QH-G3_fpkm	WH-M1_fpkm	WH-M2_fpkm	WH-M3_fpkm	QH-M1_fpkm	QH-M2_fpkm	QH-M3_fpkm	QH-GvsWH-G_log2FoldChange	QH-MvsWH-M_log2FoldChange	QH-MvsQH-G_log2FoldChange	WH-MvsWH-G_log2FoldChange
AACT1	Capana05g000154	69.9667	46.1496	76.7756	98.2329	66.0473	88.5943	69.4766	82.2327	83.5205	161.218	151.537	156.22	0.408414	0.993249	0.894135	0.3028
AACT2	Capana07g001146	237.423	145.23	228.175	607.76	682.65	625.437	240.601	273.795	245.445	219.966	188.416	282.101	1.66409	-0.14039	-1.46746	0.331727
HMGS1	Capana01g000351	16.5756	23.5137	17.2505	21.2145	27.1371	21.3218	1.5364	1.67091	1.41553	5.91528	3.11953	2.69275	0.301151	1.34215	-2.56459	-3.61642
HMGS2	Capana12g001156	20.0809	23.1765	20.8109	16.3717	13.637	11.0486	14.6172	15.3583	16.701	32.3386	30.3491	27.2749	-0.624694	0.944529	1.13794	-0.439728
HMGR1	Capana01g001843	27.306	28.826	23.6043	56.2626	56.5962	70.7705	32.9132	34.1389	36.467	6.09444	5.92557	12.338	1.22411	-2.09002	-2.91053	0.393853
HMGR2	Capana02g000059	8.41416	8.49909	7.10287	1.78898	12.9337	2.8935	1.54985	4.03632	2.82338	35.1456	46.3749	27.5102	-0.438259	3.69238	2.63656	-1.4967
HMGR3	Capana02g000060	8.0668	4.45057	3.49553	2.98377	13.4882	2.1651	0.96641	3.42771	2.79834	17.3449	35.56	7.41594	0.226324	3.06257	1.69775	-1.13673
HMGR4	Capana02g002404	14.2799	16.5314	11.3012	4.19761	7.37015	3.68281	7.05957	6.67682	12.6038	5.9685	6.8485	5.29923	-1.44803	-0.541596	0.252345	-0.660159
HMGR5	Capana04g000039	17.1402	39.9363	10.7098	14.9317	13.6605	12.6464	4.51932	27.6297	8.18398	1.05262	2.07931	0.39862	-0.691038	-3.52018	-3.5469	-0.733638
MVK	Capana08g001428	90.9678	61.6552	74.6867	148.587	129.119	139.653	71.1664	102.632	79.6861	74.8201	76.7989	67.1453	0.893592	-0.2152	-0.92868	0.173852
PMK1	Capana06g001499	11.7486	11.4313	11.0642	28.7958	24.7708	18.4281	2.75097	3.92084	2.64803	13.2123	10.3614	4.9012	1.08954	1.60885	-1.3347	-1.86102
PMK2	Capana01g000853	22.545	17.0997	22.5671	30.7013	24.1738	25.9703	38.6962	48.9232	38.906	30.8617	28.1674	30.2139	0.394809	-0.506077	0.147243	1.04041
MDD	Capana12g002230	52.0245	44.1805	52.5496	127.699	99.5368	84.4721	40.5092	58.0943	44.9839	68.1524	63.3065	51.83	1.08551	0.349555	-0.762729	-0.0345709
DXS1	Capana00g003194	98.7357	147.735	112.01	217.237	109.326	270.215	20.7656	53.1355	24.7227	36.077	36.745	28.8128	0.759554	0.0394259	-2.55257	-1.84603
DXS2	Capana00g003949	7.3811	5.4102	6.89881	5.74048	6.85557	8.31398	6.5555	8.85032	9.73652	12.9632	14.8021	13.8291	0.105705	0.722981	0.98985	0.36875
DXS3	Capana00g003950	4.90321	7.22595	6.87991	5.25276	4.41638	7.04963	6.0585	6.32356	5.77658	10.2211	12.1378	13.5149	-0.160662	0.979876	1.10116	-0.0480597
DXS4	Capana12g002714	2.85554	35.4179	10.6078	0.897782	7.84633	1.2905	0.0332322	0.0317341	0.0612354	0.0538723	0	0	-2.2654	-1.21205	-7.49146	-8.57514
DXR	Capana03g000964	189.341	259.012	258.359	157.321	155.136	195.567	69.8717	90.8764	88.6686	128.341	139.987	114.976	-0.456183	0.617646	-0.403635	-1.48644
CMS	Capana08g001733	18.3744	31.2942	24.6301	16.9574	11.7169	17.3049	5.12235	2.4069	5.31865	15.0918	11.8863	13.2411	-0.669455	1.64586	-0.188643	-2.51524
CMK	Capana01g001814	30.468	28.9388	42.9329	30.9794	20.3103	22.5733	18.3074	20.8441	14.7356	46.5553	52.0811	37.3514	-0.452065	1.33313	0.884011	-0.909096
MCS	Capana01g000174	93.9608	54.9969	102.551	117.093	76.5406	87.657	57.0206	84.8629	66.4995	120.517	115.644	101.543	0.178566	0.693809	0.266992	-0.254833
HDS	Capana11g000087	229.364	259.979	315.224	248.82	171.092	209.946	128.689	141.421	120.06	273.475	270.367	367.385	-0.332652	1.22136	0.536078	-1.02776
HDR1	Capana08g002507	621.156	496.626	955.987	368.197	457.933	469.081	298.363	331.322	341.572	533.268	495.17	644.184	-0.663892	0.782116	0.373451	-1.07788
HDR2	Capana10g002239	0.409162	0.0930325	0.775051	15.0252	14.5768	18.1355	9.90442	12.6409	12.5472	0.463152	0.662969	0.487202	5.22207	-4.44953	-4.88917	4.77965
IDI1	Capana05g002500	21.7951	28.4396	20.2564	17.5195	19.3736	16.0779	3.31223	15.0655	6.90637	44.0152	32.3113	24.3023	-0.392226	1.98808	0.930192	-1.46288
IDI2	Capana05g002501	10.8465	10.7326	17.1216	32.4595	31.4022	35.8735	36.8169	39.6216	41.566	24.0629	29.698	24.6148	1.38334	-0.592997	-0.345881	1.62453
IDI3	Capana12g001673	252.223	286.12	267.935	270.55	230.305	288.612	281.062	238.571	321.797	244.228	278.89	231.828	-0.0103096	-0.157968	-0.0619063	0.0780524
GGPPS1	Capana00g002452	24.2188	82.3785	25.384	114.339	59.9591	75.7484	33.0154	43.0852	35.1823	37.9068	39.1628	33.6735	0.952391	-0.00956117	-1.17272	-0.230492
GGPPS2	Capana00g004199	0.638884	0.242109	0	50.3502	37.834	21.701	0.18588	0	0	0.150664	0.107832	0.211317	6.96648	1.35675	-7.86356	-2.23872
GGPPS3	Capana04g000412	392.402	70.767	182.141	243.859	89.0352	210.624	105.578	126.514	83.6465	234.555	401.254	358.418	-0.231574	1.65208	0.871667	-1.01324
GGPPS4	Capana09g002331	177.282	134.762	183.473	282.316	174.038	184.16	247.947	410.355	319.941	311.453	344.352	235.609	0.389571	-0.13683	0.478739	0.997689
FPPS1	Capana03g003135	73.1252	94.6751	73.6999	147.956	116.942	121.462	25.8483	50.0534	34.4789	92.3604	75.619	45.5101	0.699175	0.948641	-0.853057	-1.11332
FPPS2	Capana10g000194	20.186	13.1985	27.2414	37.6185	32.9011	25.4516	37.1247	42.7738	39.2505	51.303	40.9903	21.3274	0.677823	-0.0705738	0.247058	0.990929
TPS1	Capana00g000151	4.77138	5.79427	3.30942	0	0.719233	0.471223	0.252401	0	0	223.813	206.017	407.923	-3.46002	11.7532	9.3721	-5.81589
TPS2	Capana00g000857	10.6854	72.3193	67.2587	151.208	68.6946	71.8623	0	0.11098	0	0	0	0	0.985722	NA	-12.3937	-10.2785
TPS3	Capana00g000858	8.43979	50.3281	47.9275	289.379	130.362	121.649	0	0	0	0	0	0	2.37165	NA	-12.6125	-10.0729
TPS4	Capana02g001089	0.0946917	0	0.465031	0.873285	1.7346	0	0.1102	0.0350775	0.710714	15.1252	4.31522	0	2.22277	4.50589	2.90642	0.62845
TPS5	Capana02g002093	2.66087	1.77182	2.20015	2.48583	2.125	1.58574	1.23867	3.7597	2.69001	3.15541	2.92562	4.26223	-0.091161	0.423465	0.751239	0.229318
TPS6	Capana02g002125	0	1.28952	23.2764	126.599	61.4386	58.8187	0	0	0	0	0	0	3.34651	NA	-12.2316	-8.70652
TPS7	Capana02g002126	0.283569	1.93428	39.0924	6.77571	4.03023	3.69671	0	0	0	0	0	0	-1.49514	NA	-8.13741	-9.4564
TPS8	Capana03g004102	0	0	0	0	0	0	1.12311	0.451572	65.6797	0.0479123	0.102874	0	NA	-8.8013	2.40888	11.1573
TPS9	Capana04g002602	0.663101	17.6921	0.392523	0	0.176706	0.0180092	0	0	0	0	0	0	-6.55549	NA	-4.10899	-10.5074
TPS10	Capana07g001417	0.494922	0.16076	0.372025	0.622414	1.40682	1.1675	2.96218	8.09308	4.62438	0	0	0	1.64725	-8.68033	-6.38245	3.93396
TPS11	Capana08g002111	26.1175	25.7771	21.7121	0.689868	1.32828	0.476748	0	6.3333	0.0326765	0.66119	1.17277	1.42129	-4.86583	-0.976291	0.387496	-3.51566
TPS12	Capana09g000386	0	0.0363382	0	126.943	114.297	113.867	0	0	0	0	0	0	13.2682	NA	-14.3195	NA
TPS13	Capana10g000571	1.66511	7.13519	2.15666	0.281891	0	0.139147	0.633519	0.213515	0.652346	0.362467	0.162139	0.508385	-4.70593	-0.53661	1.32602	-2.85286
